# Supplementary material for: Drought-triggered leaf transcriptional responses disclose key molecular pathways underlying leaf water use efficiency in sugarcane (Saccharum spp.)
Source: Front Plant Sci. 2023 May 8;14:1182461. doi: 10.3389/fpls.2023.1182461 (PMC10200899; doi:10.3389/fpls.2023.1182461)
Supplement: Supplementary file 4 [file Table_1.xlsx]

## Sheet: 0000144020100531153401(1)
Supplementary Table S1 - Analysis of the chemical composition of the soil.
Type	M.O.	SMP	pH	P	K	Ca	Mg	Na	Al ³	H	m%	H + Al ³	S.B.	CEC	V%	S	B	Cu	Fe	Mn	Zn	K in CEC	Ca in CEC	Mg in CEC	Al in CEC	H in CEC	Na in CEC	Ca/Mg	Ca/K	Mg/K
	Oxidation	SMP	CaCl2	Resin	Resin	Resin	Resin	Mehlich	KCl							Calcium phosphate	Warm water	DTPA	DTPA	DTPA	DTPA
	g/dm³	-	-	mg/dm³	mmolc/dm³	mmolc/dm³	mmolc/dm³	mmolc/dm³	mmolc/dm³	mmolc/dm³	%	mmolc/dm³	mmolc/dm³	mmolc/dm³	%	mg/dm³	mg/dm³	mg/dm³	mg/dm³	mg/dm³	mg/dm³	%	%	%	%	%	%	-	-	-
Soil	12	6.87	6.4	29	1.2	34	11	1.8	0	17	0	17	48	65	74	14	0.26	3.1	4	1.2	2.2	1.8	52.3	16.9	< 0.1	26.2	2.8	3.1	28.3	9.2
Soil	13	7.37	6.6	29	1.3	36	11	1.8	0	10	0	10	50.1	60.1	83	17	0.43	3.5	3	1	2.7	2.2	59.9	18.3	< 0.1	16.6	3	3.3	27.7	8.5
Soil	13	7.4	6.6	38	1	37	11	2	0	10	0	10	51	61	84	20	0.28	3.9	3	1	2.2	1.6	60.7	18	< 0.1	16.4	3.3	3.4	37	11
Soil	12	7.28	6.6	21	1.1	32	10	1.7	0	11	0	11	44.8	55.8	80	19	0.41	3.6	3	1	2	2	57.3	17.9	< 0.1	19.7	3	3.2	29.1	9.1
Soil	13	7.37	6.6	34	0.9	29	9	1.8	0	10	0	10	40.7	50.7	80	20	0.44	3.7	3	1	2.1	1.8	57.2	17.8	< 0.1	19.7	3.6	3.2	32.2	10
Soil	13	7.41	6.6	30	0.8	28	9	1.8	0	10	0	10	39.6	49.6	80	14	0.37	3.6	10	1	2	1.6	56.5	18.1	< 0.1	20.2	3.6	3.1	35	11.3
