# Supplementary material for: Drought-triggered leaf transcriptional responses disclose key molecular pathways underlying leaf water use efficiency in sugarcane (Saccharum spp.)
Source: Front Plant Sci. 2023 May 8;14:1182461. doi: 10.3389/fpls.2023.1182461 (PMC10200899; doi:10.3389/fpls.2023.1182461)
Supplement: Supplementary file 5 [file Table_2.xlsx]

## Sheet: gs
Supplementary Table S2 - Physiological raw data.
Stomatal conductance (gs)
Stage	Genotype	Condition
		Irrigated			Drought
		Replicate 1	Replicate 2	Replicate 3	Replicate 1	Replicate 2	Replicate 3
21 DWI	IACSP97-7065	0.12	0.0994	0.119	0.0402	0.0167	0.0264
	IACSP94-2094	0.0918	0.108	0.0637	0.027	0.0116	0.0374
Rehydration	IACSP97-7065	0.0707	0.0486	0.117	0.0785	0.0801	0.0607
	IACSP94-2094	0.0906	0.0585	0.0736	0.0673	0.0449	0.058

## Sheet: WUE
Supplementary Table S2 - Physiological raw data.
Water use efficiency (WUE)
Stage	Genotype	Condition
		Irrigated			Drought
		Replicate 1	Replicate 2	Replicate 3	Replicate 1	Replicate 2	Replicate 3
21 DWI	IACSP97-7065	5.34682	4.73054	3.8	-0.27669	2.88303	2.82864
	IACSP94-2094	5.31034	3.36562	4.6875	2.57522	5.28037	5.27778
Rehydration	IACSP97-7065	5.96214	9.28034	9.2093	8.48684	6.19737	9.15976
	IACSP94-2094	7.17241	7.3578	7.27132	9.57265	8.98795	9.14634

## Sheet: NPQ
Supplementary Table S2 - Physiological raw data.
Non-photochemical quenching (NPQ)
Stage	Genotype	Condition
		Irrigated			Drought
		Replicate 1	Replicate 2	Replicate 3	Replicate 1	Replicate 2	Replicate 3
21 DWI	IACSP97-7065	0.766797	0.352188	2.03509	2.81643	4.00802	1.28543
	IACSP94-2094	2.5215	1.68187	0.386978	3.38175	3.65904	3.46674
Rehydration	IACSP97-7065	0.937869	0.973014	0.907188	1.20592	1.05046	1.09915
	IACSP94-2094	0.449196	1.01588	0.798632	0.74931	0.734507	2.68503

## Sheet: ΦPSI
Supplementary Table S2 - Physiological raw data.
Effective quantum efficiency of photosystem II (ΦPSII)
Stage	Genotype	Condition
		Irrigated			Drought
		Replicate 1	Replicate 2	Replicate 3	Replicate 1	Replicate 2	Replicate 3
21 DWI	IACSP97-7065	0.124	0.146	0.167	0.065	0.062	0.057
	IACSP94-2094	0.133	0.107	0.09	0.065	0.03	0.067
Rehydration	IACSP97-7065	0.089	0.071	0.139	0.129	0.084	0.069
	IACSP94-2094	0.095	0.102	0.097	0.105	0.093	0.086

## Sheet: Pn
Supplementary Table S2 - Physiological raw data.
Carbon dioxide assimilation (Pn)
Stage	Genotype	Condition
		Irrigated			Drought
		Replicate 1	Replicate 2	Replicate 3	Replicate 1	Replicate 2	Replicate 3
21 DWI	IACSP97-7065	18.5	15.8	17.1	0.451	1.75	2.41
	IACSP94-2094	15.4	13.9	10.5	2.91	2.26	6.65
Rehydration	IACSP97-7065	5.67	8.64	9.8	12.9	9.42	7.74
	IACSP94-2094	10.4	8.02	9.38	11.2	7.46	9

## Sheet: CEi
Supplementary Table S2 - Physiological raw data.
Instataneous carboxylation efficiency (CEi)
Stage	Genotype	Condition
		Irrigated			Drought
		Replicate 1	Replicate 2	Replicate 3	Replicate 1	Replicate 2	Replicate 3
21 DWI	IACSP97-7065	0.145669	0.139823	0.131538	0.001184	0.008495	0.010478
	IACSP94-2094	0.154309	0.09085	0.09633	0.015316	0.033235	0.074803
Rehydration	IACSP97-7065	0.0188372	0.0608451	0.125316	0.0781818	0.0399153	0.0344
	IACSP94-2094	0.0427984	0.0383732	0.0416889	0.0666667	0.0452121	0.0471204

## Sheet: FvFm
Supplementary Table S2 - Physiological raw data.
Maximum quantum efficiency of photosystem II (PSII)
Stage	Genotype	Condition
		Irrigated			Drought
		Replicate 1	Replicate 2	Replicate 3	Replicate 1	Replicate 2	Replicate 3
21 DWI	IACSP97-7065	0.78	0.738	0.768	0.757	0.759	0.702
	IACSP94-2094	0.772	0.777	0.789	0.754	0.739	0.712
Rehydration	IACSP97-7065	0.784	0.795	0.784	0.762	0.784	0.785
	IACSP94-2094	0.788	0.777	0.786	0.781	0.781	0.784

## Sheet: E
Supplementary Table S2 - Physiological raw data.
Transpiration (E)
Stage	Genotype	Condition
		Irrigated			Drought
		Replicate 1	Replicate 2	Replicate 3	Replicate 1	Replicate 2	Replicate 3
21 DWI	IACSP97-7065	3.46	3.34	4.5	1.63	0.607	0.852
	IACSP94-2094	2.9	4.13	2.24	1.13	0.428	1.26
Rehydration	IACSP97-7065	0.951	0.931	2.15	1.52	1.52	0.845
	IACSP94-2094	1.45	1.09	1.29	1.17	0.83	0.984
