# Supplementary material for: Drought-triggered leaf transcriptional responses disclose key molecular pathways underlying leaf water use efficiency in sugarcane (Saccharum spp.)
Source: Front Plant Sci. 2023 May 8;14:1182461. doi: 10.3389/fpls.2023.1182461 (PMC10200899; doi:10.3389/fpls.2023.1182461)
Supplement: Supplementary file 6 [file Table_3.xlsx]

## Sheet: Planilha1
Supplementary Table S3 - List of primer sequences used for experimental validation of gene expression data generated in this study.
SAS ID (or access number)	Gene	Primer sequences		PCR product (bp)
SCBGLR1117F01.g	Late embryogenesis abundant protein LEA	F	TGCGGCAGAGGAGAAGAGG	189
		R	AGGCGTGGACAGCCAACTC
SCVPLR2027F02.g	Ethylene-responsive transcription factor RAP2-4	F	GGGGACCCACTGAACAGAACC	170
		R	GACGCGCTGCTCTCCAACTAA
SCCCSD1001D05.g	probable glutathione S-transferase GSTU6	F	CAACGGTGGTCCCTCTCTCCT	104
		R	TCATCATCAACGAGCCCAACA
SCQGLR1085F11.g	dehydrin DHN1	F	GCCACAAGGACAACCAGCAC	162
		R	TCACACGCCGGACGATTAGT
SCEPRT2048G05.g	NAC domain-containing protein 21	F	GCCACTGCCACTTCTACTTG	145
		R	CGCATCCTCTACTACTCACACAC
SCAGLR2033E03.g	aquaporin PIP1-2	F	GCACTTGGAGGTGGACTTGGA	76
		R	GTTCGTCGCCACCTTCCTCTT
SCRUFL3065E09.g	70 kDa peptidyl-prolyl isomerase	F	CGCTAATCGGAGATCGCAAGA	65
		R	ACGCTCATAGCCTTCGCCTTC
SCCCCL4004E12.g	auxin-like 1 protein	F	CACGGCAACGGGCATCTG	78
		R	TCGTAGCCCTTTCAGCAGTGG
SCCCLR1072C02.g	universal stress protein A-like protein	F	GGGGCTTCCACTTCCTCTTCAT	60
		R	TGTCATCAAATCCGTCCTCGTC
SCCCSD1089G04.g	ferredoxin-5, chloroplastic	F	CCAGTCCGACCAGAGCTTCCT	112
		R	GTCGTCCTCCTTGTGCGTCTC
SCJLRZ1024E12.g	Myb family transcription factor PHL6	F	CCGCTCTTTCCTGATTGTGCTT	83
		R	CGGCTTGCGAAATATCTTCCTG
SCEPAM1015F07.g	starch phosphorylase1	F	ATCCAACGCCTGGGAGTCAC	162
		R	TGTCCGAATGGAAACCTCTG
SCCCLB1003E11.g	serine/threonine-protein kinase SAPK3	F	CGCCTCGTACCTCTCCTCCAT	76
		R	GTCGCCAACTCGCCATTCTT
SCSBAD1052D06.g	ATP-dependent RNA helicase A-like	F	ACGAGCACCACGACAAGAAGG	159
		R	CGAGCACAGAGCACAGAGCAG
SCSFAD1111G01.g	chaperone protein ClpD2, chloroplastic	F	CCAGGAGGACGCCATCAAGA	93
		R	GCTGCATTGATCCCATCTAACG
CO373883	25S rRNA1	F	ATAACCGCATCAGGTCTCCAAG	80
		R	CCTCAGAGCCAATCCTTTTCC
BQ536525	25S rRNA2	F	GCAGCCAAGCGTTCATAGC	158
		R	CCTATTGGTGGGTGAACAATCC
F - Forward primer
R - Reverse primer
