# Supplementary material for: Drought-triggered leaf transcriptional responses disclose key molecular pathways underlying leaf water use efficiency in sugarcane (Saccharum spp.)
Source: Front Plant Sci. 2023 May 8;14:1182461. doi: 10.3389/fpls.2023.1182461 (PMC10200899; doi:10.3389/fpls.2023.1182461)
Supplement: Supplementary file 7 [file Table_4.xlsx]

## Sheet: Planilha1
Supplementary Table S4. Metrics and results of reference-based (Sugarcane Assembled Sequences) transcript mapping.
Alignment output	IACSP97-7065		IACSP94-2094
	Irrigated	Drought	Irrigated	Drought
Total reads	33671680	37535180	34536494	27315786
Trimmed reads	28765566	32244368	29683904	23121548
Uncounted reads	8300718	9120444	8801914	6434322
Uncounted reads (%)	28.9	28.3	29.7	27.8
Reads aligned	20464848	23123924	20881990	16687226
Reads aligned (%)	71.1	71.7	70.3	72.2
Uniquely mapped reads	18769485	21177002	19162907	15300166
Uniquely mapped reads (%)	65.2	65.7	64.6	66.2
Mean gene length	828,2	828,22	828,2	828,2
Contigs reference	43142	43142	43142	43142
Contigs aligned	37184	37289	37820	36996
Contigs aligned (%)	86.19	86.43	87.66	85.75
Mismatches (%)	1.98	2	2.04	1.99
