# Supplementary material for: Drought-triggered leaf transcriptional responses disclose key molecular pathways underlying leaf water use efficiency in sugarcane (Saccharum spp.)
Source: Front Plant Sci. 2023 May 8;14:1182461. doi: 10.3389/fpls.2023.1182461 (PMC10200899; doi:10.3389/fpls.2023.1182461)
Supplement: Supplementary file 8 [file Table_5.xlsx]

## Sheet: Planilha1
Supplementary Table S5. List of differentially expressed genes in drought-stressed 'IACSP97-7065' and 'IACSP94-2094' sugarcane genotypes at 21 days without irrigation.
SAS ID	Description	IACSP97-7065	IACSP94-2094
SCCCLB1002E09.g	bisdemethoxycurcumin synthase-like	-6.84479	-4.13378
SCUTSD1084H10.g	phylloplanin	-5.76028
SCRUFL3066D03.g	trifunctional UDP-glucose 4,6-dehydratase/UDP-4-keto-6-deoxy-D-glucose 3,5-epimerase/UDP-4-keto-L-rhamnose-reductase RHM1-like	-5.71545	-4.68789
SCVPLB2087D06.g	trifunctional UDP-glucose 4,6-dehydratase/UDP-4-keto-6-deoxy-D-glucose 3,5-epimerase/UDP-4-keto-L-rhamnose-reductase RHM1-like	-5.16224
SCJLFL4187A07.g	---NA---	-5.0606	-4.09337
SCBGRT3075D08.g	hypothetical protein BDA96_02G002000	-4.96046
SCSBSD1056F06.g	---NA---	-4.89972
SCSGFL1080H10.g	cytochrome P450 78A9-like	-4.8363	-3.74672
SCJFSB1010E03.g	Very-long-chain aldehyde decarbonylase GL1-10-like	-4.74675
SCJLRT1017F06.g	heavy metal-associated isoprenylated plant protein 4	-4.7416	-4.05843
SCCCLB1C06G11.g	acetylserotonin O-methyltransferase 1-like	-4.73011	-3.72348
SCJFRT2054H05.g	Thaumatin-like protein 1	-4.68588	-3.33434
SCACLR1126B12.g	uncharacterized protein LOC8061776	-4.60239	-5.74002
SCUTRZ2024C09.g	uncharacterized protein LOC8085057	-4.15805	-3.61015
SCQGST3125F02.g	Thaumatin-like protein 1	-3.95716	-3.83542
SCCCST1C04A09.g	protein FAF-like, chloroplastic	-3.84978	-2.39042
SCQGHR1013F03.g	Senescence-specific cysteine protease SAG39	-3.71501	-2.33694
SCCCRT2001E06.g	protein trichome birefringence-like 38 isoform X1	-3.69187
SCSBSD1030E08.g	AAA-ATPase At3g28580	-3.66398	-2.78046
SCSBAD1053D12.g	alanine--glyoxylate aminotransferase 2 homolog 3, mitochondrial	-3.55209
SCEZHR1048C09.g	senescence-specific cysteine protease SAG39	-3.50232	-2.33816
SCSBSB1057D05.g	starch phosphorylase1	-3.34039	-2.72994
SCJFST1016C07.g	---NA---	-3.32581	-3.40436
SCEQLB1067H07.g	scarecrow-like protein 23	-3.28905	-2.464
SCJFRZ2029B10.g	hypothetical protein ZEAMMB73_Zm00001d038346	-3.28479	-2.86889
SCEPLR1051G07.g	---NA---	-3.27636	-2.96229
SCSGSB1009D11.g	Protein PYRICULARIA ORYZAE RESISTANCE 21	-3.25906	-2.49931
SCQSFL3035H09.g	Subtilisin-like serine endopeptidase family protein	-3.21848
SCRFST1046F07.g	---NA---	-3.15527	-2.55923
SCAGLB1069D08.g	3-ketoacyl-CoA synthase 6-like	-3.13239
SCEPAM1015F07.g	starch phosphorylase1	-3.1041	-4.69293
SCVPRT2078H03.g	chalcone synthase 2	-3.08332
SCJFLR1074E01.g	CCT motif family protein	-3.04891	-3.22541
SCEPCL6020C02.g	Mitogen-activated protein kinase kinase kinase ANP1	-3.037
SCUTAM2009H10.g	protein GOS9	-2.97998	-2.37956
SCRLSD2012G05.g	hypothetical protein BDA96_10G108100	-2.95544	-4.91202
SCCCLR1C04D11.g	crocetin glucosyltransferase, chloroplastic	-2.94367	-3.30055
SCSBST3098G09.g	Protein PYRICULARIA ORYZAE RESISTANCE 21	-2.90027	-3.71782
SCACSD1014H04.g	indolin-2-one monooxygenase	-2.84346
SCSGCL6070B03.g	probable aminotransferase ACS12	-2.83863	-2.39859
SCCCAM1C01F03.g	O-methyltransferase ZRP4	-2.78731
SCRFHR1009A01.g	hypothetical protein EE612_055844, partial	-2.75432	-1.34761
SCCCLR2004E02.g	disease resistance protein Pik-1-like	-2.70481	-2.49376
SCCCCL4010G12.g	Metal ion binding protein	-2.69187	-3.08845
SCMCAM2083B05.g	homeobox-leucine zipper protein HOX4	-2.66722	-2.71901
SCCCRZ3003H07.g	cytokinin oxidase10	-2.66574	-3.5171
SCBGLR1119G10.g	metal ion binding protein	-2.66484
SCEQRT1028G10.g	chalcone synthase 2	-2.66277	-2.06671
SCEQRT1024D06.g	AAA-ATPase ASD, mitochondrial	-2.651
SCCCRZ2C04B10.g	protein LITTLE ZIPPER 1	-2.64852
SCCCRZ3003E03.g	hypothetical protein ZEAMMB73_Zm00001d009187	-2.64553
SCQGSB1137C06.g	putative LRR receptor-like serine/threonine-protein kinase	-2.61524
SCRLAM1008F10.g	oligopeptide transporter 7	-2.61273	-3.63281
SCVPST1060H03.g	---NA---	-2.60855	-1.42687
SCCCST3002B01.g	Protein PYRICULARIA ORYZAE RESISTANCE 21	-2.60084	-3.06583
SCEQAD1018D12.g	coleoptile phototropism protein 1	-2.57878	-2.37553
SCCCLB1004D09.g	Metal ion binding protein	-2.56569	-2.78834
SCEQLB1068C05.g	esterase CG5412-like	-2.55348	-1.72676
SCJLRT1021D12.g	chalcone synthase 2	-2.52694	-2.50377
SCEQLR1050C11.g	FCS-Like Zinc finger 2-like	-2.51247	-2.15237
SCJFST1047F03.g	hypothetical protein BDA96_09G167100	-2.50478
SCSFAD1070A03.g	7-deoxyloganetin glucosyltransferase	-2.48053
SCAGSD1043F08.g	jacalin-related lectin 9-like	-2.47613	-1.26795
SCVPRZ2039C03.g	hypothetical protein BDA96_10G234100	-2.4711	-2.42832
SCEQRT2094E05.g	probable transcription factor GLK1	-2.46497	-1.41985
SCSGHR1066C03.b	chalcone synthase 2	-2.44464	-1.60701
SCMCRT2105D10.g	cytochrome P450 709B2	-2.43004	-2.66012
SCQGSB1065D03.g	chalcone synthase 5	-2.42379	-2.28494
SCBGAM1090B04.g	Heavy metal-associated isoprenylated plant protein 3	-2.41732	-2.68014
SCSBSB1096D03.g	fructose-bisphosphate aldolase, chloroplastic	-2.4135	-2.08028
SCVPRZ2041F03.g	hypothetical protein BDA96_09G135500	-2.41125	-2.00841
SCAGLR1021F10.g	zinc finger protein AEBP2	-2.40633	-2.26872
SCQGRT1044C02.g	unknown, partial	-2.39745
SCUTAD1034F10.g	proline transporter 1	-2.39356
SCJFRZ2007D07.g	protein LITTLE ZIPPER 1	-2.36343	-1.91112
SCJFST1011F08.g	homeobox-leucine zipper protein HOX4 isoform X3	-2.34085
SCSBSB1054C08.g	putative WRKY transcription factor 19	-2.33952	-3.98753
SCQSAM2100G07.g	unknown, partial	-2.30624
SCCCLR2C01D06.g	FCS-Like Zinc finger 6-like	-2.30021	-2.47825
SCEZLB1013D09.g	Tetratricopeptide repeat (TPR)-like superfamily protein	-2.30016	-2.59282
SCJLLR1011C06.g	FAD-dependent urate hydroxylase	-2.29657
SCACAD1036B11.g	---NA---	-2.28554	-1.6693
SCSGHR1069D05.g	Glucose-6-phosphate/phosphate translocator 2	-2.27749	-3.71412
SCEZAM2031C06.g	mitogen-activated protein kinase 7 isoform X2	-2.25357	-3.92493
SCRLRZ3114A01.g	nodulin-like protein	-2.23548	-2.39602
SCEZLR1031G11.g	CCR4-NOT transcription complex subunit 3	-2.22011
SCQSLR1018D02.g	Fructose-bisphosphate aldolase, chloroplast precursor, putative, expressed	-2.19948	-1.68268
SCVPRZ3029D10.g	hypothetical protein BDA96_10G108200	-2.18285
SCSGLR1084B06.g	mitogen-activated protein kinase 7 isoform X2	-2.16156	-3.9142
SCJFST1048C08.g	hippocampus abundant transcript 1 protein	-2.13846	-2.03286
SCJLRZ1019D02.g	ethylene receptor 3 isoform X3	-2.13389	-1.76734
SCSBSD2058F06.g	proline oxidase	-2.11707	-2.50782
SCVPST1059F09.g	Polyol transporter protein 4	-2.10479	-2.03092
SCUTSB1076F05.g	protein DWARF 53	-2.09306	-3.44125
SCRLCL6031E04.g	monothiol glutaredoxin-S2-like	-2.08567	-2.21148
SCUTAD1034F10.b	---NA---	-2.08216
SCBGST3104F06.g	alpha carbonic anhydrase 1, chloroplastic	-2.07838
SCCCST3001B03.g	DUF1677 family protein	-2.07298	-2.37531
SCQSRT2036G09.g	hypothetical protein OsI_01367	-2.05732	-3.04038
SCEPCL6018D08.g	homeobox-leucine zipper protein HOX4	-2.05044	-2.33015
SCCCLR2C01G07.g	CBL-interacting protein kinase 7-like	-2.03727	-3.24367
SCMCRZ3065B05.g	uncharacterized protein LOC8054660 isoform X2	-2.03556	-2.31991
SCQSLR1089D04.g	FCS-Like Zinc finger 6-like	-2.03354	-2.23006
SCCCLR1076B07.g	ammonium transporter 3 member 2	-2.03294	-2.35712
SCAGFL8004A08.g	Protein SRG1	-2.01789
SCSGHR1068D08.g	auxin efflux carrier component 1a	-2.0145	-2.76842
SCEPRT2048A10.g	protein NUCLEAR FUSION DEFECTIVE 4	-2.01308	-2.06212
SCRFAM2071F05.g	myb-like DNA-binding domain, SHAQKYF class family protein	-2.00093	-2.47256
SCJLLR1107G08.g	myb-like DNA-binding domain, SHAQKYF class family protein	-2.00046	-2.98959
SCCCLR1076F07.g	Transcription factor bHLH128	-1.99696	-1.48096
SCEZRT2019F10.g	peroxidase 1	-1.98961	-1.95012
SCCCRZ2003C02.g	putative LRR receptor-like serine/threonine-protein kinase	-1.98759	-1.21968
SCJFRZ2005A01.g	Abscisic acid receptor PYL9	-1.97845	-1.64479
SCQSHR1021H11.g	protein DWARF 53	-1.95965	-2.48168
SCJFLR2036G11.g	root phototropism protein 2	-1.94339
SCAGAM2122A09.g	Myb family transcription factor PHL6	-1.93795	-2.31002
SCEZRZ1016C10.g	---NA---	-1.93527
SCEZRZ3088E05.g	Alcohol dehydrogenase-like 2	-1.93424
SCJFRZ1007H04.g	receptor kinase-like protein Xa21	-1.91652	-1.87798
SCUTRZ3069H03.g	receptor kinase-like protein Xa21	-1.91575	-1.6233
SCCCLR1072E02.g	acylamino-acid-releasing enzyme 2	-1.90302	-2.18823
SCEPRT2046F04.g	cinnamoyl-CoA reductase 1	-1.8995
SCSBFL1038G09.g	short-chain dehydrogenase/reductase 2b-like	-1.88231
SCCCLR1C06A07.g	putative 1-phosphatidylinositol-3-phosphate 5-kinase FAB1C	-1.88192	-2.07418
SCMCLR1123D12.g	Polyol transporter protein 4	-1.86608	-2.52491
SCMCRT2085F06.g	FCS-Like Zinc finger 2-like	-1.86595	-1.67696
SCCCST1003D05.g	---NA---	-1.84582
SCCCLR2001G10.g	auxin response factor 8	-1.84492	-2.46576
SCBFSD1037F12.g	early light-induced protein	-1.83424	-1.71295
SCMCAM2081D02.g	putative allantoinase	-1.83182	-2.37457
SCJLST1019D05.g	bidirectional sugar transporter SWEET13	-1.8279	-2.17141
SCEPRT2047E02.g	protein LURP-one-related 15-like	-1.81757	-2.214
SCEQRZ3020C02.g	putative LRR receptor-like serine/threonine-protein kinase	-1.8175	-1.77685
SCCCRZ1002C09.g	tyrosine-specific transport protein-like	-1.80881	-1.10776
SCEZRZ3016G06.g	polyol transporter protein 4	-1.80549	-1.99068
SCBFAM2120G08.g	hypothetical protein Zm00014a_008689	-1.80187
SCSBFL4010B11.g	nitrate reductase [NAD(P)H]	-1.79705	-2.67059
SCUTFL3079G09.g	Homeobox-leucine zipper protein HOX4	-1.79563	-1.61215
SCMCAM2081F05.g	Soluble inorganic pyrophosphatase 4	-1.79554	-2.30622
SCEQRT1032C01.g	hypothetical protein BDA96_06G057700	-1.78099
SCVPAM2063A02.g	glucose-6-phosphate/phosphate translocator 2	-1.77998	-3.1321
SCJLRZ1024D10.g	P-loop containing nucleoside triphosphate hydrolase superfamily protein	-1.77192	-1.48566
SCEPRZ1008A06.g	Sulfite exporter TauE/SafE family protein 3-like	-1.76797	-1.86272
SCJFHR1034B10.g	protein CYTOKININ-RESPONSIVE GATA TRANSCRIPTION FACTOR 1-like	-1.75562	-1.9996
SCJLST1027H09.g	RR1 - Corn type-A response regulator	-1.75499
SCEZLR1052D12.g	universal stress protein PHOS32-like	-1.73079	-1.35254
SCEQAM1041E07.g	uncharacterized protein LOC8085946	-1.72176	-1.97242
SCACLR2029C12.g	uncharacterized protein LOC8082263	-1.71072
SCQGRZ3012B11.g	aurachin C monooxygenase/isomerase-like	-1.7076	-1.82653
SCJFLR1035C02.g	asparagine synthetase [glutamine-hydrolyzing] 2	-1.69486	-1.46633
SCEPSB1135A04.g	cinnamoyl-CoA reductase 1	-1.6936
SCQGLR1062B11.g	anti-sigma factor antagonist domain of sulfate transporter91	-1.68655
SCJFRZ2005B01.g	---NA---	-1.68535
SCVPLB2087H03.g	uncharacterized LOC100381614	-1.6816
SCSFRT2072B10.g	uncharacterized LOC100286001	-1.68059	-2.38531
SCSBSD2033B09.g	---NA---	-1.67762
SCJFRT2059E08.b	ammonium transporter 3 member 2	-1.67706	-1.97513
SCCCLR1C01B12.g	uncharacterized protein LOC8061775	-1.67646	-2.37736
SCEPAM2056G08.g	protein PIN-LIKES 7-like	-1.66775	-1.828
SCBFRZ2018G09.g	transcription factor MYBS2	-1.65251	-0.87776
SCAGFL8009B07.g	proline transporter 1	-1.65141
SCEZLB1013H04.g	adenine phosphoribosyltransferase 2	-1.63763	-2.15273
SCAGAM2018H09.g	rhodanese-like domain-containing protein 14, chloroplastic	-1.63511
SCEQRT2030E03.g	UDP-glycosyltransferase 88B1	-1.60221
SCUTLR1037A05.g	Ethylene-responsive transcription factor RAP2-4	-1.60181	-1.60184
SCMCST1050B05.g	Sialyltransferase-like protein 1	-1.59922	-1.49594
SCRLAD1040H12.g	zinc finger protein ENHYDROUS-like	-1.59616
SCJFSB1010E06.g	WPP domain-associated protein	-1.59561	-2.08131
SCACHR1037A09.g	bZIP transcription factor	-1.59424	-1.70554
SCACAM2041D01.g	chloroplast post-illumination chlorophyll fluorescence increase protein	-1.58845
SCAGCL6017F04.g	Putative glycosyl hydrolase of unknown function (DUF1680)	-1.58734	-0.992715
SCSGRT2061G06.g	Methionine S-methyltransferase	-1.58473	-1.91789
SCEQRT2030F11.g	protein DETOXIFICATION 27-like	-1.58326	-1.81554
SCJFRZ2007H01.g	RPM1-interacting protein 4	-1.57517
SCCCRZ1002B07.g	putative serine/threonine kinase protein	-1.56055
SCCCLR1076E05.g	putative 1-phosphatidylinositol-3-phosphate 5-kinase FAB1C	-1.55969	-1.41342
SCAGLR2018F12.g	peptide methionine sulfoxide reductase A2-1	-1.55415	-2.08243
SCACLR1126E11.g	jacalin-related lectin 3	-1.55184	-1.92892
SCEPRZ1010F09.g	Putative 1-phosphatidylinositol-3-phosphate 5-kinase FAB1C	-1.54984	-1.25563
SCEQHR1078A09.g	---NA---	-1.54738	-0.939651
SCUTAM2086B11.g	protein GOS9-like	-1.5435
SCBFSD2034F08.g	---NA---	-1.53986
SCAGFL8006G08.g	soluble starch synthase 2-2, chloroplastic/amyloplastic	-1.53561
SCRFST1042A04.g	thiamine thiazole synthase 2, chloroplastic	-1.53345
SCEZRZ1012A11.g	transcription factor DIVARICATA	-1.53236	-1.49688
SCJFRT1012A12.g	Ureide permease 5	-1.53192	-1.71464
SCEZHR1048G03.g	GATA transcription factor 20	-1.53185	-1.49485
SCVPRZ2039E01.g	cytochrome P450 93A3	-1.52405	-1.18143
SCQSRT2031F02.g	limonoid UDP-glucosyltransferase	-1.51938
SCQSRT1034F10.g	Ethylene-responsive transcription factor RAP2-4	-1.51475	-1.181
SCEQLR1007F11.g	homeobox-leucine zipper protein HOX4	-1.5134	-1.76396
SCUTLR2023H05.g	ricin B-like lectin R40G2	-1.50836	-0.935573
SCJFRT1062H02.g	Probable allantoinase-like	-1.50303	-1.60584
SCMCAM2080D01.b	probable chalcone--flavonone isomerase 3	-1.48409
SCMCRZ3067D09.b	protein MALE DISCOVERER 2-like isoform X3	-1.48313
SCRLCL6031A08.g	probable isoaspartyl peptidase/L-asparaginase 2	-1.48024	-1.11038
SCQGLR1041B09.g	nucleobase-ascorbate transporter 3	-1.47899	-1.89936
SCRFSD2021B04.g	Ferric reduction oxidase 7, chloroplastic	-1.47716	-0.538918
SCMCRT2085A12.g	putative RING zinc finger and VWF domain family protein	-1.47715	-1.42907
SCSFST1064E05.g	putative flavin-containing monooxygenase 1	-1.46214	-1.53825
SCCCRZ2C04E05.g	ACT domain-containing protein ACR9	-1.45723	-1.9682
SCEPRZ1010G06.g	probable 6-phosphogluconolactonase 4, chloroplastic	-1.45357
SCQSLB1052A10.g	hypothetical protein BDA96_10G249200	-1.44338
SCCCFL4002H02.g	Heavy metal-associated isoprenylated plant protein 32	-1.44249	-1.33191
SCEZRZ1016G07.g	2'-deoxymugineic-acid 2'-dioxygenase	-1.44088	-1.71225
SCCCLR1C04A09.g	Heavy metal transport/detoxification superfamily protein	-1.43252	-1.51765
SCSFRT2071E08.g	Heavy metal transport/detoxification superfamily protein	-1.43078	-1.33425
SCEZRZ3052D11.g	WRKY transcription factor	-1.42126
SCEPAM1018F04.g	chloroplast post-illumination chlorophyll fluorescence increase protein	-1.41902	-0.585566
SCCCCL7038C01.g	---NA---	-1.41886	-1.52989
SCJFLR1074F04.g	serine/threonine-protein kinase SAPK5	-1.41836	-1.45815
SCCCLB1024F04.g	Protein DEHYDRATION-INDUCED 19 5	-1.40948	-1.67232
SCEPAM2053H08.g	Starch branching enzyme IIa	-1.40023	-2.04185
SCSGST3117C11.g	protein RETICULATA-RELATED 4, chloroplastic	-1.39957
SCAGLR2011C09.g	Auxin-responsive protein IAA27	-1.3937
SCEZLB1012C10.g	Soluble inorganic pyrophosphatase 4	-1.39245	-1.80125
SCEQHR1079D12.g	CASP-like protein 2C1	-1.39069
SCRUFL1113F08.b	Starch synthase 3 chloroplastic/amyloplastic	-1.37997	-2.20132
SCSGAM2105D04.g	UDP-glycosyltransferase 708A6	-1.37131
SCBGLR1113F05.g	Myb-related protein MYBAS2	-1.37081
SCJFSB1011H02.b	hypothetical protein Zm00014a_009602	-1.37064	-1.44786
SCCCRZ1001E05.g	uncharacterized protein LOC100277639	-1.37048	-1.59951
SCJLAM1064D11.g	Malic enzyme	-1.36802
SCQGRT1040A02.g	Putative MATE efflux family protein	-1.36712	-1.05284
SCCCCL3080C06.g	probable serine acetyltransferase 1	-1.36395	-1.43583
SCJFRZ2011C05.g	putative lipoxygenase 5	-1.36245	-1.54679
SCRLRZ3116C08.g	nitrate reductase [NAD(P)H]	-1.3621	-2.86388
SCSBSB1051H05.g	nicotianamine aminotransferase1	-1.35374
SCCCHR1003D07.g	---NA---	-1.35278	-1.88827
SCCCST2004E05.g	putative flavin-containing monooxygenase 1	-1.35069	-1.0417
SCSGAM1094F07.g	Extra-large G-protein-like	-1.35036	-1.31297
SCQSRT2036F03.g	Glycosyltransferase family 61 protein	-1.34891	-2.07072
SCMCAM2084B09.g	flavonoid 3'-hydroxylase	-1.34235
SCEQLB1067C05.g	phosphatidylcholine:diacylglycerol cholinephosphotransferase 1	-1.34028
SCEQLR1050D04.g	DELLA protein DWARF8	-1.33946	-1.60271
SCCCLR1070F09.g	Salutaridine reductase	-1.33699	-1.28829
SCJLRZ1024E12.g	Myb family transcription factor PHL6	-1.33326	-1.59927
SCEPFL3087G08.g	putative carotenoid cleavage dioxygenase 4, chloroplastic	-1.3331
SCRFRZ3056G09.g	Structural Studies On Corn Nitrate Reductase: Refined Structure Of The Cytochrome B Reductase Fragment At 2.5 Angstroms, Its Adp Complex And An Active Site Mutant And Modeling Of The Cytochrome B Domain	-1.3288	-1.75124
SCCCCL4006H08.g	alcohol dehydrogenase 2	-1.32704	-1.34425
SCUTSB1075E07.g	aldehyde oxidase4	-1.32548	-1.49365
SCSFAD1123E06.g	hypothetical protein	-1.32533	-1.70491
SCUTRZ2022B12.g	Omega-3 fatty acid desaturase, chloroplastic	-1.3192
SCAGCL6016H06.g	---NA---	-1.30917
SCEQLR1029E05.g	probable cinnamyl alcohol dehydrogenase 8C	-1.30914	-0.894757
SCCCLR2C03G11.g	homeodomain leucine zipper protein CPHB-5	-1.30591	-1.2749
SCEPFL3088C06.g	OTU domain-containing protein	-1.30472	-1.41937
SCSGSB1009B08.b	soluble starch synthase II-2	-1.30408
SCJFRZ2005G11.g	protein EARLY RESPONSIVE TO DEHYDRATION 15	-1.29501
SCQGAM1045B11.g	T-complex protein 11	-1.29293	-2.2125
SCRFLR2021G01.g	zinc finger protein 8	-1.28741
SCCCRT1001A12.g	protein binding protein	-1.28724	-1.35098
SCAGLR2011F01.g	photosystem II protein M	-1.28539
SCQGSD1046D01.g	auxin-responsive protein IAA4	-1.28276	-1.39176
SCEPRZ3086D12.g	Zinc finger CCCH domain-containing protein 28	-1.27925	-1.90563
SCCCRZ1002C02.g	SLT1 protein	-1.27907	-1.46947
SCCCHR1004D03.g	probable leucine-rich repeat receptor-like protein kinase At5g49770	-1.27711	-1.18823
SCQSRT2033A08.g	WRKY-type transcription factor 45-2	-1.26937
SCEPSD2008A02.g	uncharacterized protein LOC8075610	-1.26407	-2.58378
SCRLCL6031A11.g	probable metal-nicotianamine transporter YSL16	-1.26405	-1.43521
SCPRLB2030E07.g	Big map kinase/bmk	-1.26205	-1.43944
SCVPRZ2038H05.g	heavy metal-associated domain containing protein, expressed	-1.26038	-0.925842
SCEQRT2025G08.g	Protein NLP2	-1.25854	-1.7288
SCCCLR1022B09.g	elongation factor 1-alpha	-1.25482	-1.1587
SCSFFL3091C01.b	methionine S-methyltransferase isoform X1	-1.25126
SCCCRZ1C01F03.g	serine/threonine-protein kinase SAPK5	-1.24568	-1.06148
SCEQRT1029D09.g	glucose-6-phosphate isomerase 1, chloroplastic	-1.24566	-1.10876
SCEZRZ1015E08.g	transcription factor ILR3	-1.24425	-1.34272
SCCCLR1072A12.g	malate dehydrogenase	-1.23589	-1.56493
SCEQRT2096D09.g	two-component response regulator ORR9-like	-1.23063
SCMCLR1122H05.g	Ethylene-responsive transcription factor 4	-1.22859
SCMCRT2089G02.g	esterase AGAP003155	-1.22815	-1.46162
SCAGFL3024G12.g	sulfate transporter	-1.2215
SCSBAM1085B06.g	fatty acid desaturase	-1.21835	-0.723697
SCJFLR1035B10.g	bZIP transcription factor 11	-1.21348	-1.01424
SCRLAD1100A02.g	uncharacterized protein LOC8079790	-1.20988	-1.30396
SCJLRZ1027D09.g	protein DETOXIFICATION 40-like	-1.20758	-1.30328
SCJFRT1005G08.g	putrescine hydroxycinnamoyltransferase 1	-1.20543	-1.23869
SCMCSD2060C05.g	polyol transporter 5	-1.20447
SCSGAD1009D03.g	cysteine-rich receptor-like protein kinase 10 isoform X2	-1.20428
SCCCLR1076C10.g	nudix hydrolase 18, mitochondrial	-1.20258	-1.11076
SCSBAD1126E03.g	SPX domain-containing membrane protein	-1.19669	-2.07916
SCQGST3126H11.g	bifunctional nuclease 1	-1.19182	-0.90828
SCEPAM2014A10.g	telomere repeat-binding protein 5	-1.18484	-2.13594
SCUTAM2008G07.b	hydroxyproline-rich glycoprotein family protein	-1.18371
SCEZLB1006E12.g	Alliin lyase	-1.18285	-1.30503
SCSBRZ3122H10.g	jacalin-related lectin 3	-1.18204	-1.55196
SCAGAD1075D12.g	uncharacterized protein LOC8079790	-1.17904	-1.89872
SCQSST1036C05.g	photosynthetic NDH subunit of subcomplex B 2, chloroplastic	-1.17047
SCSFAM1076F04.g	potassium transporter 27	-1.16941	-1.21899
SCEPCL6019C02.g	myosin-10 isoform X1	-1.16279	-1.41887
SCJLRT1014G05.g	putative tyrosine-protein phosphatase	-1.1579	-1.81936
SCUTLR2008B12.g	uncharacterized protein LOC100275286	-1.1575
SCACLR1036B06.g	CBL-interacting protein kinase 6	-1.15088
SCJLLR1103F02.g	probable protein phosphatase 2C 48 isoform X2	-1.14985
SCMCCL6059G10.g	aldehyde oxidase4	-1.14557	-1.50512
SCMCLR1032E12.g	uncharacterized protein LOC8057672	-1.14529	-1.42765
SCEPRT2047F02.g	phytoene synthase 2	-1.14328	-1.1678
SCEPRZ1011A01.g	stem-specific protein TSJT1-like	-1.14256	-0.56593
SCCCCL3001H07.g	ankyrin repeat protein SKIP35	-1.13978	-1.20532
SCBGLR1002B09.g	protein EGG APPARATUS-1	-1.13394
SCMCLR1053G09.g	36.4 kDa proline-rich protein	-1.13117
SCCCLR1022D05.g	14-3-3-like protein GF14-B	-1.12942	-0.650437
SCCCLR1066A10.g	OSJNBb0118P14.9-like protein	-1.12675	-0.811363
SCBGFL4052E08.g	L-aspartate oxidase chloroplastic	-1.12673	-0.750774
SCSBRZ3120E09.g	---NA---	-1.10738	-1.17828
SCMCRT2085E06.g	Heavy metal-associated isoprenylated plant protein 32	-1.104	-0.714971
SCSFAD1124E07.g	Putative MYB DNA-binding domain superfamily protein	-1.10377	-1.53069
SCEQRT1026H08.g	flavonoid 3'-monooxygenase	-1.09034
SCCCLR1078D02.g	Starch branching enzyme IIa	-1.08857	-1.10983
SCEZAM1080D01.g	Methionine S-methyltransferase	-1.08584	-1.2431
SCJLRZ1026F03.g	serine/threonine-protein kinase CDG1	-1.08418
SCEQRT1029H05.g	Somatic embryogenesis receptor kinase 2	-1.08361	-1.06114
SCCCLR1079D09.g	heat shock cognate 70 kDa protein 2	-1.08185	-1.43274
SCMCLR1053F10.g	pathogen-associated molecular patterns-induced protein A70-like	-1.08069	-1.63119
SCUTLR1058E01.g	ethylene-responsive transcription factor RAP2-4-like	-1.07875	-1.04716
SCEZLR1009E06.g	acc oxidase	-1.07743	-2.31973
SCAGSD2043G07.g	---NA---	-1.07334
SCCCLR1C04D07.g	serine/arginine repetitive matrix protein 1 isoform X1	-1.07018	-1.70719
SCAGLR1064B05.g	noroxomaritidine synthase 3-like	-1.06875	-1.31887
SCVPRT2080A07.g	low affinity sulfate transporter 3	-1.0685
SCCCLR1C08F03.g	uncharacterized protein LOC8058842	-1.0671	-1.33359
SCEPCL6023C05.g	ABC1 family protein	-1.06445	-1.93846
SCJLLR2028G06.g	---NA---	-1.06103
SCJLRT1021B04.g	nudix hydrolase 18, mitochondrial	-1.06062
SCEPAM1108G04.g	photosynthetic NDH subunit of subcomplex B 2, chloroplastic	-1.05732
SCCCSD1092G10.g	hypothetical protein BDA96_05G186800	-1.05703
SCCCLR1069D05.g	actin-7	-1.05448
SCCCLR1075F07.g	acetyl-CoA carboxylase 1	-1.05182	-1.04732
SCUTAD1033G05.g	transcription factor PHYTOCHROME INTERACTING FACTOR-LIKE 13-like isoform X1	-1.04975
SCEQRT2093C12.g	---NA---	-1.0488
SCAGSD2042D08.g	zinc finger protein CONSTANS-LIKE 3	-1.04521
SCCCRZ2C01G01.g	stem-specific protein TSJT1	-1.0433
SCEQRZ3091E12.g	sugar transport protein 7	-1.03894	-1.45427
SCRULB1059G06.g	probable inactive nicotinamidase At3g16190	-1.03185	-1.79499
SCCCCL6002B06.g	putative peptide/nitrate transporter	-1.02991	-1.08058
SCJFHR1C01A10.g	putative 1-phosphatidylinositol-3-phosphate 5-kinase FAB1C	-1.02976
SCCCLR2C02G11.g	uncharacterized protein LOC8068123 isoform X2	-1.02547
SCCCLR2002A02.g	65-kDa microtubule-associated protein 6	-1.0253
SCEQRT2026D03.g	noroxomaritidine/norcraugsodine reductase-like	-1.02459
SCBFLR1039F09.g	actin-depolymerizing factor 7	-1.01605	-1.10992
SCSBAD1083H01.g	zinc finger, C3HC4 type family protein	-1.01597
SCJFRZ2006E01.g	heavy metal-associated isoprenylated plant protein 23-like	-1.01174	-1.267
SCEPAM2015F01.g	Auxin response factor 6	-1.01004	-1.17376
SCJLRT1014C12.g	probable serine/threonine-protein kinase WNK8	-1.00773	-1.14068
SCCCLR2001G06.g	Peptidyl-prolyl cis-trans isomerase	-1.00105	-1.08505
SCSGST3117F02.b	protein RETICULATA-RELATED 4, chloroplastic	-1.00011
SCJLRT1020A06.g	T-complex protein 11	-0.994768	-1.24587
SCBGLR1112F08.g	nucleobase-ascorbate transporter 3	-0.97994	-1.00066
SCVPST1060B03.g	protein NLP2	-0.979024	-1.54533
SCCCLR1048D10.g	EIN3-binding F-box protein 1	-0.974009	-1.32184
SCJFRZ1007G03.g	lysine histidine transporter 1	-0.963042	-1.04793
SCCCLR2C02F05.g	protein DETOXIFICATION 21	-0.962302	-1.59021
SCMCCL6052E09.g	SPX domain-containing membrane protein	-0.960849	-1.32394
SCEPAM1020A03.g	serine/threonine-protein kinase HT1	-0.948629	-1.18241
SCCCLR1078G04.g	protein TIME FOR COFFEE	-0.939026	-1.70842
SCACSD2014F02.g	---NA---	-0.937509	-1.19495
SCCCRZ3002A09.g	indeterminate domain p10	-0.904118	-1.01407
SCVPHR1094H06.g	protein EGG APPARATUS-1	-0.903957	-1.06181
SCSGRT2064G11.g	mitogen-activated protein kinase 10	-0.901183	-1.04638
SCRFLR1055C06.g	Histone H3.3	-0.896207	-1.49301
SCJFLR1013B03.g	2,3-bisphosphoglycerate-independent phosphoglycerate mutase	-0.881608	-1.07208
SCEQRT1031C12.g	Putative ion channel POLLUX-like 2	-0.87517	-1.13575
SCSGAD1006H08.g	putative disease resistance protein	-0.872243	-1.05287
SCEPAM1016C08.g	Starch synthase IIc	-0.856834	-1.33752
SCCCFL6001E06.g	early light-induced protein	-0.845964	-1.05556
SCCCFL1100B07.g	tyrosine-specific transport protein-like	-0.845287	-1.19183
SCQSFL1125H11.g	---NA---	-0.842494	-1.11373
SCJFAM1067F03.g	Boron transporter-like protein 2	-0.838679	-1.19719
SCAGLR1021A10.g	prostatic spermine-binding protein	-0.828669	-1.20448
SCCCST3001A06.g	FCS-Like Zinc finger 6-like	-0.821941	-1.10847
SCRUAD1133B06.b	ABC1 family protein	-0.818764	-1.08834
SCAGLR1064C04.g	DNA-binding protein MNB1B	-0.791868	-1.12511
SCMCFL5009H03.g	NADP-dependent glyceraldehyde-3-phosphate dehydrogenase	-0.790846	-1.18723
SCCCCL5004D02.g	hypothetical protein SORBI_3003G139100	-0.789441	-1.24033
SCAGLR1043F06.g	F-box family protein	-0.778673	-1.28921
SCJLLR2013D11.g	random slug protein 5	-0.776213	-1.22678
SCAGLR1064C02.g	unknown	-0.770838	-1.35785
SCSFSB1106D12.g	ACT domain-containing protein ACR4	-0.770061	-1.72688
SCCCCL3001F04.g	hypothetical protein SORBI_3004G061701	-0.761157	-1.25847
SCRLAM1008D09.g	hypothetical protein	-0.751731	-1.04633
SCAGCL6015C04.g	Starch synthase 3 chloroplastic/amyloplastic	-0.743932	-1.07339
SCCCLR1022F09.g	unknown	-0.737149	-1.4258
SCJLRT1013H05.g	inorganic pyrophosphatase 1	-0.729456	-2.09343
SCACCL6011G12.g	early light-induced protein	-0.727424	-1.37084
SCCCRZ1004H12.g	ETHYLENE INSENSITIVE 3-like 1 protein	-0.71145	-1.00209
SCQSHR1020A07.g	microtubule-associated protein futsch-like	-0.69985	-1.22402
SCCCFL4002D04.g	putative ADP-glucose pyrophosphorylase small subunit	-0.685371	-1.15972
SCSBAM1088B05.g	mADS-box transcription factor 50	-0.680173	-1.03418
SCEQRT1026B11.g	4-hydroxy-3-methylbut-2-en-1-yl diphosphate synthase (ferredoxin), chloroplastic	-0.675645	-1.06985
SCJLRZ3076A04.b	Citrate transporter family protein	-0.670996	-1.04951
SCCCSB1002C05.g	Auxin response factor 2	-0.573631	-1.93113
SCCCLB1021E06.g	granule-bound starch synthase1b	-0.56665	-1.18052
SCJFLR1035D06.g	DUF581 family protein	-0.551622	-1.9309
SCJFRZ2006G04.g	Histone H3.3	-0.550215	-1.456
SCMCCL6053G04.g	GDP-L-galactose phosphorylase 1	-0.385234	-1.009
SCUTLR2008H04.g	Histone H3.3	-0.368856	-1.56111
SCCCLR1022F12.g	Auxin response factor 2	-0.347418	-1.36017
SCUTLR1058C02.g	GDP-L-galactose phosphorylase 2	-0.300225	-1.0344
SCBFLR1026G03.g	flagellar radial spoke protein 5	0.415675	1.12445
SCSFSD1067G05.g	uncharacterized protein LOC110436801 isoform X1	0.422301	1.10403
SCJLLR1104A07.g	CBL-interacting serine/threonine-protein kinase 9	0.436651	1.10604
SCEQLB1063G04.g	carbonic anhydrase3	0.438352	1.11536
SCJFLR1074A11.g	chlorophyll a-b binding protein 2	0.449881	1.0609
SCBFRZ2017C12.g	zeaxanthin epoxidase, chloroplastic isoform X1	0.586697	1.06037
SCRFFL1025D09.g	SPX domain-containing protein 1	0.595712	-1.11695
SCAGFL1085A07.g	---NA---	0.608025	1.03061
SCJFRZ2012G04.g	SPX domain-containing protein 1	0.655905	-1.17835
SCRLLB2031B04.b	DCD (Development and Cell Death) domain protein	0.681071	1.01745
SCCCLR1C01H02.g	photosynthetic NDH subunit of lumenal location 5, chloroplastic	0.716313	1.42799
SCEQHR1079G09.g	haloacid dehalogenase-like hydrolase domain-containing protein 3	0.720248	1.24804
SCEQAM2040E08.g	alpha/beta-Hydrolases superfamily protein	0.727712	1.42247
SCBFRZ2019D01.g	ATP-dependent zinc metalloprotease FTSH 1, chloroplastic	0.733139	1.01301
SCEZAD1078A06.g	elongation factor Ts family protein	0.747396	1.32452
SCVPCL6041D12.g	UTP--glucose-1-phosphate uridylyltransferase 3 chloroplastic	0.760789	-1.02163
SCEQRZ3023E10.g	uncharacterized protein LOC8078845	0.768099	1.24325
SCBFST3135G11.g	Serinc-domain containing serine and sphingolipid biosynthesis protein	0.792614	1.26995
SCCCLR1C04E09.g	60S ribosomal protein L15	0.79355	1.15304
SCQSLR1089G05.g	Putative ATPase, V1 complex, subunit B protein isoform 1	0.831695	1.40289
SCQGFL1096G10.g	Aquaporin PIP2-1	0.834958	1.82657
SCBGLR1023C10.g	Chloroplast protein HCF243	0.874357	1.4194
SCACLR1057A05.g	---NA---	0.884954	1.1972
SCBGLR1027B09.g	Chaperonin 60 subunit beta 2 chloroplastic	0.886873	0.997582
SCUTSD2028F03.g	Glyceraldehyde-3-phosphate dehydrogenase 2, cytosolic	0.893668	1.0199
SCCCCL4013A11.g	SLT1 protein	0.893714	1.06242
SCEQLR1050H05.g	B-box zinc finger protein 24	0.905825	1.19451
SCCCLR1C03D07.g	OSJNBa0016N04.16-like protein	0.921513	1.34066
SCQSLR1089C08.g	protein THYLAKOID FORMATION1, chloroplastic	0.925549	1.03357
SCEQLR1092B09.g	17.9 kDa class I heat shock protein	0.928655	1.11169
SCUTAM2005A04.g	protein EARLY-RESPONSIVE TO DEHYDRATION 7, chloroplastic-like	0.977652	1.56013
SCJFRT2053D02.b	Reticulon-like protein B8	0.983195	1.00359
SCCCSD2001G01.g	protein NRT1/ PTR FAMILY 6.4	0.986067	1.55564
SCVPRZ2038A03.g	uncharacterized protein LOC8065210 isoform X2	0.992223
SCCCRZ2C03A10.g	probable mediator of RNA polymerase II transcription subunit 26b	0.99339
SCSGHR1071H12.b	S-adenosylmethionine synthase 1	0.994426	1.15779
SCQGSD1045G04.g	Lysine histidine transporter 1	0.997405
SCBFAD1047B09.g	---NA---	0.99812	1.14247
SCJFST1012A02.g	two pore calcium channel protein 1	0.998866
SCACSB1121B10.g	probable glutathione S-transferase GSTU6	1.00029	1.22158
SCAGLR2011F12.g	temperature-induced lipocalin-1	1.00188
SCEZRZ1013H09.g	ethanolamine-phosphate cytidylyltransferase	1.00217
SCCCCL3080A01.g	metallothionein-like protein type 2	1.00656	0.953296
SCUTSD1024G09.g	metallothionein-like protein 4C	1.01055	5.67905
SCCCLV1001D01.g	ABC transporter G family member 11	1.01411	0.933729
SCVPRT3088H11.g	Two-component response regulator ORR26	1.02156
SCVPLB1020G06.g	---NA---	1.02381	1.5539
SCAGLR2018G06.g	40S ribosomal protein S24	1.02578	1.2686
SCVPLR2027F06.g	---NA---	1.02579	1.23226
SCJLRZ1024A04.g	putative linoleate 9S-lipoxygenase 3	1.02979	1.4785
SCEPRZ3044H08.g	putative serine/threonine-protein kinase	1.03406	1.3187
SCEPSD1008D01.g	carboxyl-terminal-processing peptidase 3, chloroplastic	1.03924	0.894893
SCMCST1051D07.g	ethanolamine-phosphate cytidylyltransferase	1.04308
SCEQLR1050H09.g	Plasma membrane-associated cation-binding protein 1	1.04454
SCACLR1057G07.g	small nuclear ribonucleoprotein Sm D1	1.04459	0.857467
SCUTLR2008C12.g	spermatogenesis-associated protein 20-like isoform X2	1.04516	0.938986
SCCCLR1C01H06.g	Topoisomerase-like protein	1.04534	1.12373
SCSBSB1057C04.g	uncharacterized protein LOC8073838	1.04705	1.00617
SCJLST1028G05.g	cytochrome P450 CYP727A4	1.05029	0.825293
SCBGLR1115A11.g	3-hydroxyisobutyryl-CoA hydrolase 1	1.05309	1.14973
SCCCCL3080A01.b	metallothionein-like protein type 2	1.05827
SCQGRZ3012G04.g	kinesin like protein	1.05919	1.18247
SCCCLR1072C02.g	universal stress protein A-like protein	1.06088
SCEQRT2101A04.g	SPX domain-containing protein 6	1.06275	-2.17665
SCCCLR2001B07.g	Late embryogenesis abundant protein	1.07372	2.10942
SCAGRT2039A09.g	sphingosine-1-phosphate lyase	1.07397
SCBGLR1114F09.g	GTPase activating protein 1	1.07619	1.01775
SCRLLR1038A06.g	3-hydroxy-3-methylglutaryl-coenzyme A reductase 3	1.07776	1.11071
SCJFFL3C04H06.b	NAC1	1.07814	1.13683
SCJLFL4100F04.g	Ferredoxin-3 chloroplastic	1.07848	2.4074
SCCCLR1024B04.g	vesicle-associated membrane protein 727	1.08183
SCRFLR1055F04.g	Cycloartenol synthase	1.08361
SCAGLR1021E02.g	Calcium permeable stress-gated cation channel 1	1.08623
SCJLLR1103D02.g	---NA---	1.09725	1.12068
SCEZLB1014H08.g	RAP domain-containing protein, chloroplastic	1.09775	1.06362
SCUTAD1031F12.g	uncharacterized LOC124459650	1.10279	1.82508
SCCCLR1C05E04.g	Phosphatidylinositol N-acetyglucosaminlytransferase subunit P-related	1.11564	0.723749
SCBGLR1120G02.g	O-acyltransferase WSD1	1.11686
SCUTLR1015G06.g	ethanolamine-phosphate cytidylyltransferase	1.1272
SCBFRZ2018D11.g	Gamma-interferon-responsive lysosomal thiol protein precursor	1.12727	1.1909
SCCCCL3120D06.g	galactokinase	1.12937
SCJFRT1059E09.g	uridine kinase-like protein 2, chloroplastic	1.14271
SCEZHR1085C12.g	Serinc-domain containing serine and sphingolipid biosynthesis protein	1.14682	1.03944
SCEQRT2099C08.g	probable protein phosphatase 2C 9	1.15034	1.01703
SCSFLV1044E02.g	---NA---	1.15534	1.30232
SCCCRZ1001G11.g	myosin heavy chain-related	1.15791	0.967108
SCUTRZ2024D11.g	ribosomal RNA small subunit methyltransferase H-like	1.15986
SCUTSD2027A05.g	---NA---	1.16779	1.18783
SCRFLR2037D05.g	maize proteinase inhibitor	1.1689	1.83569
SCRFRZ3054D07.g	DUF538 family protein	1.16934	1.25508
SCCCRZ2001E09.g	Chaperone DnaJ-domain superfamily protein	1.1709	1.34147
SCCCLR1001F11.g	dnaJ protein ERDJ3A	1.17501	1.3392
SCQSLR1018D09.g	probable serine incorporator	1.18566	1.69326
SCEQLR1091F02.g	phosphoenolpyruvate phosphatase	1.19937	0.606447
SCCCCL3003C03.b	VQ motif family protein	1.20115	1.50447
SCQGLR1085F06.g	5'-adenylylsulfate reductase-like 5	1.20712	1.02642
SCJLRT1019F06.g	Putative 1-phosphatidylinositol-4-phosphate 5-kinase/ zinc ion binding family	1.20892	0.994103
SCRURZ3081G06.b	RER1A protein	1.21068
SCCCRZ2002E09.g	uncharacterized protein LOC8069827 isoform X1	1.21323	1.36074
SCVPRT2073F05.g	monosaccharide-sensing protein 2	1.21326
SCQGAM1049A02.g	hypothetical protein SORBI_3010G257000	1.21523	1.62205
SCRLFL1005G12.g	hydroxymethylglutaryl-CoA synthase	1.2186
SCSBFL1035G07.g	protein trichome birefringence-like 11	1.22178	0.821709
SCSBFL5016F07.g	glutathione transferase FosA-like	1.22214	1.21652
SCSFRT2071G08.g	receptor protein-tyrosine kinase CEPR2	1.22228	1.19673
SCQGRT1041A04.g	putative E3 ubiquitin-protein ligase XBOS36	1.22336
SCAGLR1043E06.g	phospholipase D2	1.22507	0.69128
SCCCCL5004D10.g	cytochrome P450 85A1	1.23054
SCCCLR1077F09.g	Two-component response regulator-like APRR9	1.23078	1.27744
SCCCLR2001E03.g	Mediator of RNA polymerase II transcription subunit 23	1.23716	1.47252
SCRUFL1016B05.g	RNA-binding (RRM/RBD/RNP motifs) family protein	1.23945	1.45969
SCACCL6006A12.g	poly(U)-specific endoribonuclease-B	1.24188	1.02991
SCBGLR1117C01.g	---NA---	1.24329	1.76892
SCCCLB1023A12.g	proline iminopeptidase	1.24807
SCEQRT2025H02.g	alpha-galactosidase 3	1.24871	1.43431
SCCCCL4001D08.g	Tubby-like F-box protein 9	1.25426	1.70033
SCCCLR1C04G09.g	Cytosolic isocitrate dehydrogenase [NADP]	1.25763	1.4096
SCSBHR1051A10.g	probable aquaporin TIP1-2	1.25986	2.80052
SCUTAM2009E01.g	abscisic stress protein homolog	1.26229	1.47025
SCACLB1048E11.g	serine esterase family protein	1.26657	1.12873
SCJLRT1017C01.g	CTD nuclear envelope phosphatase 1 homolog	1.27086
SCACLR2007A07.g	---NA---	1.27797	1.83943
SCVPRT2073F12.g	chaperone protein ClpD1, chloroplastic	1.27801	0.877501
SCJFRT1059B03.g	Grx_I1 - glutaredoxin subgroup III	1.28112	1.13751
SCJFRZ2010H10.g	putative transposase	1.28147	2.18708
SCRFRZ3055B03.g	protein PYRICULARIA ORYZAE RESISTANCE 21	1.28427
SCEQRT2090A10.g	Serine/arginine-rich splicing factor SR45a	1.28747
SCCCRZ1003F07.g	Serine/arginine-rich splicing factor SR45a	1.28811	0.875061
SCVPFL3047F02.b	phosphoenolpyruvate phosphatase	1.29947
SCRFLR2037F04.g	Serine/arginine-rich splicing factor SR45a	1.30039	1.32211
SCCCLR2C03F01.g	phospholipid transfer protein 1	1.30664	3.03577
SCEZRZ3015E11.g	Chitinase 11	1.31373
SCVPLB1020F12.g	60S ribosomal protein L18a-like protein	1.31553	1.47983
SCCCRT3003H11.g	LanC-like protein 2	1.31564
SCSBRZ3118B10.g	Transmembrane amino acid transporter family protein	1.31587	1.06131
SCEZAD1081D01.g	AT5g02160-like protein	1.32377	1.56185
SCSFAD1108H04.g	Tobamovirus multiplication protein 3	1.33224	1.2066
SCRUFL1118D02.b	ENTH/VHS family protein	1.33792	1.37193
SCEQRT2099E04.g	anthocyanidin 5,3-O-glucosyltransferase-like	1.33889
SCMCSB1112G10.g	CSC1-like protein RXW8	1.34017	1.08489
SCUTRZ3069G04.g	hypothetical protein SORBI_3009G167600	1.34049	1.60398
SCVPRZ2039D11.g	Probable protein phosphatase 2C 6	1.34582	1.02523
SCJFRT2060G01.g	heparan-alpha-glucosaminide N-acetyltransferase	1.34706	1.5079
SCEQRT2091B01.g	homeobox-leucine zipper protein HOX6	1.34721
SCCCLR1C03B12.g	universal stress family protein	1.34863	1.50437
SCUTAM2088C05.g	protein EARLY-RESPONSIVE TO DEHYDRATION 7, chloroplastic-like	1.35334	2.02382
SCCCLR1070B06.g	phosphosulfolactate synthase-related protein	1.37035	1.75732
SCQSRT3051C03.g	purple acid phosphatase 3	1.37167	-1.52381
SCJLLR1108E06.g	carbonic anhydrase5	1.37593	1.1578
SCRURZ3080A01.g	hypothetical protein BDA96_02G169300	1.37991	1.67524
SCQSHR1024F03.g	uridine kinase-like protein 2, chloroplastic	1.38483
SCJLRT1021D01.g	serine/threonine-protein kinase RIPK	1.38858	2.19011
SCVPHR1092G06.g	lipid-transfer protein	1.39316
SCEZRT2018E04.g	fra a 1-associated protein-like	1.3978	1.32729
SCUTLR2023D11.g	aldehyde dehydrogenase family 7 member A1	1.39922
SCJLRT1014H06.g	Calcium-dependent lipid-binding (CaLB domain) family protein	1.40315
SCJLLR1101H03.g	mechanosensitive ion channel protein 2, chloroplastic-like	1.40332	1.1788
SCVPST1061G12.g	---NA---	1.40467
SCRUFL4021D08.g	lachrymatory factor synthase	1.40901	3.55753
SCEZFL4040A01.g	ATP-dependent (S)-NAD(P)H-hydrate dehydratase	1.41175
SCVPFL3046D02.b	NAD(P)-binding Rossmann-fold superfamily protein	1.41329
SCSGAD1007F07.b	serine/arginine-rich splicing factor SR45a isoform X2	1.41453	1.39609
SCACSB1036A12.g	---NA---	1.41745
SCEPLR1030D04.g	nicotianamine synthase6	1.41993
SCEZSD1080F10.g	glutathione transferase GST 23-like isoform X3	1.42014	1.69877
SCMCRZ3066F06.g	formin-like protein 4	1.42461	1.11311
SCVPRT2075F07.g	glutamate decarboxylase 1	1.43158
SCRFLB1054D09.g	Serine/threonine-protein kinase AtPK2/AtPK19	1.43242
SCVPLR1028E11.g	F-box protein PP2-A13	1.43683
SCUTLR2030B11.g	heat shock factor protein HSF30 isoform X1	1.43806
SCJFRZ3C08E05.g	Probable cytokinin riboside 5'-monophosphate phosphoribohydrolase LOGL9	1.43884
SCPIRT3024C09.g	Calcium permeable stress-gated cation channel 1	1.44336	0.627873
SCSGSB1009H11.g	---NA---	1.45364	1.38969
SCRFLR1034A10.g	Potassium transporter 10	1.45572
SCSFAD1110A02.g	receptor protein-tyrosine kinase CEPR2	1.45729	2.06107
SCCCLR2001F01.g	serine/arginine-rich SC35-like splicing factor SCL33 isoform X2	1.45829
SCRUAD1132B06.b	CBL-interacting protein kinase 16	1.46087	1.44357
SCRLRZ3112B01.g	putative lipase YOR059C	1.46405
SCPRLB2030H10.g	---NA---	1.46684
SCCCCL5004A02.g	Transcription factor bHLH47	1.4685
SCJLRT1023B10.g	CBL-interacting protein kinase 16	1.46954	1.29784
SCRLRZ3039E01.g	Serine/arginine-rich-splicing factor SR34	1.47426
SCRFFL8037E09.g	ABC transporter G family member 29	1.47489	1.35275
SCAGLR1043F02.g	putative mediator of RNA polymerase II transcription subunit 37c	1.47608	1.88486
SCAGLR2026C06.g	protein DJ-1 homolog A-like	1.48879	1.19944
SCQGHR1010H02.g	---NA---	1.4958	2.66889
SCCCLR1072G02.g	zinc finger CCCH domain-containing protein 35	1.49767	0.76869
SCCCRZ2002G02.g	ornithine aminotransferase, mitochondrial	1.4982
SCQGLR1019C03.g	splicing factor, arginine/serine-rich 4	1.50828	1.65921
SCEQRT2092H02.g	protein NEOXANTHIN-DEFICIENT 1-like	1.5089
SCEPLR1030G05.g	---NA---	1.50927	1.41209
SCSBFL4013F04.g	putative metal-nicotianamine transporter YSL7	1.51466
SCSBLB2040G11.g	2-carboxy-1,4-naphthoquinone phytyltransferase, chloroplastic	1.51625
SCCCLR1070C08.g	NAC1 transcription factor	1.53331	1.7239
SCRUSB1062D04.g	F-box protein PP2-A13-like	1.53348	0.827148
SCEQRZ3024B07.g	phospholipase A(1) LCAT3	1.54037	1.58517
SCCCRZ2003F06.g	metallothionein-like protein type 2	1.542
SCJFRT1008C09.g	3-ketoacyl-CoA synthase 11	1.54526	1.7792
SCACLR2014F01.g	farnesylated protein 2	1.55229	2.80557
SCVPLR2005B09.g	---NA---	1.55478	1.81375
SCVPAM2068G07.g	Phospholipase A(1) LCAT3	1.55921	1.15822
SCCCLR1077E12.g	farnesylated protein 2	1.56059	2.34663
SCQSRT2031F03.g	Monodehydroascorbate reductase 5, chlorplastic-like	1.56219
SCQGFL4072E09.g	ninja-family protein 5	1.5665	1.32892
SCCCLR1022B07.g	ABA-, stress-and fruit-ripening inducible-like protein	1.57529	1.79318
SCUTST3131G03.g	phospholipid transfer protein 1	1.57836	2.66487
SCEZLR1009E05.g	farnesylated protein 2	1.58368	2.56864
SCQGSB1083A03.g	Serine/threonine-protein kinase SRK2A	1.58459
SCEZAD1082D09.g	Structure of maize cytokinin oxidase/dehydrogenase 2 (ZmCKO2)	1.58897	1.79117
SCEPCL6023F02.g	Sucrose synthase 3	1.59574	1.41425
SCSFSB1071G03.g	Diacylglycerol kinase 2	1.59946	1.19404
SCCCLB2005B11.g	---NA---	1.61002
SCJLRT2051G08.g	ABC transporter G family member 39	1.61376	1.48686
SCBGFL5079C06.g	3-ketoacyl-CoA synthase 6	1.6169	1.80151
SCVPLR1028G03.g	cytokinin riboside 5'-monophosphate phosphoribohydrolase LOG-like	1.61977	1.67684
SCJLRT3080F09.g	membrane protein	1.62412	1.90542
SCEZLB1014C04.g	probable protein phosphatase 2C 49	1.6246	1.84333
SCQGAM2108C06.g	Lipoamide acyltransferase component of branched-chain alpha-keto acid dehydrogenase complex mitochondrial	1.63012
SCEZLR1009A10.g	Ser/Thr protein phosphatase family	1.63013	1.72032
SCUTSB1031C06.g	eukaryotic translation initiation factor 2 subunit beta	1.63245	1.72902
SCEPRT2043H03.g	abscisic stress ripening protein 2	1.63436	1.37091
SCEQLR1093H01.g	hypothetical protein SORBI_3009G038100	1.63467
SCSFAD1111D05.g	---NA---	1.64054	2.46481
SCUTSD1027H11.g	---NA---	1.64943	1.72927
SCBGLR1116H01.g	---NA---	1.65403	1.67838
SCVPRZ2038C12.g	polyubiquitin	1.65738	1.2196
SCSFAD1106D04.g	U-box domain-containing protein 4	1.65968	1.96091
SCCCLR1048F06.g	phospholipid transfer protein 1	1.66004	2.03103
SCCCLR1066A09.g	protein ZINC INDUCED FACILITATOR-LIKE 1-like isoform X1	1.66005	1.15153
SCEPAM2013C08.g	probable cinnamyl alcohol dehydrogenase 5	1.66668	1.22818
SCVPLR2019H05.g	---NA---	1.66949
SCUTRZ3069A01.g	putative WRKY transcription factor 19	1.67269	1.00482
SCCCCL3004H07.b	phospholipid transfer protein 1	1.67424	1.46519
SCQSHR1023D08.g	Transcription factor NIGT1	1.67447
SCRLSD1009B11.b	Chitinase 11	1.67563	1.49475
SCCCFL3001E02.g	---NA---	1.67817	1.35064
SCQGSB1082C10.g	PLAT domain-containing protein 1	1.68002	1.55276
SCBGFL3096H09.g	protein ZINC INDUCED FACILITATOR-LIKE 1-like isoform X5	1.68222
SCRULB1059D10.g	hypothetical protein Zm00014a_031996	1.68835	2.14052
SCCCLR1C07A05.g	choline/ethanolamine kinase	1.6909
SCJLRT1013E04.g	hypothetical protein	1.69961	1.34126
SCSGST3118B02.b	F-box/kelch-repeat protein At2g44130	1.70167	2.68284
SCCCLB2004C08.g	polyubiquitin 11-like	1.70203	1.07203
SCQGLR1019C07.g	arogenate dehydratase 3, chloroplastic	1.70232
SCEQRT2092D05.g	pyruvate decarboxylase 1	1.70576
SCCCFL5055E12.g	putative WRKY transcription factor 19	1.70667
SCCCST3002H03.g	abscisic stress protein homolog	1.71824	2.48131
SCQGLR1019B01.g	ubiquinol oxidase 4, chloroplastic/chromoplastic	1.71984	1.85581
SCSFAD1125H09.g	putative metal-nicotianamine transporter YSL7	1.72205	1.56022
SCBGFL4056C04.g	S-adenosylmethionine synthase 1	1.72382	1.93933
SCRFAM2073D03.g	uncharacterized protein LOC8054443	1.72695
SCRLSB1040B12.g	Serine/threonine-protein kinase SAPK4	1.73096
SCQSRT2034G08.g	Alpha-galactosidase precursor	1.73323
SCEZRZ1012A02.g	cytochrome P450 90A4	1.73961	1.96352
SCBFRZ2019C02.g	putative WRKY transcription factor 19	1.74022
SCUTLR2015A11.g	Cold-regulated 413 plasma membrane protein 2	1.74277	1.93472
SCAGSD1039F12.g	uncharacterized protein LOC103627226	1.75085	1.67122
SCSBHR1051A12.g	BURP domain protein RD22	1.75627	1.42014
SCRLLR1038F07.g	FCS-Like Zinc finger 2-like	1.75703	2.74831
SCUTSD2024C09.g	---NA---	1.76095	2.35103
SCUTLR1058B02.g	S-adenosylmethionine synthase 1	1.76291	1.76458
SCACLR1036G10.g	Protein MID1-COMPLEMENTING ACTIVITY 1	1.76382
SCCCRT1002B01.g	homocysteine S-methyltransferase 3	1.76624	1.24766
SCJFRT2059G12.b	receptor protein-tyrosine kinase CEPR2	1.77265	1.85891
SCRUFL1021F10.b	polyubiquitin	1.77597	1.26924
SCRFLR2037G02.g	---NA---	1.77826	2.09223
SCCCLR1C04E02.g	E3 ubiquitin-protein ligase MIEL1	1.78032	1.88756
SCRLSD1012B03.g	---NA---	1.78516
SCJLRT1015C08.g	NAC transcription factor 29	1.7894
SCCCAM2C06A10.g	External alternative NAD(P)H-ubiquinone oxidoreductase B1, mitochondrial	1.79614
SCMCCL6054G11.g	uncharacterized LOC100275077	1.79987	2.66166
SCQSRT2031A01.g	Protein MID1-COMPLEMENTING ACTIVITY 1	1.80363
SCJFRZ2026D04.g	Arogenate dehydratase 3, chloroplastic	1.80466
SCCCRZ3004D03.g	alpha-galactosidase isoform X1	1.80547	1.29334
SCACLR1128F10.g	uncharacterized protein LOC8056237	1.8083	1.68322
SCCCLR1C03C05.g	ABA responsive element binding factor 1	1.81017	1.92308
SCSBSD1057H03.g	desmethyl-deoxy-podophyllotoxin synthase-like	1.82759
SCCCRZ1002E08.g	Aquaporin PIP1-2	1.8311	2.89975
SCJLLR1011F02.g	Peroxisomal membrane 22 kDa (Mpv17/PMP22) family protein	1.83274	1.70494
SCEQRT2028C04.g	aquaporin PIP1-5	1.83364	2.80889
SCEPRZ1010D11.g	amino acid permease 3	1.83513	1.75904
SCQGFL1095A10.g	abscisic stress protein homolog	1.83594	1.91735
SCCCCL5002D01.g	ornithine aminotransferase, mitochondrial	1.83813	0.972336
SCRFSD2022A08.g	---NA---	1.84505	1.92006
SCCCRT2C09F10.g	---NA---	1.86629
SCCCCL4005F02.g	Beta-glucuronosyltransferase GlcAT14A	1.87082	1.33641
SCCCRZ3001H05.g	ninja-family protein 5	1.87509	1.13843
SCEQRT2091A09.g	beta amylase2	1.87842	2.41552
SCCCCL3003B09.b	18S rRNA (guanine-N(7))-methyltransferase RID2-like	1.88528	2.25772
SCCCRZ2C03E03.g	PLAT domain-containing protein 1	1.8868	1.63885
SCCCLB1001A10.g	auxin-repressed 12.5 kDa protein	1.89179
SCAGLR2033E03.g	aquaporin PIP1-2	1.89605	2.5898
SCCCCL6002H05.g	Heat stress transcription factor C-2a	1.89813
SCJFRZ2025H12.g	Nucleobase-ascorbate transporter 6	1.89982	2.32444
SCEQRT2101D09.g	NAC domain transcription factor	1.91506
SCQSAD1059A04.g	BURP domain protein RD22	1.9151	1.75663
SCCCST1004A07.g	Serine/threonine-protein kinase SAPK4	1.91877	1.20746
SCRLFL1011A02.g	phospholipase A(1) LCAT3	1.92908	1.75818
SCMCCL6059C02.g	Zinc finger (C3HC4-type RING finger) family protein	1.93338	1.99868
SCCCLB1003C02.g	F-box/kelch-repeat protein At2g44130-like	1.93517	2.0016
SCVPCL6046A02.g	hsp70-Hsp90 organizing protein	1.94739
SCCCST1005A12.g	palmitoyl-acyl carrier protein thioesterase, chloroplastic	1.96251
SCCCLB1021F07.g	Pentatricopeptide repeat-containing protein	1.97112	2.45526
SCEPRT2048G05.g	NAC domain-containing protein 21/22-like isoform X1	1.97861
SCCCLR1065E11.g	nodulin-related protein 1	1.98691	2.61784
SCSBRZ3123G09.g	---NA---	1.98946	1.97349
SCEPLB1042D06.g	---NA---	1.98998	2.5371
SCSGCL6070D03.g	---NA---	1.99968	2.63028
SCJFST1010G05.g	uncharacterized protein LOC8083015 isoform X1	2.00191
SCSGHR1069F04.b	indole-2-monooxygenase	2.00681	2.23934
SCJLRT1006A01.g	Transducin/WD40 repeat-like superfamily protein	2.00829
SCRURZ3082G03.g	auxin-repressed 12.5 kDa protein	2.01083
SCEQRT1033F06.g	protein NRT1/ PTR FAMILY 3.1	2.01148	2.27407
SCSGLR1045E03.g	heavy metal-associated domain containing protein	2.02223	3.48222
SCCCCL3001G12.b	transcription factor TCP20	2.02302	1.97899
SCQGFL4076D09.g	---NA---	2.04422
SCCCRZ1004B06.g	dehydration responsive element binding protein	2.04495	2.56443
SCBGLR1117G09.g	serine/threonine-protein kinase NAK	2.04649
SCEPRZ3085A11.g	Aspartyl protease APCB1	2.05101	1.84808
SCEZRT2023D07.g	---NA---	2.05816
SCJLLR2006B06.g	uncharacterized protein LOC103629542	2.06085	2.01251
SCEQSB1C02G10.g	SPX domain-containing membrane protein OsI_17046	2.06389	1.51989
SCAGLR2033G02.g	Cold-regulated 413 plasma membrane protein 2	2.06861	1.64343
SCEQLR1093A05.g	transcription factor MYBS3	2.07507	1.67137
SCJLRZ1027B10.g	phytoene synthase 3	2.07767	2.15301
SCEZRT2023A09.g	---NA---	2.0777	2.31277
SCEQLR1050F05.g	auxin-repressed 12.5 kDa protein	2.08031
SCCCSB1004H11.g	uncharacterized protein LOC8081213 isoform X1	2.08178	1.2712
SCEPCL6020F07.g	uncharacterized protein LOC8060794	2.08254	1.9509
SCRUFL4024C06.b	caffeoyl-CoA 3-O-methyltransferase 1	2.08564	1.88515
SCAGFL8043B07.g	Aquaporin PIP1-2	2.09457	2.72666
SCBGSD2049G02.g	---NA---	2.09775
SCCCLR1024H11.g	Dormancy-associated protein homolog 3	2.10004	2.53081
SCJLRZ1024A03.g	cytochrome P450 704C1	2.10032	1.91444
SCCCCL3002D03.b	Succinate-semialdehyde dehydrogenase mitochondrial	2.10754	1.43652
SCRUFL1114H03.b	Protein kinase superfamily protein	2.11572	1.8971
SCJFRT2059H08.g	transcription factor MYBS3	2.11718	2.00888
SCQSHR1020E07.g	ninja-family protein 6	2.12286	2.00491
SCEPFL4176H04.g	---NA---	2.12974
SCUTRZ3071E05.g	Uncharacterized conserved protein UCP031088 alpha/beta hydrolase	2.13317	1.63774
SCCCLR1C07C04.g	Delta(8)-fatty-acid desaturase 2	2.14
SCQSRT1034H05.g	Delta-1-pyrroline-5-carboxylate synthase B	2.14287
SCMCSD2060H11.g	uncharacterized protein LOC110434920	2.14879	2.47102
SCJFRZ2007A03.g	phosphoenolpyruvate carboxylase kinase 2	2.15409
SCCCFL1097H04.g	Protein TolB	2.15595	2.31807
SCCCST2002G06.g	Zinc finger (C3HC4-type RING finger) family protein	2.16222	2.75266
SCRLLR1038B09.g	heat shock 70 kDa protein 8	2.16611	2.07856
SCAGHR1015D09.g	probable E3 ubiquitin-protein ligase XBOS33	2.1747	1.55329
SCSGHR1066C01.g	Putative polyol transporter 1	2.17574
SCJLFL4098A06.g	probable protein phosphatase 2C 68	2.17909	1.80039
SCMCSB1110F03.g	protein ZINC INDUCED FACILITATOR-LIKE 1-like isoform X5	2.19301
SCRLRZ3042C02.g	---NA---	2.1936	2.52426
SCSBST3098G08.g	annexin D7-like	2.195	2.18493
SCBFRZ2049F06.g	OSJNBa0088A01.13-like protein	2.19628	2.45739
SCBFAD1088H04.g	phosphate regulatory homolog1	2.20146	1.98605
SCJFRT1009E08.g	heavy metal-associated domain containing protein	2.20404	2.87285
SCCCCL3120F01.g	Glutamate synthase 1 [NADH] chloroplastic	2.21186	2.28596
SCCCRT2002C01.g	MTD1	2.21297	1.85617
SCEPRZ3046F08.g	U-box domain-containing protein 27	2.21969	3.97405
SCBFLR1083C11.g	Epoxide hydrolase A	2.23132	1.59831
SCEQAM1042H09.g	ribokinase isoform X2	2.23779
SCSBSD2029D11.g	phytosulfokines 4	2.24164
SCBGLR1115D10.g	hypothetical protein BDA96_04G067100	2.24558
SCCCRZ2C03C05.g	chaperone protein dnaJ 11, chloroplastic	2.24804	2.72723
SCMCRZ3067A10.g	mitogen-activated protein kinase kinase kinase 17-like	2.24942
SCJFRT1010C09.g	---NA---	2.25082	2.64972
SCCCLR1068A07.g	tonoplast dicarboxylate transporter	2.25229
SCEPLR1051B12.g	Transducin/WD40 repeat-like superfamily protein	2.26966	1.46664
SCBGLR1023H03.g	ethylene-responsive transcription factor 1	2.27986
SCJFRZ3C04F10.b	U-box domain-containing protein 27	2.29008	4.33232
SCSGLR1045D05.g	HVA22-like protein e	2.29176	2.62797
SCMCST1053F09.g	Calcium-transporting ATPase 9 plasma membrane-type	2.29324	1.29648
SCCCLR2C03F08.g	calvin cycle protein CP12-1, chloroplastic	2.29407	1.71063
SCAGAM2122D10.g	External alternative NAD(P)H-ubiquinone oxidoreductase B1 mitochondrial	2.29993
SCUTRZ2024A07.g	Endosomal targeting BRO1-like domain-containing protein	2.33987	2.57645
SCRLCL6032D07.g	Endosomal targeting BRO1-like domain-containing protein	2.36031	2.0477
SCEPRT2047A07.g	auxin-responsive protein IAA18 isoform X1	2.36882
SCCCLR1080F11.g	Camelliol C synthase	2.3733	1.25062
SCJFFL3C07G04.g	UMP-CMP kinase 1	2.3747
SCEQRT1031H03.g	Cytochrome P450 71A26	2.37723	2.01923
SCJLRT1017C02.g	BTB/POZ domain-containing protein	2.37974
SCBFSD2038A07.g	hypothetical protein BDA96_09G040500	2.3834	3.67646
SCSFSD2065E02.g	uncharacterized protein LOC8081213 isoform X3	2.38591	1.6174
SCEPRZ1010E06.g	2C-type protein phosphatase protein	2.38944	1.84577
SCRFLR2034H12.g	uncharacterized protein LOC100275410	2.40211	3.44977
SCCCAM1073A10.g	probable protein phosphatase 2C 34	2.40211
SCEPSB1127H06.g	proline-rich receptor-like protein kinase PERK2	2.40369	3.03422
SCCCLR1048H03.g	9-cis-epoxycarotenoid dioxygenase 1, chloroplastic	2.40422	3.9327
SCJFLR1073B02.g	cyclin-dependent kinase B2-1	2.42181
SCEZHR1085C03.g	achilleol B synthase isoform X4	2.43949	2.28535
SCCCCL3005D01.b	probable protein phosphatase 2C 30	2.44931	2.15954
SCVPLB1019G01.g	UDP-glucose 4-epimerase 1	2.45274	3.36407
SCCCLR2001F05.g	proline responding1	2.45554	1.5675
SCCCCL3001G12.g	---NA---	2.46448	2.4193
SCRUFL4021H01.g	Glutamate synthase 1 [NADH] chloroplastic	2.46582	2.95466
SCEQLR1093H11.g	---NA---	2.46922	1.45808
SCUTST3092G12.g	---NA---	2.46999	2.47467
SCCCRT2002A12.g	Os02g0519800-like protein	2.48282	3.30829
SCQGLB2044A11.g	---NA---	2.48827	2.28255
SCCCRT3008C11.g	E3 ubiquitin-protein ligase MARCH1	2.48928	3.37019
SCJLST1022A06.g	E3 ubiquitin-protein ligase MARCH1	2.49811	2.99662
SCCCSD1001D05.g	probable glutathione S-transferase GSTU6	2.49958	2.70784
SCVPAM1055H08.g	---NA---	2.51296	3.00112
SCRULB2064A11.g	---NA---	2.51314	2.3896
SCJFRT2053C08.g	probable protein phosphatase 2C 34	2.52983	1.77148
SCACCL6009B02.g	Heat stress transcription factor C-2a	2.53117	1.42633
SCPRLB2029E11.g	Ethylene-responsive transcription factor RAP2-4	2.53825	3.63239
SCUTLR1015H03.g	RING-H2 finger protein ATL2K	2.54055	3.04013
SCEPLR1008G07.g	---NA---	2.54128	2.31081
SCRFRT3057H12.g	uncharacterized protein LOC110434018 isoform X2	2.54297	1.88041
SCCCCL4007H11.g	UDP-glucose 4-epimerase 1	2.54688	3.40397
SCJLRT1018D01.g	E3 ubiquitin-protein ligase ATL31	2.55175	2.16429
SCBGSD1050A02.g	homeobox-leucine zipper protein HOX22	2.55245	2.49026
SCCCSB1003B11.g	vegetative cell wall protein gp1-like	2.5698	3.69878
SCQSRT3053A12.g	---NA---	2.5813	2.62323
SCJFRT1011E05.b	bZIP transcription factor 44	2.5846	2.65637
SCAGLR1064E02.g	hypothetical protein BDA96_03G438900	2.58502	2.53577
SCJLLR1104C06.g	peptidase, M50 family	2.58862	1.97128
SCVPRT2080G12.g	aspartyl protease family protein 1	2.59554	2.67062
SCCCST2001A03.g	ricin B-like lectin R40C1	2.59984	3.39032
SCCCLR1C02F07.g	inositol-3-phosphate synthase	2.60342	2.88932
SCJFRT2057H02.g	short-chain dehydrogenase TIC 32, chloroplastic	2.6062	3.12343
SCAGRT2039A11.g	probable protein phosphatase 2C 30	2.62295	2.11251
SCJLLR1104C06.b	probable zinc metalloprotease EGY3, chloroplastic	2.6245	2.60188
SCRFRT3057F05.g	hydrophobic protein LTI6B	2.63106	2.64177
SCCCRZ2C01A04.g	cinnamoyl-CoA reductase 1	2.63261
SCCCLR2C02E04.g	putative isoprenylcysteine alpha-carbonyl methylesterase ICMEL2	2.63388	1.51612
SCJFFL1C01H07.b	Probable protein phosphatase 2C 30	2.63945	2.53745
SCEPCL6021C08.g	Ganglioside-induced differentiation-associated protein 2	2.64722
SCEPSB1128F10.g	transcription regulator	2.65103
SCCCLR1076A06.g	transcription regulator	2.65879
SCEQSD1074A04.g	achilleol B synthase-like isoform X3	2.67036	2.01182
SCCCAD1004H06.g	Inositol-3-phosphate synthase isozyme 1	2.67649	3.72908
SCRURT2012B06.g	Lysine-ketoglutarate reductase/saccharopine dehydrogenase1	2.67849
SCACLR1057A03.g	---NA---	2.6884	1.74555
SCJFRT2059H07.b	U-box domain-containing protein 27	2.6896	3.96872
SCRULB1060G01.g	probable methyltransferase PMT15	2.68984
SCBGAM1090A08.g	---NA---	2.70298	2.53287
SCACLR1126C07.g	---NA---	2.71798	2.8164
SCRULB1059D12.g	Glucan endo-1,3-beta-glucosidase 7 precursor	2.72814	2.70624
SCSFAD1072G09.g	Pollen ankyrin-like protein	2.72821	2.04982
SCJFRZ2014D06.g	NAC transcription factor 29	2.7448
SCEZLB1005B06.g	auxin-repressed 12.5 kDa protein	2.75182
SCRLSD2010F11.g	---NA---	2.76056	3.40986
SCJFSB1011G12.g	---NA---	2.76987	2.57137
SCCCRT1004E02.g	BTB/POZ domain-containing protein	2.78398
SCEPRZ3129G09.g	eukaryotic peptide chain release factor subunit 1-2	2.78913
SCBGLR1120F04.g	---NA---	2.78984	2.29757
SCCCRZ2C03D05.g	Pyridoxal phosphate (PLP)-dependent transferase superfamily protein	2.81827	2.50467
SCVPCL6064B03.g	probable trehalose-phosphate phosphatase 4	2.82407	4.44912
SCJFAM1067G04.b	DExH-box ATP-dependent RNA helicase DExH14	2.82514
SCJFRZ2014D05.g	WAT1-related protein	2.82923
SCEQRT2098D06.g	UDP-glucuronate 4-epimerase 1	2.83241	4.30515
SCPRLB2026C09.g	---NA---	2.84616	2.8906
SCSBAD1129E12.g	BTB/POZ domain-containing protein	2.84891	1.5872
SCEQRT2096A06.g	Ethylene-responsive transcription factor RAP2-4	2.85277	2.86425
SCACLR2007G12.g	cellular retinaldehyde-binding/triple function, C-terminal	2.86358	1.41781
SCEZRZ1012G03.g	polcalcin Phl p 7 isoform X2	2.88956	4.74841
SCCCAM1001F05.g	fatty acyl-CoA reductase 1	2.89244	3.62876
SCJFRZ2029B03.g	ustilago maydis induced8	2.90304	3.39608
SCEQLR1029C10.g	calmodulin-related protein 2, touch-induced	2.91887	4.11316
SCCCST3144G03.g	cyclase-like protein 1	2.9189	1.6402
SCCCRZ3002E05.g	Protein argonaute 2	2.9308	1.73687
SCCCLR1075G12.g	putative serine/threonine-protein kinase isoform X5	2.9357
SCBFRZ3008D06.g	9-cis-epoxycarotenoid dioxygenase 1, chloroplastic	2.94148	2.76219
SCSBSD1030A01.g	lactoylglutathione lyase	2.95571	3.69442
SCRLST3163C02.g	phosphoenolpyruvate carboxylase kinase 2	2.98584	1.26326
SCEQRT1031D05.g	Phosphoethanolamine N-methyltransferase 3	2.99336	2.36043
SCQGLR1086G11.g	protein argonaute 2	2.99858	2.31848
SCBFAD1090H12.b	auxin-responsive protein IAA18	3.00222	1.9434
SCCCLR1001B01.g	aspartyl protease family protein 1	3.01216	2.63936
SCCCST3006A04.g	soluble acid invertase	3.01272	2.35717
SCACAD1037B06.g	putative aconitate hydratase, cytoplasmic isoform X1	3.02276	2.22479
SCCCLR1078G03.g	Putative transposon protein	3.03413	3.26855
SCEPLR1051C03.g	RING-H2 finger protein ATL2K	3.03954
SCCCLR1079B06.g	phosphoglycerate kinase, cytosolic	3.04216	2.58293
SCEQRT2090B01.g	Protein kinase domain superfamily protein	3.04376
SCSGLV1008G06.b	---NA---	3.05502	3.81158
SCCCLR1C11A10.g	Hydrophobic protein LTI6B	3.07366	1.4945
SCCCLR2001C04.g	18.6 kDa class III heat shock protein	3.07574	3.70503
SCJFRZ2025E06.g	UDP-glucuronate 4-epimerase 1	3.09382	4.35617
SCRLRZ3113A05.g	---NA---	3.09725
SCCCAM2001F04.g	auxin-repressed 12.5 kDa protein	3.09984
SCRFLB2056F08.g	---NA---	3.12093	2.47836
SCJFRT1060E10.g	F-box/kelch-repeat protein At1g74510-like	3.12153	2.58663
SCJLAM2092C11.g	---NA---	3.12873
SCCCLR2001A08.g	ricin B-like lectin R40C1	3.13167	3.60553
SCCCCL4007B06.g	putative mediator of RNA polymerase II transcription subunit 37c	3.1347	3.15978
SCQGLR1019A09.g	---NA---	3.14461	3.17351
SCRFAM1028F01.b	---NA---	3.16168	3.37463
SCJLST1025D02.g	phosphoglycerate kinase, cytosolic	3.16237
SCRUFL3065E09.g	70 kDa peptidyl-prolyl isomerase	3.16237
SCEQRT3C04D05.g	SNF1-related protein kinase regulatory subunit gamma-1	3.17329	2.97041
SCEPLB1043C10.g	putative methyltransferase PMT15	3.17909	2.44843
SCCCLR2C03G03.g	heavy metal-associated isoprenylated plant protein 27	3.18225	4.60859
SCCCCL3003B02.b	Cationic peroxidase SPC4	3.18783
SCCCRT2001D11.g	probable carboxylesterase 17	3.19501	3.1829
SCQGSD1045B02.g	hypothetical protein	3.19962	3.29404
SCSGHR1069C04.b	hypothetical protein BDA96_09G124500	3.19962	2.45341
SCEQLR1092E02.g	Ethylene-responsive transcription factor RAP2-4	3.20455	3.68906
SCQGHR1011A04.g	O-acyltransferase WSD1	3.21318	2.58575
SCCCRZ2002A09.g	uncharacterized protein LOC8079483	3.21353	2.83537
SCCCCL3001C02.b	oleosin 16 kDa	3.22612	2.86706
SCVPRZ2041D10.g	probable E3 ubiquitin-protein ligase XERICO	3.2416	3.13241
SCCCLR1024F07.g	Serine decarboxylase 1	3.24696	3.31992
SCVPLR2012D09.g	ricin B-like lectin R40C1	3.24809	3.74288
SCVPLR2005A03.g	---NA---	3.25366	3.24261
SCSGHR1072H08.g	ethylene-responsive transcription factor ERF060	3.25922	3.34383
SCCCLR2003H06.g	trehalose 6-phosphate phosphatase RA3-like	3.26391	4.60391
SCCCLR2001E06.g	uncharacterized protein LOC8080214	3.27303	3.45663
SCBGFL4056D12.g	soluble acid invertase	3.29519	2.85346
SCSBFL1039F08.g	SNF1-related protein kinase regulatory subunit gamma-1	3.322	2.27806
SCJLRT1006E03.g	probable galactinol--sucrose galactosyltransferase 2	3.32416	2.274
SCQGLR1087H10.g	ozone-responsive stress-related protein-like	3.32616
SCSFFL4082E10.g	ninja-family protein 1	3.32674	4.5458
SCJLRZ3075H04.g	hypothetical protein SORBI_3001G524750	3.33022	5.61105
SCVPCL6040A02.g	---NA---	3.33172	3.09663
SCEQLB1067B05.g	PLAT domain-containing protein 3-like	3.34488	3.21462
SCEZSD2082F03.g	---NA---	3.38869	3.0597
SCRLLR1059C02.g	2-oxoglutarate (2OG) and Fe(II)-dependent oxygenase superfamily protein	3.39391
SCEZLB1007G07.g	PLAT domain-containing protein 3-like	3.39577	4.04379
SCCCRT1002C05.g	Alanine aminotransferase 2	3.42847	3.26571
SCCCCL4006D01.g	probable E3 ubiquitin-protein ligase XERICO	3.43003	3.0016
SCVPRZ2036G11.g	phosphoenolpyruvate carboxylase kinase 2	3.43124	1.04198
SCJLRT1013E08.g	probable aquaporin TIP2-2	3.43704	4.07143
SCCCLB1023D05.g	---NA---	3.45129	3.45231
SCSGFL4C08G02.g	dehydrin COR410	3.45796	3.88207
SCVPLR2027F02.g	Ethylene-responsive transcription factor RAP2-4	3.4649	3.83611
SCCCLR1070E10.g	probable alpha,alpha-trehalose-phosphate synthase [UDP-forming] 11	3.47325	3.24551
SCEPCL6023H02.g	putative aconitate hydratase, cytoplasmic isoform X1	3.47377
SCSFST3078F06.g	universal stress protein A-like protein	3.47479	2.42947
SCCCCL5002D02.g	putative inactive receptor kinase	3.49374	2.78217
SCCCRT1002F09.g	G-box-binding factor 4	3.51129	4.18409
SCCCLR1022D09.g	cold induced protein-like	3.51435	4.14288
SCJLRT1017H12.g	E3 ubiquitin-protein ligase EL5-like	3.54688	4.46498
SCQGLV1016A04.g	endonuclease 2-like	3.54809
SCJLFL1054C07.g	EID1-like F-box protein 3	3.54979	3.29338
SCEPRZ3087C08.g	Hydrophobic protein LTI6B	3.5603	2.2727
SCAGSD2040D05.g	NAC domain-containing protein 48	3.58533	2.51752
SCSBSD1033E06.g	---NA---	3.58692
SCJLFL1048D03.g	dehydrin COR410	3.59687	3.49627
SCCCST1007A09.g	Glucan endo-1,3-beta-glucosidase 7	3.62992
SCJFLR1074E09.g	dehydrin COR410	3.63733	4.00532
SCMCRZ3067H12.g	---NA---	3.64312	4.06026
SCRFLB2060E04.g	protein disulfide isomerase	3.6473	2.84048
SCJFLR1017E09.g	probable galactinol--sucrose galactosyltransferase 2	3.65061	3.07897
SCRURT2005A12.g	cellular retinaldehyde-binding/triple function, C-terminal	3.65365
SCACCL6008H06.g	hydrophobic protein LTI6B	3.65525	2.70341
SCCCAM2C04C07.g	hypothetical protein BDA96_02G236000	3.66681
SCBGLR1023B02.g	common plant regulatory factor 1 isoform X1	3.66704	3.42366
SCEPAM1015H10.g	---NA---	3.67823	2.81125
SCEZLR1031F04.g	G-box binding factor 1 isoform X1	3.68205	3.03806
SCUTSD1086G04.g	homeobox-leucine zipper protein HOX24	3.69958	3.47708
SCSGHR1069E04.b	trehalose-6-phosphate synthase10	3.70736	3.14567
SCJLST1027B11.g	---NA---	3.70857
SCEZRZ3095G11.g	Ethylene-responsive transcription factor RAP2-4	3.73854	3.99367
SCUTLR2008H10.g	uncharacterized protein LOC8081414	3.73998	4.10934
SCJFRT1059F03.g	ethylene-responsive transcription factor ERF060	3.75196	3.50709
SCJFHR1C08B01.b	Peptidyl-tRNA hydrolase, mitochondrial	3.77557
SCEZAM2059G02.g	Thioredoxin-like 1-2, chloroplastic	3.80491	3.9672
SCJFRZ2010H05.g	TPD1 protein homolog 1 isoform X1	3.82713
SCCCCL3120F04.g	protein ECERIFERUM 3	3.83197	3.52009
SCCCCL3120F04.b	Protein ECERIFERUM 3	3.8369	4.66894
SCSGRT2065E10.g	endonuclease 2	3.8375
SCJLRT1016B01.g	hypothetical protein BDA96_03G384400	3.84767	4.44613
SCEZLB2069D10.g	probable protein phosphatase 2C 37	3.8658	5.35016
SCEZLB2068C01.g	---NA---	3.89807	1.70316
SCEZSD1083H01.g	3-ketoacyl-CoA synthase 11	3.8993	3.50709
SCCCLR1001F04.g	dehydrin COR410	3.90085	3.97498
SCRFSB1023C01.g	transcription factor MYBS1-like	3.90092	2.51668
SCVPFL3046C06.b	probable protein phosphatase 2C 8	3.92706	2.76744
SCCCLR1C07F04.g	soluble acid invertase	3.93744	2.23022
SCRFRT3059H03.g	putative disease resistance protein RGA3	3.94268
SCRFST3146C01.g	Ethylene-responsive transcription factor RAP2-4	3.95055	4.02366
SCQSLR1089H10.g	lipid binding protein	3.95055	3.20575
SCSBLB2036C03.g	---NA---	3.99128	2.64972
SCEQRT2096B02.g	dehydrin COR410	4.00115
SCAGLR2018E01.g	TPD1 protein homolog 1 isoform X1	4.01116
SCSBAD1054C02.g	bZIP transcription factor1	4.03358	3.99082
SCEQRT2091B10.g	salt stress protein 5	4.04046	3.24904
SCQGSB1084G03.g	---NA---	4.11106	5.62876
SCCCCL3001C09.g	17.5 kDa class II heat shock protein-like	4.12296	4.22074
SCJFRZ1005E07.g	endonuclease 2-like	4.12444	2.41852
SCCCRZ2001G05.g	metallothionein-like protein 2C	4.14817	3.17809
SCSGLR1025C12.g	putative peroxygenase 4	4.15862
SCSFAD1125B08.g	E3 ubiquitin-protein ligase ATL31	4.15897	4.80945
SCCCST2004G08.g	uncharacterized WD repeat-containing protein C2A9.03 isoform X5	4.23025	5.28777
SCUTSD2088F07.g	---NA---	4.24101	3.73659
SCSFFL4085D03.g	bZIP transcription factor1	4.31908	4.10535
SCBGLR1117F01.g	Late embryogenesis abundant protein	4.36526	2.74772
SCUTST3087E03.g	transcription factor MYBS3-like	4.43308	3.55518
SCRFFL5038B10.g	---NA---	4.48201	7.21762
SCJLLR1104G11.g	heavy metal-associated isoprenylated plant protein 27	4.53686	5.91692
SCMCSD2063A09.g	---NA---	4.58091
SCJFLR1073H12.g	delta-1-pyrroline-5-carboxylate synthase 2	4.70708	4.59385
SCSFSD1066A01.g	Ec protein, Metallothionein(class II)	4.70848
SCBGFL5081C07.g	---NA---	4.72404	4.11251
SCQGAM1046D04.g	dehydrin COR410	4.73601	3.61913
SCRLSD2013A09.g	---NA---	4.74788	4.9926
SCRFST3142G07.g	ATP-dependent zinc metalloprotease FTSH 6, chloroplastic	4.75928	4.8795
SCRURT2006B11.g	---NA---	4.83761	4.65412
SCEPSD2006H04.g	protein ECERIFERUM 3	4.83951	4.87959
SCVPCL6046A06.g	seed maturation protein PM41	4.85756	5.09254
SCSGRT2061H04.g	low-temperature-induced 65 kDa protein	4.88668	5.11064
SCVPLR2012E08.g	seed maturation protein PM41	4.8904
SCUTAM2090A12.g	---NA---	4.89149	3.54648
SCACSD2018H07.g	---NA---	4.95537
SCEPRT2048G12.g	CTP synthase family protein	4.95882	4.20943
SCCCLR1072D05.g	bidirectional sugar transporter SWEET15	5.02897	5.62288
SCCCCL3001H04.g	---NA---	5.05153	5.66289
SCQGSD1044F02.g	Os07g0120600-like protein	5.1747
SCRFSD2022A05.g	plant/MUD21-2 protein	5.18485	5.30552
SCAGSD2043H04.g	3-ketoacyl-CoA synthase 2	5.26246	4.20739
SCEQRT2028G11.g	glucan endo-1,3-beta-glucosidase 1	5.35113	3.34069
SCEPSD1005E12.g	Bowman-Birk type trypsin inhibitor	5.60142	4.60113
SCJFRT1005A02.g	CASP-like protein 1D1	5.6202
SCEPRZ3132A06.g	ubiquitin-protein ligase	5.66264	5.37333
SCACLR2029A03.g	CTP synthase family protein	5.74189	5.39514
SCCCRZ2C03C06.g	Protein EARLY RESPONSIVE TO DEHYDRATION 15-like	5.74788
SCAGLR2033D09.g	keratin, type II cytoskeletal 2 epidermal	5.76876	5.35497
SCEPLB1043F06.g	aspartic proteinase NANA, chloroplast-like	5.82277	5.84611
SCCCCL2001H12.b	keratin, type II cytoskeletal 2 epidermal	5.82389	6.05838
SCCCLR1C03B06.g	heavy metal-associated isoprenylated plant protein 27	5.95127	6.86366
SCJFRT2053D08.g	CASP-like protein 1D1	6.01026
SCMCRT2107G06.g	probable protein phosphatase 2C 8	6.07453
SCCCLR1075B06.g	photosystem II 10 kDa polypeptide, chloroplastic	6.1544
SCEPSD1072A02.g	hypothetical protein BDA96_01G239300	6.17665	6.82886
SCCCRZ2C04F04.g	Protein EARLY RESPONSIVE TO DEHYDRATION 15-like	6.29288	3.91121
SCCCCL2001B07.b	F-box/kelch-repeat protein At1g80440-like	6.49428	6.0053
SCJLLR1107A08.g	protein ECERIFERUM 1	6.54701
SCEPSB1135C05.g	late embryogenesis abundant protein 31-like	6.57376	7.08687
SCJLLR1102G03.g	F-box domain containing protein	6.76551	7.37764
SCJFLR2036D10.g	TPD1 protein homolog 1 isoform X1	6.80583
SCCCCL4006B06.g	late embryogenesis abundant protein 3	6.86017	7.90662
SCQSRT1034A07.g	PE-PGRS family protein PE_PGRS16	7.0119	6.32287
SCJFRT2054C04.g	---NA---	7.03632	4.07856
SCEQLR1092C09.g	---NA---	7.11614	8.06959
SCJLFL3015B10.g	ACT domain-containing protein ACR1	7.14806	5.72187
SCRLFL3004H10.b	---NA---	7.14806
SCEPSD1073D07.g	hypothetical protein Zm00014a_006202	7.2057	6.46726
SCEZLB1006F09.g	phospholipid transfer protein 1	7.27384	4.08068
SCUTAM2115E01.g	metallothionein-like protein 2C	7.37174	4.581
SCVPCL6040H01.g	11-beta-hydroxysteroid dehydrogenase 1A-like	7.42077	6.05631
SCAGCL6013C12.g	NADP-dependent malic enzyme	7.73291	6.93903
SCQGSD2047F01.g	uncharacterized protein LOC110435726	7.92828	5.82805
SCCCLR1C04G11.g	outer envelope pore protein 16-2, chloroplastic	8.31699	7.51041
SCCCCL4007G11.g	late embryogenesis abundant protein 3	8.38873	8.73294
SCRFSD2019C04.g	NADH-ubiquinone reductase complex 1 MLRQ subunit	8.44832	5.70583
SCQGLR1085F11.g	dehydrin DHN1	8.58417	9.07049
SCJLHR1028E06.g	benzoate O-methyltransferase	8.70035
SCQSRT2031H06.g	late embryogenesis abundant protein 3	8.74927	8.06092
SCJLLR1107D06.g	hypothetical protein BDA96_02G147400	9.04871	8.54319
SCJLLR1104C09.g	---NA---	9.48426	8.07519
SCACLR1129H08.g	---NA---		-1.50151
SCACLR1130E09.g	uncharacterized protein LOC8071816		-1.04712
SCACLR2007D01.g	non-specific phospholipase C1		-1.1535
SCACRZ3035B05.g	protein NRT1/ PTR FAMILY 6.4		1.07276
SCACSB1039A11.g	photosystem I reaction center subunit III, chloroplastic		1.12799
SCACSB1117A12.g	starch phosphorylase1		-4.63569
SCACSB1123C03.g	L-type lectin-domain containing receptor kinase IV.2		-6.05971
SCACSD1014H09.g	heparan-alpha-glucosaminide N-acetyltransferase		2.10903
SCACSD2014A09.g	ABA-inducible protein PHV A1		5.006
SCAGAD1077F09.g	---NA---		1.6733
SCAGAM2019E10.g	maternal effect embryo arrest 60		1.56847
SCAGAM2122H01.g	---NA---		-1.69648
SCAGCL6013G05.g	probable GPI-anchored adhesin-like protein PGA55 isoform X2		-1.33415
SCAGCL6016E01.g	phosphatidate phosphatase PAH2		-1.89621
SCAGFL1092A11.g	predicted GPI-anchored protein 58		3.70659
SCAGFL8006D04.g	uncharacterized protein LOC8074101		-1.41392
SCAGLR1021B11.g	probable LRR receptor-like serine/threonine-protein kinase At1g56140 isoform X1		-1.28712
SCAGLR1021G03.g	RNA-binding KH domain-containing protein		-1.59569
SCAGLR1021G07.g	probable protein phosphatase 2C 2		1.0132
SCAGLR1043G05.g	SPX domain-containing protein 1		-1.29896
SCAGLR1064F07.g	Branched-chain-amino-acid aminotransferase 5 chloroplastic		-1.92758
SCAGLR2011C04.g	---NA---		7.23699
SCAGLR2011H07.g	thioredoxin-like protein CXXS1		1.15856
SCAGLV1040C01.g	Gb:AAD25142.1-like protein		1.10615
SCAGRT3048G05.g	hypothetical protein BDA96_02G092400		2.45707
SCBFAD1045B09.g	---NA---		1.72799
SCBFAM2023E05.g	Sister chromatid cohesion 1 protein 4		-1.63511
SCBFLB2091E01.g	callose synthase 3		-2.13123
SCBFLR1005A06.g	Chaperone protein dnaJ 16		-1.42133
SCBFLR1046A04.g	RNA-binding protein cabeza isoform X1		1.33188
SCBFLR1046B12.g	unknown		-1.02565
SCBFLR1046D02.g	F-box domain containing protein		4.46599
SCBFLR1046F07.g	CO(2)-response secreted protease		1.45622
SCBFLR1060F03.g	probable leucine-rich repeat receptor-like protein kinase At5g49770		-2.29358
SCBFLR1083D02.g	Ankyrin repeat-containing protein ITN1		-1.04283
SCBFRT1064C07.g	calcium-binding EF hand family protein		1.56555
SCBFRT1064H06.g	---NA---		3.60824
SCBFRT1069B12.g	putative polyprotein		-1.82468
SCBFRT1071E02.g	Protein STRUBBELIG-RECEPTOR FAMILY 1		-1.30413
SCBFRZ2016B08.g	zinc finger CCCH domain-containing protein 2		2.63949
SCBFRZ2016F05.g	Scarecrow-like protein 6		-1.37265
SCBFRZ2048D04.g	CBL-interacting protein kinase 14		3.49584
SCBFRZ2050B09.g	---NA---		1.78438
SCBFSB1045B02.b	---NA---		3.02395
SCBFSD2038H10.g	---NA---		1.64142
SCBFST3135G09.g	hypothetical protein BDA96_02G224600		-3.22184
SCBGFL4054H05.g	cyclic nucleotide-gated ion channel 4		-2.13241
SCBGFL4056A05.g	---NA---		1.48308
SCBGFL4057D12.g	TUB-transcription factor 14		-1.34491
SCBGFL5081H10.g	Leucine-rich repeat protein kinase family protein		-2.00564
SCBGHR1060F06.g	Glycerophosphodiester phosphodiesterase GDPD2		-2.92787
SCBGHR1061C01.g	nucleoside diphosphate kinase 4		-1.18141
SCBGLR1002F10.g	glutathione S-transferase T1		1.60692
SCBGLR1023B03.g	TPA: orf y		3.86899
SCBGLR1023B11.g	lysine-specific histone demethylase 1		-1.65967
SCBGLR1047D07.g	shikimate kinase		1.01423
SCBGLR1096D08.g	receptor protein kinase-like		-1.09293
SCBGLR1114D06.g	hypothetical protein BDA96_06G027300		-1.02068
SCBGLR1118A08.g	---NA---		-1.55503
SCBGLR1118B03.g	---NA---		2.89066
SCBGLR1119A06.g	histone H1		-1.27987
SCBGLR1120E06.g	Bidirectional sugar transporter SWEET2b-like		-1.74462
SCBGLR1120H01.g	60S ribosomal protein L35a-2		1.42942
SCBGRT1057F05.g	Lysine histidine transporter 1		-1.99997
SCCCAD1001H09.g	---NA---		1.61244
SCCCAD1003B05.g	hapless 8		-2.4129
SCCCAM1002G07.g	hypothetical protein BDA96_01G537900		-3.4034
SCCCAM1C09G11.g	homeobox-leucine zipper protein HOX29		1.11955
SCCCAM2001E04.g	serine/arginine repetitive matrix protein 1 isoform X1		-1.70172
SCCCAM2C04F05.g	Heavy metal-associated isoprenylated plant protein 3		-3.30773
SCCCCL1001F05.b	retrotransposon protein, putative, unclassified		-1.05889
SCCCCL1001F06.g	Potassium transporter 3		-1.49974
SCCCCL1001G04.g	transcription factor TCP20		1.13716
SCCCCL3001D02.g	NAC domain-containing protein 100		-1.30759
SCCCCL3001E03.b	Non-specific lipid transfer protein-like 1		2.47114
SCCCCL3002A03.b	4-coumarate--CoA ligase 1		1.67543
SCCCCL3002D01.b	Retrovirus-related Pol polyprotein LINE-1		-1.16467
SCCCCL3004A04.b	---NA---		1.03985
SCCCCL3080E03.g	disease resistance protein RGA2-like		-2.0219
SCCCCL3080G10.b	ubiquinol oxidase 2, mitochondrial		1.20446
SCCCCL3140B01.g	---NA---		-1.16505
SCCCCL3140D08.g	actin cytoskeleton-regulatory complex protein pan1-like		2.83929
SCCCCL4002E10.g	Citrate transporter family protein		-1.81316
SCCCCL4002G01.g	CTP synthase isoform X2		-2.11267
SCCCCL4004E12.g	auxin-like 1 protein		-2.7772
SCCCCL4004G06.g	phosphoenolpyruvate carboxykinase (ATP)		-1.02255
SCCCCL4005B08.g	putative 1-acyl-sn-glycerol-3-phosphate acyltransferase 4		-1.0529
SCCCCL4005C09.g	Basic leucine zipper 9		3.25708
SCCCCL4005E12.g	ruBisCO large subunit-binding protein subunit alpha, chloroplastic		1.39993
SCCCCL4011C02.g	Elongation factor 2		-1.3223
SCCCCL4014A03.g	Clathrin heavy chain 2		-1.3446
SCCCCL4017E08.g	---NA---		-1.34497
SCCCCL5071F05.g	signal peptide peptidase-like 4		-1.1118
SCCCCL5071F09.g	BTB/POZ and TAZ domain-containing protein 2-like		-6.68299
SCCCCL6002C11.g	retrotransposon protein, putative, unclassified		-1.66327
SCCCCL6004G02.g	AMP-binding protein		-1.01254
SCCCCL6005E10.g	BAH domain		-1.26957
SCCCCL7001H09.g	GDSL esterase/lipase At5g45910		-2.30544
SCCCCL7002B06.g	carbohydrate transporter/ sugar porter/ transporter		-1.59401
SCCCCL7C01H10.g	Potassium transporter 3		-1.90955
SCCCFL5001D01.g	Retrovirus-related Pol polyprotein LINE-1		-1.68733
SCCCFL5003D06.g	Histone H3.3		-1.71511
SCCCHR1002C02.g	UPF0496 protein 4		3.35462
SCCCLB1001E09.g	---NA---		-1.82566
SCCCLB1002D12.g	CBL-interacting protein kinase 32		-1.46685
SCCCLB1003E11.g	serine/threonine-protein kinase SAPK3		1.26172
SCCCLB1C02A10.g	acyl-coenzyme A thioesterase 9, mitochondrial		1.03009
SCCCLB2003D05.g	---NA---		2.85115
SCCCLB2003F12.g	TPA: polyprotein		5.00122
SCCCLB2004B11.g	---NA---		1.36357
SCCCLR1001F09.g	calmodulin-like protein 4		1.69979
SCCCLR1001G10.g	inorganic phosphate transporter 1		-2.11749
SCCCLR1001G12.g	Guanosine nucleotide diphosphate dissociation inhibitor 2		-1.29337
SCCCLR1022E11.g	wiscott-Aldrich syndrome, C-terminal		2.50897
SCCCLR1024E01.g	Protein PYRICULARIA ORYZAE RESISTANCE 21		-2.11631
SCCCLR1024E07.g	RING-H2 zinc finger protein-like		1.39979
SCCCLR1048A07.g	Chaperone protein ClpB1		1.12265
SCCCLR1048E03.g	Alpha-glucan water dikinase 1 chloroplastic		-1.01113
SCCCLR1066A06.g	Rac-like GTP-binding protein 3		-1.13209
SCCCLR1066A12.g	16.9 kDa class I heat shock protein 1		2.94995
SCCCLR1066F02.g	sodium/hydrogen exchanger 2		-1.2326
SCCCLR1070F02.g	---NA---		1.29138
SCCCLR1072A10.g	---NA---		-2.24537
SCCCLR1072B05.g	---NA---		-2.0303
SCCCLR1072C09.g	---NA---		1.11387
SCCCLR1072C12.g	Protein kinase superfamily protein		-1.74433
SCCCLR1075D11.g	---NA---		6.02674
SCCCLR1075E07.g	Putative non-LTR retroelement reverse transcriptase		1.07856
SCCCLR1078C12.g	Putative NAC domain transcription factor superfamily protein isoform 1		-1.4057
SCCCLR1078H07.g	acetyl-CoA carboxylase 1		-2.15894
SCCCLR1080B10.g	short-chain dehydrogenase/reductase 2b-like		-1.96219
SCCCLR1C03D11.g	Nuclear factor 1 A-type isoform 2		-1.70212
SCCCLR1C03E12.g	Myosin heavy chain-like		-2.80728
SCCCLR1C03G04.g	hypothetical protein BDA96_06G241500		-1.32052
SCCCLR1C03H03.g	Sulfite exporter TauE/SafE family protein 4-like		-1.11199
SCCCLR1C04B10.g	Putative homeodomain-like transcription factor superfamily protein		-1.70523
SCCCLR1C04H01.g	NAC domain-containing protein 83		-1.19229
SCCCLR1C05C06.g	hypothetical protein ZEAMMB73_Zm00001d016655		3.54251
SCCCLR1C05C12.g	B3 domain-containing transcription repressor VAL2		-1.48119
SCCCLR1C05F12.g	PTI1-like tyrosine-protein kinase At3g15890		-1.25236
SCCCLR1C07B03.g	brick3		-1.63585
SCCCLR1C07E01.g	Sulfoquinovosyl transferase SQD2		-3.40183
SCCCLR1C10H12.g	---NA---		1.60503
SCCCLR2001H02.g	ramosa 1 enhancer locus 2		-1.14
SCCCLR2002B09.g	harpin inducing protein		3.1174
SCCCLR2003G10.g	probable calcium-binding protein CML35		1.60639
SCCCLR2004E01.g	histone H1-like protein isoform X1		-2.41188
SCCCLR2C01H04.g	PLAT domain-containing protein 1		1.21552
SCCCLR2C02B04.g	---NA---		-1.91746
SCCCLR2C02H09.g	histone H1		-1.31728
SCCCLR2C03G12.g	40S ribosomal protein S23		0.996065
SCCCRT1001D02.g	Pathogenesis-related protein 1		2.24552
SCCCRT1002C02.g	ethylene insensitive 2		-1.32088
SCCCRT1003A03.g	LON peptidase1		-1.5317
SCCCRT1003B03.g	GDSL esterase/lipase At5g45910		-1.49984
SCCCRT1003D09.g	benzyl alcohol O-benzoyltransferase		2.44216
SCCCRT1003E06.g	Transcription factor ILR3		-1.04635
SCCCRT1004H04.g	hypothetical protein ZEAMMB73_Zm00001d016655		3.68624
SCCCRT1004H11.g	probable calcium-binding protein CML30		-1.38956
SCCCRT1C05F07.g	U-box domain-containing protein 36 isoform X2		-1.64153
SCCCRT2004A03.g	glucan endo-1,3-beta-glucosidase GII		4.17207
SCCCRT2004C12.g	uncharacterized protein LOC8076621		3.97164
SCCCRZ1002F05.g	EF-hand Ca2+-binding protein CCD1		3.93252
SCCCRZ1002F11.g	tubulin beta-7 chain		-1.74391
SCCCRZ1002G04.g	DCD (Development and Cell Death) domain protein		1.67135
SCCCRZ1002H03.g	tubulin alpha-3 chain		-1.12565
SCCCRZ1002H05.g	protein EARLY RESPONSIVE TO DEHYDRATION 15		1.04047
SCCCRZ1003B05.g	F-box/kelch-repeat protein At2g44130		2.17397
SCCCRZ1004B12.g	light-induced protein 1-like		-1.08173
SCCCRZ1004C05.g	histone H4		-1.50095
SCCCRZ1C02H05.g	metacaspase-1-like		1.80854
SCCCRZ2001C01.g	thioredoxin H-type		-0.99206
SCCCRZ2001H05.g	O-fucosyltransferase family protein		2.16487
SCCCRZ2002H02.g	histone H1		-1.04177
SCCCRZ2002H03.g	histone H2A		-1.24037
SCCCRZ2003D01.g	probable E3 ubiquitin-protein ligase XERICO		-1.09822
SCCCRZ2C03E10.g	VIP1 protein		-1.41038
SCCCRZ2C03F06.g	---NA---		1.96016
SCCCRZ3004F06.g	hypothetical protein BDA96_01G374800		2.11837
SCCCSB1001C02.g	transposon protein, putative, mariner sub-class		-1.32359
SCCCSD1001H06.g	CBL-interacting protein kinase 15		4.55249
SCCCST1001G09.g	putative polyprotein		-1.98108
SCCCST1002F06.g	chlorophyll a-b binding protein 4		1.03494
SCCCST1003H12.g	condensin-2 complex subunit H2		-1.48535
SCCCST1006B07.g	Beta-galactosidase 1		-3.05072
SCCCST1C06A10.g	---NA---		-1.76898
SCCCST2002A02.g	SPX domain-containing membrane protein		-1.52705
SCCCST2002A09.g	2,3-bisphosphoglycerate-independent phosphoglycerate mutase		4.73997
SCCCST2002F04.g	putative glycerol-3-phosphate transporter 1		-1.14446
SCCCST2002G11.g	potassium transporter 10		1.38078
SCCCST2004A03.g	shikimate kinase 3, chloroplastic		1.73101
SCCCST3001H11.g	Photosystem I subunit O		1.68952
SCCCST3083G10.g	plant intracellular Ras-group-related LRR protein 1-like		-1.9284
SCCCST3C01F10.g	uncharacterized protein LOC8070067		-1.08284
SCCCST3C03A11.g	UPF0548 protein At2g17695 isoform X1		1.19944
SCEPAM1016G11.g	AAA-type ATPase family protein		-1.7753
SCEPAM1021C11.g	hypothetical protein BDA96_02G039700		1.16971
SCEPAM1023D12.g	Calcineurin-like metallo-phosphoesterase superfamily protein		-2.4957
SCEPAM1024F10.g	hypothetical protein ZEAMMB73_Zm00001d016655		3.61105
SCEPAM1024H02.g	Pentatricopeptide repeat-containing protein		2.52496
SCEPAM1051D06.g	Calcineurin-like metallo-phosphoesterase superfamily protein		-1.9655
SCEPAM1051D11.g	Acyl-CoA-binding domain-containing protein 3		-1.31184
SCEPAM1054C05.g	paired amphipathic helix protein Sin3-like 3		-2.39309
SCEPAM2015H07.g	dehydration-responsive element-binding protein 1C		8.54267
SCEPCL6023G01.g	Zinc finger CCCH domain-containing protein 28		-2.27407
SCEPCL6023H01.g	remorin 1.4-like		4.25472
SCEPLB1044D11.g	uncharacterized plant-specific domain TIGR01615 family protein, expressed		1.75873
SCEPLR1030E06.g	receptor protein-tyrosine kinase CEPR2		-4.5911
SCEPLR1030H09.g	Dynamin-related protein 3A		-1.34351
SCEPRT2043E01.g	Putative clathrin assembly protein At5g35200		-1.10637
SCEPRT2044A09.g	protein SRC2 homolog		-1.99976
SCEPRZ1008C04.g	histone H1-like protein isoform X1		-2.37604
SCEPRZ1011E06.g	ubiquitin carboxyl-terminal hydrolase 15		-2.60438
SCEPSD2072C03.g	Branched-chain-amino-acid aminotransferase 5 chloroplastic		-1.64208
SCEQAD1016G08.g	Fluoride export protein 2		-2.2402
SCEQAD1018E12.g	---NA---		-1.70306
SCEQAM2038G11.g	Craniofacial development protein 2		-1.88175
SCEQFL5044B07.g	peptidyl-prolyl cis-trans isomerase		1.1017
SCEQFL5050E03.g	methionine aminopeptidase 1B, chloroplastic		1.06011
SCEQHR1081B01.g	Purple acid phosphatase 3		-2.10675
SCEQLB1063D01.g	3-oxo-Delta(4,5)-steroid 5-beta-reductase		1.08424
SCEQLB2019B08.g	CBL-interacting protein kinase 32		-1.38042
SCEQLR1007A12.g	Peroxisomal membrane 22 kDa (Mpv17/PMP22) family protein		1.36243
SCEQLR1050F10.g	glycosyltransferase BC10-like		2.11372
SCEQLR1093H12.g	---NA---		-1.22895
SCEQRT1024D09.g	putative polyprotein		-1.4577
SCEQRT1024G05.g	Putative NAC domain transcription factor superfamily protein isoform 1		-1.31479
SCEQRT1025A12.g	Premnaspirodiene oxygenase		-4.68299
SCEQRT1028B07.g	inorganic phosphate transporter 1		-1.65915
SCEQRT1029G12.g	strigolactone esterase D14		1.20515
SCEQRT2025A05.g	Calmodulin-binding protein 60 C		-0.990706
SCEQRT2027G02.g	aromatic aminotransferase ISS1-like		-2.11445
SCEQRT2095G03.g	glycerophosphodiester phosphodiesterase GDPD1, chloroplastic		-1.93969
SCEQRT3C03F04.g	uncharacterized protein LOC8071670		3.2254
SCEQSB1017E06.g	subtilisin-like protease SBT1.8		4.23468
SCEQSB1019A07.g	putative gag-pol polyprotein		-1.97074
SCEQSB1019G10.g	protein TIME FOR COFFEE		-2.2082
SCEZAD1078F06.g	ABC transporter C family member 2		-1.46856
SCEZAM1079C02.g	---NA---		-2.4432
SCEZAM2058D11.g	hapless 8		-1.26658
SCEZHR1087F06.g	cytochrome P450 84A1		2.64497
SCEZHR1088E04.g	aspartyl protease family protein At5g10770		-3.44621
SCEZLB1008G01.g	putative zinc metalloprotease EGY2 chloroplastic		1.24074
SCEZLB1009F11.g	nuclear factor YB2		1.08544
SCEZLB1011B11.g	titin homolog isoform X2		-2.13973
SCEZLB1014E02.g	histone H2B.2		-1.30612
SCEZLR1031H06.g	alpha/beta-Hydrolases superfamily protein		1.74815
SCEZRZ1016C11.g	transcription factor BHLH6-like		2.15995
SCEZRZ1017B07.g	acidic leucine-rich nuclear phosphoprotein 32-related protein 1		-1.11923
SCEZRZ3015B06.g	GATA transcription factor 26		-2.11379
SCEZRZ3015D04.g	GABA transporter 1		-2.28855
SCEZRZ3016C08.g	Protein PYRICULARIA ORYZAE RESISTANCE 21		-3.80705
SCEZRZ3019F06.g	gamma-glutamyltranspeptidase 3		-1.68121
SCEZRZ3051A09.g	Putative GTP diphosphokinase RSH1 chloroplastic		-1.08063
SCEZRZ3052A06.g	Sialyltransferase-like protein 1		-1.98167
SCEZRZ3099A11.g	T-complex protein 11-like protein 1		-2.98618
SCEZSB1093H03.g	Ubiquitin carboxyl-terminal hydrolase 13		-2.27445
SCEZSD2083G08.g	---NA---		1.76519
SCJFAD1010E09.b	Tetratricopeptide repeat (TPR)-like superfamily protein		-1.24664
SCJFAD1010G11.g	callose synthase 3		-2.27017
SCJFAD1013H02.g	Photosystem I subunit O		1.84331
SCJFAD1C09H04.b	Endoglucanase 17		-1.47741
SCJFAM1065H01.g	uncharacterized protein LOC110432572		-1.59821
SCJFLR1035H03.g	Histone H3.3		-1.1723
SCJFLR1073B10.g	Callose synthase 3		-1.13533
SCJFLR1073E09.g	ribulose bisphosphate carboxylase large chain		1.11145
SCJFLR1074C07.g	seed specific protein Bn15D1B		-1.0286
SCJFRT1008C05.g	hypersensitive induced reaction3		-1.16539
SCJFRT1010A11.g	trihelix transcription factor		-1.66867
SCJFRT1058A02.g	---NA---		1.11448
SCJFRT1059C11.g	aquaporin PIP2-5		3.82227
SCJFRT1060F02.g	Histone H3.3		-1.77933
SCJFRT2053H09.g	---NA---		-1.11022
SCJFRT2054A08.g	Putative MYB DNA-binding domain superfamily protein		-1.6121
SCJFRT2054F10.b	3-ketoacyl-CoA synthase 11		4.03094
SCJFRT2058E04.g	probable monogalactosyldiacylglycerol synthase 3, chloroplastic		-2.36032
SCJFRT2060E01.g	DUF1997 family protein		1.10345
SCJFRT2060H11.g	ubiquitin carboxyl-terminal hydrolase 3		-1.06742
SCJFRZ1005F02.g	Protein MARD1		-2.60184
SCJFRZ1005H04.b	receptor kinase-like protein Xa21		-1.3907
SCJFRZ1007H05.g	Remorin family protein		-3.05298
SCJFRZ2006H05.g	Plasma membrane-associated cation-binding protein 1		-1.27122
SCJFRZ2014G08.g	RALF precursor		2.88083
SCJFRZ2025E01.g	hypothetical protein BDA96_09G193700		-1.0867
SCJFRZ2025G02.g	probable E3 ubiquitin-protein ligase RHY1A		1.40234
SCJFRZ2027C09.g	16.9 kDa class I heat shock protein 2		-1.26163
SCJFRZ2028D07.g	---NA---		-1.37587
SCJFRZ2032F11.g	catalytic/ hydrolase		-1.10452
SCJFSB1010E06.b	WPP domain-associated protein		-2.45462
SCJFSB1011E04.g	two-component response regulator ORR23		-1.81775
SCJFSB1012C07.g	---NA---		1.48351
SCJFSB1012F09.b	Leucine-rich repeat protein kinase family protein		-1.8107
SCJFST1009E07.b	probable inactive beta-glucosidase 14 isoform X1		-1.38644
SCJFST1014E07.b	carotenoid cleavage dioxygenase 8 homolog A, chloroplastic isoform X3		-1.52664
SCJFST1017C11.g	---NA---		-2.67979
SCJLAM2093B05.g	inactive beta-amylase 9		1.99523
SCJLAM2093E12.b	---NA---		2.30896
SCJLFL3013G07.g	---NA---		-1.6177
SCJLHR1025F07.g	---NA---		-1.21263
SCJLHR1027A10.g	psbP domain-containing protein 6, chloroplastic		1.73661
SCJLLR1011H07.g	unknown		-1.45014
SCJLLR1033F06.g	callose synthase 3		-1.74239
SCJLLR1054B07.g	protein binding protein		-1.08954
SCJLLR1102F07.g	Bidirectional sugar transporter SWEET2b-like		-1.50099
SCJLLR1104C02.g	EIN3-binding F-box protein 1		-1.17789
SCJLLR1106C06.g	Early nodulin-like protein 2		1.64281
SCJLLR1106F03.g	20 kDa chaperonin, chloroplastic		1.01322
SCJLLR1107E01.g	---NA---		2.26909
SCJLRT1006B11.g	mitogen-activated protein kinase kinase kinase 17		5.28811
SCJLRT1014C07.g	putative WRKY transcription factor 19		-1.39154
SCJLRT1017D12.g	homeobox-leucine zipper protein HOX4		-2.61932
SCJLRT1023B12.g	auxin efflux carrier component 1a		-3.18683
SCJLRT1023G05.g	respiratory burst oxidase homolog protein B		1.39524
SCJLRT1023H11.g	uncharacterized protein LOC100278059		5.07364
SCJLRT2051B06.g	---NA---		2.67646
SCJLRT2052C07.g	Molybdate transporter 1		-1.44409
SCJLRZ1018E07.g	Tetratricopeptide repeat (TPR)-like superfamily protein		2.17121
SCJLRZ1019E08.b	putative peptide/nitrate transporter		-1.52339
SCJLRZ1020G02.g	WD repeat-containing protein 44		-1.18244
SCJLRZ1024A10.g	CSC1-like protein ERD4		2.16721
SCJLRZ1024H09.g	Late embryogenesis abundant protein group 2		2.13292
SCJLRZ3074F11.g	titin homolog isoform X1		-2.22224
SCJLRZ3078F05.g	protein ANTAGONIST OF LIKE HETEROCHROMATIN PROTEIN 1-like		2.56595
SCJLSB1067C04.g	phosphatidate phosphatase PAH2		-2.02485
SCJLST1020D04.g	putative magnesium transporter NIPA4		-1.07978
SCJLST1023C02.g	BHLH transcription factor		-1.6804
SCMCCL6049A09.g	prostaglandin E synthase 2		0.991557
SCMCCL6050F12.g	---NA---		1.57725
SCMCCL6052F09.g	probable homogentisate phytyltransferase 1, chloroplastic		-1.44099
SCMCLR1122C01.g	zinc finger protein 1		1.55021
SCMCLR1123E02.g	Potassium transporter 10		-1.02354
SCMCRT2085D12.g	Starch synthase IIIb-1		-2.58004
SCMCRT2085F05.g	putative polyprotein		-1.8146
SCMCRT2085H07.g	hypothetical protein		1.28243
SCMCRT2086C02.g	Acetyl-CoA carboxylase 1		-2.25869
SCMCRT2104D11.g	---NA---		2.30527
SCMCRT2104E04.g	glycerophosphodiester phosphodiesterase GDPD1, chloroplastic		-2.22482
SCMCSB1108E09.g	cellulose synthase-like protein E6		-1.55119
SCMCSB1108H08.g	beta-glucosidase 32-like isoform X2		-2.19666
SCMCSD1061A04.g	protein CURVATURE THYLAKOID 1B, chloroplastic-like isoform X2		0.993489
SCMCST1050G05.g	serine/threonine-protein kinase SAPK5		-1.66086
SCMCST1051A03.g	myosin-10 isoform X1		-3.29395
SCMCST1054D05.g	Phosphoglucan water dikinase chloroplastic		-1.53188
SCMCST3167H08.g	K(+) efflux antiporter 2 chloroplastic		-1.42269
SCPILB2024F05.g	ABC transporter C family member 4		-1.19992
SCQGAD1065H07.g	---NA---		-1.54003
SCQGAD1066G05.g	Insulin-degrading enzyme-like 1 peroxisomal		-1.14032
SCQGAM2109F03.g	putative lysine-specific demethylase ELF6		2.22412
SCQGFL4080C07.g	Callose synthase 3		-2.24257
SCQGHR1010A02.g	putative 1-phosphatidylinositol-3-phosphate 5-kinase FAB1C		-2.09803
SCQGHR1012G07.g	putative ubiquitin-conjugating enzyme E2 24		-1.03153
SCQGLB1039C09.g	Calcium uniporter protein 2, mitochondrial		-1.80676
SCQGLB2042B09.g	Wall-associated receptor kinase-like 8		-2.42924
SCQGLR1041E11.g	Dehydration-responsive element-binding protein 1C		1.46037
SCQGLR1086E06.g	uncharacterized protein LOC8068780		2.82815
SCQGLR2010A04.g	tubulin alpha-3 chain		-1.41345
SCQGLR2025A07.g	protein WRKY1		-2.02244
SCQGRT1042D12.g	hypothetical protein Zm00014a_022036		-1.19744
SCQGRT3045E08.g	wound-induced protease inhibitor		3.97902
SCQGSB1081C12.g	galactinol--sucrose galactosyltransferase		1.78303
SCQGSD1048D10.g	probable inositol transporter 2		1.90555
SCQGSD2048C10.g	late embryogenesis abundant protein		2.27516
SCQSHR1023B09.g	glycerophosphodiester phosphodiesterase GDPD1, chloroplastic		-2.27132
SCQSHR1023F08.g	Premnaspirodiene oxygenase		-5.05072
SCQSLB1049D10.g	calcium uniporter protein 2, mitochondrial		-1.20044
SCQSLB1051E02.g	auxin response factor 8		-1.83354
SCQSLB1052B07.g	Acid phosphatase/vanadium-dependent haloperoxidase-related protein		-1.41519
SCQSLB2054C06.g	cellulose synthase-like protein E6		-1.445
SCQSLR1018A10.g	histone H1		-2.20362
SCQSLR1018D12.g	hypothetical protein SORBI_3003G139100		-1.58815
SCQSLR1061D07.g	cyclin-dependent protein kinase inhibitor SMR4		3.8957
SCQSLR1089G09.g	unknown		-1.5327
SCQSRT1034H03.g	probable monogalactosyldiacylglycerol synthase 3, chloroplastic		-2.00121
SCQSRT1035F01.g	protein SUPPRESSOR OF PHYA-105 1		-1.51007
SCQSRT1036F12.g	PREG-like protein		-1.86441
SCQSRT2033C08.g	Retrovirus-related Pol polyprotein LINE-1		-1.05759
SCQSRZ3037D10.g	ninja-family protein 1		3.50961
SCQSST1036A08.g	Regulatory-associated protein of TOR 2		-1.69825
SCQSST1036H09.g	probable methyltransferase PMT19		-3.61749
SCQSST1037G07.g	DELLA		-2.30424
SCQSST1038C03.g	coleoptile phototropism protein 1		-2.95996
SCQSST1039E07.g	initiator binding protein1		-1.50393
SCQSST1039H04.g	Phytochrome B		-1.69914
SCQSST3116C05.g	RNA-binding protein cabeza isoform X1		1.37202
SCQSST3116G10.g	hypothetical protein ZEAMMB73_Zm00001d020454		-2.01162
SCRFAM1028H01.g	putative ADP-glucose pyrophosphorylase small subunit		-1.53513
SCRFAM2074C07.g	polcalcin Jun o 2		4.58977
SCRFAM2128A12.g	MADS-box transcription factor 51 isoform X1		-1.49757
SCRFFL1030B01.g	rop guanine nucleotide exchange factor 7		6.00456
SCRFFL1030G01.g	putative polyprotein		-1.90236
SCRFFL4005F09.g	Ankyrin repeat protein SKIP35		-1.8663
SCRFHR1006H10.g	---NA---		1.23566
SCRFHR1007G01.g	P-loop containing nucleoside triphosphate hydrolase superfamily protein		-2.7891
SCRFLB1055B09.g	hypothetical protein SORBI_3003G055200		1.25662
SCRFLB2059G03.g	Protein NETWORKED 1A		-2.63737
SCRFLR1012A08.g	aquaporin PIP2.1		1.34382
SCRFLR1012G08.g	Pentatricopeptide repeat-containing protein		1.45457
SCRFLR2038C03.g	uncharacterized protein LOC8054225		1.29167
SCRFSD2022H05.g	S-norcoclaurine synthase		1.04697
SCRFST1044F08.g	ankyrin repeat family protein / regulator of chromosome condensation (RCC1) family protein		-1.75667
SCRLAD1043B06.g	Dehydration responsive element binding protein		2.55063
SCRLAD1101D10.g	aquaporin PIP2-2		1.33216
SCRLAD1136C12.g	cyclic dof factor 1-like		-1.00707
SCRLAD1138C04.g	glutamyl-tRNA reductase, chloroplastic		1.24632
SCRLAM1014B03.g	Mitogen-activated protein kinase kinase kinase 1		-1.18049
SCRLCL6030F09.g	---NA---		-1.70579
SCRLCL6031B07.g	Acetyl-coenzyme A synthetase chloroplastic/glyoxysomal		-1.30634
SCRLCL6031H05.g	pyruvate orthophosphate dikinase1		-2.28552
SCRLFL1004C12.g	glycine--tRNA ligase, chloroplastic/mitochondrial 2-like		-1.60086
SCRLFL1007F09.g	probable sucrose-phosphate synthase 5		-1.17307
SCRLFL1008D11.g	putative polyprotein		-1.81517
SCRLFL1010G05.g	soluble starch synthase		-1.10407
SCRLFL4026C11.g	cyclic dof factor 1		-1.45587
SCRLFL4028D02.g	sodium/hydrogen exchanger 2		-1.77644
SCRLFL4029A04.g	Auxin transport protein BIG		-1.20165
SCRLFL8051E05.g	uncharacterized protein LOC8060235		-2.73757
SCRLLR1016C10.g	Lipoxygenase 2.3, chloroplastic		-1.83581
SCRLLR1059B02.g	serine/threonine protein phosphatase 2A 57 kDa regulatory subunit B' theta isoform		-1.52913
SCRLLR1109E12.g	nuclear transcription factor Y subunit A-10 isoform X3		-2.40056
SCRLLV1049C01.g	receptor kinase-like protein Xa21		-2.23395
SCRLLV1050E06.g	ethylene-responsive transcription factor ERF060		3.04379
SCRLRZ3042B03.g	retrotransposon protein, putative, unclassified		-1.53028
SCRLRZ3115B04.g	---NA---		1.7889
SCRLSD2010F04.g	---NA---		1.81373
SCRUAD1061A09.b	Protein TIC110 chloroplastic		1.25464
SCRUAD1064E11.b	Potassium transporter 3		-1.47661
SCRUAD1134A10.g	disease resistance protein RGA2		-2.18225
SCRUFL1016E04.g	acetyl-coenzyme A carboxylase1		0.993102
SCRUFL1114C02.b	Tubulin beta-3 chain		-1.80972
SCRUFL3066D01.g	uncharacterized protein LOC8083947		-1.92381
SCRUHR1075H10.g	formin-like protein 5		2.25147
SCRULB1057B11.g	Leucine-rich repeat protein kinase family protein		-2.22617
SCRULB2063E12.g	NB-ARC domain containing protein, expressed		-1.20729
SCRURT2012D03.g	Transcription factor TGAL6		-1.22065
SCRUSB1078B08.b	serine/threonine-protein kinase STY17		-1.23387
SCRUSB1078F07.g	Protein MARD1		3.3156
SCSBAD1054C07.g	plant-specific domain TIGR01615 family protein		1.87298
SCSBFL1104F01.g	uncharacterized protein LOC100276749		-1.46354
SCSBFL4061H07.g	Deoxycytidine kinase		-1.17893
SCSBFL4069F03.g	Calcineurin-like metallo-phosphoesterase superfamily protein		-2.69767
SCSBFL5018F02.g	---NA---		1.47081
SCSBRZ3120E03.g	---NA---		4.45707
SCSBSB1053C11.g	Acetyl-CoA carboxylase 1		-2.31376
SCSBSD2054D07.g	metal ion binding protein		-1.56408
SCSBST3096E05.g	16.9 kDa class I heat shock protein 2		-1.30902
SCSFAD1106A10.g	Short-chain dehydrogenase TIC 32 chloroplastic		-1.59925
SCSFAM1074G09.g	Auxin response factor 2		-1.18171
SCSFAM1077B12.g	putative ubiquitin-conjugating enzyme E2 24		-1.95193
SCSFAM1077H03.g	Putative gag-pol polyprotein		-1.77645
SCSFFL3090G10.b	uncharacterized protein LOC8083015 isoform X1		1.76748
SCSFFL4083F11.g	uncharacterized protein LOC8060245		-2.53467
SCSFFL4085F01.g	achilleol B synthase-like		1.9447
SCSFFL8044G09.g	Auxin response factor 7		-1.6979
SCSFHR1045C03.g	UTP--glucose-1-phosphate uridylyltransferase 3 chloroplastic		-1.73594
SCSFHR1045D05.g	putative receptor-like protein kinase		-1.33729
SCSFLR2016B10.g	carotenoid cleavage dioxygenase 8 homolog A, chloroplastic isoform X3		-2.08986
SCSFRT2068D05.g	monothiol glutaredoxin-S11 isoform X1		-2.23659
SCSFRT2068F02.g	---NA---		-2.26507
SCSFRT2070B09.g	protein ZINC INDUCED FACILITATOR-LIKE 1-like isoform X1		-2.17301
SCSFSB1069E12.g	U-box domain-containing protein 33-like isoform X2		-2.47026
SCSFSB1106D06.g	2-alkenal reductase (NADP(+)-dependent)-like		1.07856
SCSFSD2066G04.g	receptor kinase-like protein Xa21		-1.71444
SCSFST3081B11.g	malate dehydrogenase		-5.19912
SCSGAD1143H09.g	glycerophosphodiester phosphodiesterase GDPD1, chloroplastic		-2.57207
SCSGAM2076C04.g	---NA---		-2.02726
SCSGAM2078E10.b	cellulose synthase-like protein H1		1.51772
SCSGFL1078H06.b	Cyclic nucleotide-gated ion channel 4		-2.39999
SCSGFL1078H06.g	Cyclic nucleotide-gated ion channel 4		-2.03854
SCSGFL1081C01.g	Potassium channel SKOR		-1.51509
SCSGFL1083H09.g	F-box family protein		-2.37956
SCSGHR1066E06.g	protein TPR1 isoform X1		-1.1029
SCSGHR1070A04.g	---NA---		-2.1137
SCSGHR1070F12.g	CBL-interacting protein kinase 32		-1.70528
SCSGHR1072E11.g	---NA---		-2.02179
SCSGLR1025G06.g	mediator of RNA polymerase II transcription subunit 16		-1.42081
SCSGLR1045E09.g	CTP synthase family protein		-3.71486
SCSGLV1005G04.b	DUF1677 family protein		1.37105
SCSGLV1009E12.b	6-hydroxynicotinate 3-monooxygenase		-1.30541
SCSGRT2061C02.g	Potassium transporter 3		-1.50139
SCSGRT2066D03.b	CBL-interacting protein kinase 4-like		-3.17194
SCSGRT2066D03.g	CBL-interacting protein kinase 4		-4.00328
SCSGRZ3060C10.g	F-box protein At1g70590		1.58523
SCSGSB1008E01.g	Beta-fructofuranosidase, insoluble isoenzyme 4 precursor		-1.47392
SCSGST3119C04.g	SPX domain-containing membrane protein		-2.04509
SCUTAD1032C06.g	phosphatase 2C 1		-1.18481
SCUTAM2115C06.g	phosphatidylinositol 4-phosphate 5-kinase 9		-1.79337
SCUTFL1055A08.g	protein SUPPRESSOR OF PHYA-105 1		-1.11874
SCUTFL1063G12.g	---NA---		-2.1548
SCUTLR1037G04.g	---NA---		1.96447
SCUTLR1058D06.g	chloroplast chaperonin 10		1.06
SCUTLR2008G11.g	CSC1-like protein ERD4		2.05025
SCUTLR2030G02.g	endoglucanase 10		-1.16113
SCUTLR2030G03.g	immediate-early protein RSP40		-1.19444
SCUTRZ2024B01.g	P-loop NTPase domain-containing protein LPA1 homolog 1		-2.87689
SCUTSB1075H05.g	spindle and kinetochore-associated protein 1 homolog isoform X1		-1.71243
SCUTSB1076D12.g	photosystem II 11 kD protein		2.43054
SCUTSD2087F12.g	---NA---		-1.2793
SCUTST3128D05.g	potassium transporter 18-like		-1.69432
SCUTST3131A12.g	Chlorophyll a-b binding protein CP29.1, chloroplastic		1.11587
SCVPAM2066A10.g	disease resistance protein RGA2-like		-2.57568
SCVPCL6039B12.g	F-box protein At4g18380		-1.55452
SCVPCL6041B08.g	Nuclear factor 1 A-type isoform 2		-2.06042
SCVPCL6042B12.g	E3 ubiquitin-protein ligase KEG-like		-1.35412
SCVPCL6043B10.g	AAA-type ATPase family protein		-1.43899
SCVPCL6061A06.g	ADP glucose pyrophosphorylase large subunit leaf1		-1.0291
SCVPCL6062C06.g	Sister chromatid cohesion 1 protein 4		-1.71231
SCVPFL1065E04.g	trehalose-6-phosphate synthase1		-2.21606
SCVPFL1133G06.b	protein DETOXIFICATION 21		-1.85006
SCVPHR1089G02.g	Calmodulin-binding transcription activator 2		-1.39138
SCVPLB1017C02.g	inhibitor of apoptosis-like protein		-2.04647
SCVPLB1018E09.g	lipid transfer protein		1.4228
SCVPLB1018G11.g	Putative bZIP transcription factor superfamily protein		1.34879
SCVPLR1049C09.g	Cell division control protein 48 homolog D		-1.09581
SCVPLR1049D12.g	Branched-chain-amino-acid aminotransferase 5 chloroplastic		-1.23101
SCVPLR2012E11.g	---NA---		4.97608
SCVPLR2019A02.g	histone H2A.3		-1.05835
SCVPLR2019C12.g	uncharacterized protein LOC8063953		1.1604
SCVPLR2019H06.g	---NA---		-1.84865
SCVPRT2075A12.g	calcium-dependent protein kinase 9		-1.36637
SCVPRT2081A02.g	---NA---		-2.21095
SCVPRT2081E04.g	---NA---		1.98623
SCVPRT3089E04.g	soluble acid invertase		3.16811
SCVPRZ2036E01.g	Mediator of RNA polymerase II transcription subunit 8		-2.02578
SCVPRZ2038D11.g	---NA---		1.15605
SCVPRZ2039D09.g	probable protein phosphatase 2C 32		1.86419
SCVPRZ2043E04.g	Squamosa promoter-binding-like protein 8		-1.83062
SCVPRZ2043H04.g	P-loop NTPase domain-containing protein LPA1 homolog 1		-3.36212
SCVPRZ3026B07.g	RHOMBOID-like protein 2		6.11669
SCVPRZ3029A08.g	mitogen-activated protein kinase kinase kinase 17-like		4.66352
SCVPRZ3029B10.g	wall-associated receptor kinase 2 isoform X4		-1.08462
SCVPRZ3029D01.g	DUF1645 family protein		2.09092
SCVPRZ3030F12.g	GDP-L-galactose phosphorylase 1-like		-0.99303
SCVPST1063C05.g	E3 ubiquitin-protein ligase WAV3-like		-2.20621
