# Supplementary material for: Drought-triggered leaf transcriptional responses disclose key molecular pathways underlying leaf water use efficiency in sugarcane (Saccharum spp.)
Source: Front Plant Sci. 2023 May 8;14:1182461. doi: 10.3389/fpls.2023.1182461 (PMC10200899; doi:10.3389/fpls.2023.1182461)
Supplement: Supplementary file 9 [file Table_6.xlsx]

## Sheet: Planilha1
Supplementary Table S6. List of functionally annotated transcripts of drought-stressed sugarcane genotypes.
SAS ID	Description	Length	#Hits	e-Value	sim mean	#GO	GO Ids	GO Names	Enzyme Codes	Enzyme Names	InterPro Ids	InterPro GO Ids	InterPro GO Names
SCAGLR2026C06.g	Protein DJ-1 homolog B	1537	10	0.0	96.04	3	P:GO:0008152; P:GO:0009987; C:GO:0005737	P:metabolic process; P:cellular process; C:cytoplasm			IPR002818 (PFAM); IPR006287 (TIGRFAM); IPR029062 (G3DSA:3.40.50.GENE3D); PTHR48094 (PANTHER); cd03135 (CDD); cd03135 (CDD); IPR029062 (SUPERFAMILY); IPR029062 (SUPERFAMILY)	P:GO:0006066; P:GO:0006082; P:GO:0006139; P:GO:0006725; P:GO:0006753; P:GO:0006793; P:GO:0006796; P:GO:0006807; P:GO:0008152; P:GO:0009058; P:GO:0009117; P:GO:0009987; P:GO:0016053; P:GO:0019538; P:GO:0019538; P:GO:0019637; P:GO:0019752; P:GO:0032787; P:GO:0034641; P:GO:0036211; P:GO:0036211; P:GO:0043170; P:GO:0043412; P:GO:0043436; P:GO:0044237; P:GO:0044238; P:GO:0044249; P:GO:0044260; P:GO:00…	P:alcohol metabolic process; P:organic acid metabolic process; P:nucleobase-containing compound metabolic process; P:cellular aromatic compound metabolic process; P:nucleoside phosphate metabolic process; P:phosphorus metabolic process; P:phosphate-containing compound metabolic process; P:nitrogen compound metabolic process; P:metabolic process; P:biosynthetic process; P:nucleotide metabolic proc…
SCCCRZ2002G02.g	ornithine-oxo-acid transaminase	1685	10	0.0	99.29	10	P:GO:0006950; P:GO:0009056; P:GO:0009058; P:GO:0009605; P:GO:0009607; P:GO:0009628; P:GO:0009987; F:GO:0005515; F:GO:0016740; C:GO:0005739	P:response to stress; P:catabolic process; P:biosynthetic process; P:response to external stimulus; P:response to biotic stimulus; P:response to abiotic stimulus; P:cellular process; F:protein binding; F:transferase activity; C:mitochondrion	EC:2.6.1.13	ornithine aminotransferase	IPR015422 (G3DSA:3.90.1150.GENE3D); IPR010164 (TIGRFAM); IPR005814 (PFAM); IPR015421 (G3DSA:3.40.640.GENE3D); PTHR11986 (PANTHER); IPR005814 (CDD); IPR015424 (SUPERFAMILY)	P:GO:0006082; P:GO:0006520; P:GO:0006527; P:GO:0006536; P:GO:0006807; P:GO:0008152; P:GO:0009056; P:GO:0009064; P:GO:0009987; P:GO:0016054; P:GO:0019752; P:GO:0043436; P:GO:0044237; P:GO:0044238; P:GO:0044248; P:GO:0044281; P:GO:0044282; P:GO:0046395; P:GO:0071704; P:GO:1901564; P:GO:1901565; P:GO:1901575; P:GO:1901605; F:GO:0003824; F:GO:0004587; F:GO:0005488; F:GO:0005515; F:GO:0008483; F:GO:00…	P:organic acid metabolic process; P:amino acid metabolic process; P:arginine catabolic process; P:glutamate metabolic process; P:nitrogen compound metabolic process; P:metabolic process; P:catabolic process; P:glutamine family amino acid metabolic process; P:cellular process; P:organic acid catabolic process; P:carboxylic acid metabolic process; P:oxoacid metabolic process; P:cellular metabolic p…
SCCCAD1004H06.g	Inositol-3-phosphate synthase isozyme 1	488	10	1.62324e-13	100.0	7	P:GO:0005975; P:GO:0006629; P:GO:0006810; P:GO:0009058; P:GO:0009987; F:GO:0003824; C:GO:0005737	P:carbohydrate metabolic process; P:lipid metabolic process; P:transport; P:biosynthetic process; P:cellular process; F:catalytic activity; C:cytoplasm	EC:5.5.1.4	inositol-3-phosphate synthase	no IPS match	no IPS match	no IPS match
SCCCLR1079B06.g	phosphoglycerate kinase, cytosolic	1577	10	0.0	99.35	8	P:GO:0005975; P:GO:0006091; P:GO:0006139; P:GO:0009056; P:GO:0009058; F:GO:0000166; F:GO:0016301; C:GO:0005829	P:carbohydrate metabolic process; P:generation of precursor metabolites and energy; P:nucleobase-containing compound metabolic process; P:catabolic process; P:biosynthetic process; F:nucleotide binding; F:kinase activity; C:cytosol	EC:2.7.2.3	phosphoglycerate kinase	IPR001576 (PRINTS); IPR015824 (G3DSA:3.40.50.GENE3D); IPR015824 (G3DSA:3.40.50.GENE3D); IPR001576 (PFAM); IPR001576 (PANTHER); IPR001576 (HAMAP); IPR001576 (CDD); IPR036043 (SUPERFAMILY)	P:GO:0005975; P:GO:0005996; P:GO:0006006; P:GO:0006082; P:GO:0006091; P:GO:0006096; P:GO:0006139; P:GO:0006163; P:GO:0006165; P:GO:0006725; P:GO:0006753; P:GO:0006757; P:GO:0006793; P:GO:0006796; P:GO:0006807; P:GO:0008152; P:GO:0009056; P:GO:0009058; P:GO:0009117; P:GO:0009132; P:GO:0009135; P:GO:0009150; P:GO:0009179; P:GO:0009185; P:GO:0009259; P:GO:0009987; P:GO:0016051; P:GO:0016052; P:GO:00…	P:carbohydrate metabolic process; P:monosaccharide metabolic process; P:glucose metabolic process; P:organic acid metabolic process; P:generation of precursor metabolites and energy; P:glycolytic process; P:nucleobase-containing compound metabolic process; P:purine nucleotide metabolic process; P:nucleoside diphosphate phosphorylation; P:cellular aromatic compound metabolic process; P:nucleoside …
SCCCLR1077E12.g	farnesylated protein 2	652	10	1.6736e-93	81.19	2	P:GO:0008150; F:GO:0005488	P:biological_process; F:binding			G3DSA:3.30.70.100 (GENE3D); IPR006121 (PFAM); IPR045181 (PANTHER); IPR006121 (PROSITE_PROFILES); IPR006121 (CDD); IPR036163 (SUPERFAMILY)	F:GO:0046872	F:metal ion binding
SCACAD1037B06.g	putative aconitate hydratase, cytoplasmic isoform X1	1179	10	0.0	90.71	8	P:GO:0006091; P:GO:0006139; P:GO:0006950; P:GO:0009605; F:GO:0003723; F:GO:0016740; C:GO:0005739; C:GO:0005829	P:generation of precursor metabolites and energy; P:nucleobase-containing compound metabolic process; P:response to stress; P:response to external stimulus; F:RNA binding; F:transferase activity; C:mitochondrion; C:cytosol	EC:4.2.1.3; EC:2.1.1	aconitate hydratase; Transferring one-carbon groups	IPR015928 (G3DSA:3.20.19.GENE3D); IPR000573 (PFAM); IPR015931 (G3DSA:3.30.499.GENE3D); G3DSA:6.10.190.10 (GENE3D); IPR006249 (PANTHER); IPR044137 (CDD); SSF52016 (SUPERFAMILY); IPR036008 (SUPERFAMILY)	P:GO:0006082; P:GO:0006091; P:GO:0006099; P:GO:0008152; P:GO:0009060; P:GO:0009987; P:GO:0015980; P:GO:0019752; P:GO:0043436; P:GO:0044237; P:GO:0044238; P:GO:0044281; P:GO:0045333; P:GO:0071704; F:GO:0003824; F:GO:0005488; F:GO:0016829; F:GO:0016835; F:GO:0016836; F:GO:0051536; C:GO:0005622; C:GO:0005737; C:GO:0005739; C:GO:0005829; C:GO:0016020; C:GO:0043226; C:GO:0043227; C:GO:0043229; C:GO:00…	P:organic acid metabolic process; P:generation of precursor metabolites and energy; P:tricarboxylic acid cycle; P:metabolic process; P:aerobic respiration; P:cellular process; P:energy derivation by oxidation of organic compounds; P:carboxylic acid metabolic process; P:oxoacid metabolic process; P:cellular metabolic process; P:primary metabolic process; P:small molecule metabolic process; P:cellu…
SCJLRT1013E08.g	probable aquaporin TIP2-2	1247	10	2.6485e-165	99.64	5	P:GO:0006810; P:GO:0009987; F:GO:0005215; F:GO:0005515; C:GO:0005773	P:transport; P:cellular process; F:transporter activity; F:protein binding; C:vacuole			IPR000425 (PRINTS); IPR023271 (G3DSA:1.20.1080.GENE3D); IPR000425 (PFAM); IPR000425 (TIGRFAM); IPR034294 (PANTHER); IPR000425 (CDD); IPR023271 (SUPERFAMILY)	P:GO:0006810; P:GO:0051179; P:GO:0051234; P:GO:0055085; F:GO:0005215; F:GO:0015267; F:GO:0015318; F:GO:0022803; F:GO:0022857; C:GO:0016020	P:transport; P:localization; P:establishment of localization; P:transmembrane transport; F:transporter activity; F:channel activity; F:inorganic molecular entity transmembrane transporter activity; F:passive transmembrane transporter activity; F:transmembrane transporter activity; C:membrane
SCBFAD1047B09.g	---NA---	412									no IPS match	no IPS match	no IPS match
SCRFLR1055F04.g	---NA---	2509									IPR018333 (TIGRFAM); G3DSA:1.50.10.20 (GENE3D); IPR032696 (PFAM); G3DSA:1.50.10.20 (GENE3D); IPR032697 (PFAM); IPR018333 (SFLD); IPR018333 (PANTHER); IPR018333 (CDD); IPR008930 (SUPERFAMILY); IPR008930 (SUPERFAMILY)	P:GO:0016104; F:GO:0016866; C:GO:0005811	P:triterpenoid biosynthetic process; F:intramolecular transferase activity; C:lipid droplet
SCQSHR1023D08.g	Transcription factor NIGT1	1299	10	1.00308e-102	83.4	3	F:GO:0003677; F:GO:0003700; C:GO:0005634	F:DNA binding; F:DNA-binding transcription factor activity; C:nucleus			IPR006447 (TIGRFAM); G3DSA:1.10.10.60 (GENE3D); mobidb-lite (MOBIDB_LITE); mobidb-lite (MOBIDB_LITE); mobidb-lite (MOBIDB_LITE); mobidb-lite (MOBIDB_LITE); mobidb-lite (MOBIDB_LITE); mobidb-lite (MOBIDB_LITE); mobidb-lite (MOBIDB_LITE); IPR044787 (PANTHER); IPR017930 (PROSITE_PROFILES); IPR009057 (SUPERFAMILY)	P:GO:0006355; F:GO:0003677; F:GO:0003700	P:regulation of DNA-templated transcription; F:DNA binding; F:DNA-binding transcription factor activity
SCCCLR2001A08.g	ricin B-like lectin R40C1	1528	10	0.0	94.74						G3DSA:2.80.10.50 (GENE3D); G3DSA:2.80.10.50 (GENE3D); mobidb-lite (MOBIDB_LITE); IPR040249 (PANTHER); PS50231 (PROSITE_PROFILES); IPR035992 (SUPERFAMILY); IPR035992 (SUPERFAMILY)	no GO terms	no GO terms
SCEPCL6023F02.g	Sucrose synthase 3	2174	10	0.0	99.26	3	P:GO:0005975; P:GO:0009987; F:GO:0016740	P:carbohydrate metabolic process; P:cellular process; F:transferase activity	EC:2.4.1.13	sucrose synthase	IPR001296 (PFAM); IPR000368 (PFAM); G3DSA:3.40.50.2000 (GENE3D); G3DSA:1.20.120.1230 (GENE3D); G3DSA:3.40.50.2000 (GENE3D); IPR012820 (TIGRFAM); IPR012820 (PANTHER); cd03800 (CDD); SSF53756 (SUPERFAMILY)	P:GO:0005985; F:GO:0003824; F:GO:0008194; F:GO:0016157; F:GO:0016740; F:GO:0016757; F:GO:0016758; F:GO:0035251; F:GO:0046527	P:sucrose metabolic process; F:catalytic activity; F:UDP-glycosyltransferase activity; F:sucrose synthase activity; F:transferase activity; F:glycosyltransferase activity; F:hexosyltransferase activity; F:UDP-glucosyltransferase activity; F:glucosyltransferase activity
SCEPLB1043C10.g	putative methyltransferase PMT15	1078	10	6.20281e-157	98.08	4	P:GO:0008152; F:GO:0016740; C:GO:0005737; C:GO:0016020	P:metabolic process; F:transferase activity; C:cytoplasm; C:membrane	EC:2.1.1	Transferring one-carbon groups	IPR004159 (PFAM); IPR004159 (PANTHER); IPR029063 (SUPERFAMILY)	F:GO:0008168; C:GO:0005622; C:GO:0005737; C:GO:0005768; C:GO:0005773; C:GO:0005794; C:GO:0005802; C:GO:0005886; C:GO:0012505; C:GO:0016020; C:GO:0031410; C:GO:0031982; C:GO:0031984; C:GO:0043226; C:GO:0043227; C:GO:0043229; C:GO:0043231; C:GO:0071944; C:GO:0097708; C:GO:0098791; C:GO:0110165	F:methyltransferase activity; C:intracellular anatomical structure; C:cytoplasm; C:endosome; C:vacuole; C:Golgi apparatus; C:trans-Golgi network; C:plasma membrane; C:endomembrane system; C:membrane; C:cytoplasmic vesicle; C:vesicle; C:organelle subcompartment; C:organelle; C:membrane-bounded organelle; C:intracellular organelle; C:intracellular membrane-bounded organelle; C:cell periphery; C:int…
SCCCRT2002A12.g	Os02g0519800-like protein	583	10	1.83457e-22	82.13						no IPS match	no IPS match	no IPS match
SCRULB1060G01.g	probable methyltransferase PMT15	1419	10	0.0	95.8	4	P:GO:0008152; F:GO:0016740; C:GO:0005737; C:GO:0016020	P:metabolic process; F:transferase activity; C:cytoplasm; C:membrane	EC:2.1.1	Transferring one-carbon groups	IPR029063 (G3DSA:3.40.50.GENE3D); IPR004159 (PFAM); IPR004159 (PANTHER); IPR029063 (SUPERFAMILY)	F:GO:0008168; C:GO:0005622; C:GO:0005737; C:GO:0005768; C:GO:0005773; C:GO:0005794; C:GO:0005802; C:GO:0005886; C:GO:0012505; C:GO:0016020; C:GO:0031410; C:GO:0031982; C:GO:0031984; C:GO:0043226; C:GO:0043227; C:GO:0043229; C:GO:0043231; C:GO:0071944; C:GO:0097708; C:GO:0098791; C:GO:0110165	F:methyltransferase activity; C:intracellular anatomical structure; C:cytoplasm; C:endosome; C:vacuole; C:Golgi apparatus; C:trans-Golgi network; C:plasma membrane; C:endomembrane system; C:membrane; C:cytoplasmic vesicle; C:vesicle; C:organelle subcompartment; C:organelle; C:membrane-bounded organelle; C:intracellular organelle; C:intracellular membrane-bounded organelle; C:cell periphery; C:int…
SCCCCL2001B07.b	F-box/kelch-repeat protein At1g80440-like	1536	10	0.0	86.82	4	P:GO:0007165; P:GO:0009719; P:GO:0019748; P:GO:0042221	P:signal transduction; P:response to endogenous stimulus; P:secondary metabolic process; P:response to chemical			IPR006652 (PFAM); IPR015915 (G3DSA:2.120.10.GENE3D); mobidb-lite (MOBIDB_LITE); IPR044595 (PANTHER); cd22152 (CDD); IPR015915 (SUPERFAMILY)	P:GO:0080037; P:GO:2000762; F:GO:0005515	P:negative regulation of cytokinin-activated signaling pathway; P:regulation of phenylpropanoid metabolic process; F:protein binding
SCCCRZ1004B06.g	dehydration responsive element binding protein	1100	10	7.36158e-58	86.19	3	F:GO:0003677; F:GO:0003700; C:GO:0005634	F:DNA binding; F:DNA-binding transcription factor activity; C:nucleus			IPR001471 (PRINTS); IPR001471 (PFAM); IPR036955 (G3DSA:3.30.730.GENE3D); mobidb-lite (MOBIDB_LITE); mobidb-lite (MOBIDB_LITE); mobidb-lite (MOBIDB_LITE); PTHR31729 (PANTHER); IPR001471 (PROSITE_PROFILES); IPR001471 (CDD); IPR016177 (SUPERFAMILY)	P:GO:0006355; F:GO:0003677; F:GO:0003700	P:regulation of DNA-templated transcription; F:DNA binding; F:DNA-binding transcription factor activity
SCUTLR1015H03.g	RING-H2 finger protein ATL2K	1037	10	4.4673e-119	85.72	5	P:GO:0009056; P:GO:0009987; P:GO:0036211; F:GO:0016740; C:GO:0016020	P:catabolic process; P:cellular process; P:protein modification process; F:transferase activity; C:membrane	EC:2	Transferases	IPR001841 (PFAM); IPR013083 (G3DSA:3.30.40.GENE3D); PTHR46539 (PANTHER); IPR001841 (PROSITE_PROFILES); cd16461 (CDD); SSF57850 (SUPERFAMILY)	no GO terms	no GO terms
SCCCRT2002C01.g	unnamed protein product	937	10	2.16701e-93	90.82						mobidb-lite (MOBIDB_LITE); mobidb-lite (MOBIDB_LITE); mobidb-lite (MOBIDB_LITE); mobidb-lite (MOBIDB_LITE); PTHR33172 (PANTHER)	no GO terms	no GO terms
SCSGHR1069F04.b	unnamed protein product	584	10	1.37463e-59	97.47	3	F:GO:0003824; F:GO:0005488; C:GO:0016020	F:catalytic activity; F:binding; C:membrane	EC:1.14.13	Acting on paired donors, with incorporation or reduction of molecular oxygen. The oxygen incorporated need not be derived from O2	IPR036396 (G3DSA:1.10.630.GENE3D); IPR001128 (PFAM); PTHR47956 (PANTHER); IPR036396 (SUPERFAMILY)	F:GO:0004497; F:GO:0005506; F:GO:0016705; F:GO:0020037	F:monooxygenase activity; F:iron ion binding; F:oxidoreductase activity, acting on paired donors, with incorporation or reduction of molecular oxygen; F:heme binding
SCSFRT2071G08.g	receptor protein-tyrosine kinase CEPR2	617	10	3.2132e-122	95.37	5	P:GO:0009987; P:GO:0036211; F:GO:0000166; F:GO:0016301; C:GO:0005886	P:cellular process; P:protein modification process; F:nucleotide binding; F:kinase activity; C:plasma membrane	EC:2.7.1	Transferring phosphorus-containing groups	IPR001611 (PFAM); IPR001611 (PFAM); IPR032675 (G3DSA:3.80.10.GENE3D); PTHR48054 (PANTHER); SSF52058 (SUPERFAMILY)	F:GO:0005515	F:protein binding
SCCCCL3003C03.b	VQ motif family protein	1153	10	6.73633e-74	73.37						IPR008889 (PFAM); mobidb-lite (MOBIDB_LITE); mobidb-lite (MOBIDB_LITE); IPR039609 (PANTHER)	no GO terms	no GO terms
SCSFAD1072G09.g	probable E3 ubiquitin-protein ligase XBOS33	359	10	0.00327143	100.0	3	P:GO:0008152; F:GO:0005488; F:GO:0016740	P:metabolic process; F:binding; F:transferase activity	EC:2	Transferases	no IPS match	no IPS match	no IPS match
SCJFRZ2029B03.g	ustilago maydis induced8	2360	10	0.0	99.32	5	P:GO:0006139; P:GO:0009058; F:GO:0000166; F:GO:0003824; F:GO:0005515	P:nucleobase-containing compound metabolic process; P:biosynthetic process; F:nucleotide binding; F:catalytic activity; F:protein binding	EC:6.3.4.2	CTP synthase (glutamine hydrolyzing)	IPR027417 (G3DSA:3.40.50.GENE3D); IPR004468 (TIGRFAM); IPR017926 (PFAM); IPR029062 (G3DSA:3.40.50.GENE3D); IPR017456 (PFAM); IPR004468 (PANTHER); IPR004468 (HAMAP); PS51273 (PROSITE_PROFILES); IPR017456 (CDD); IPR033828 (CDD); IPR029062 (SUPERFAMILY); IPR027417 (SUPERFAMILY)	P:GO:0006139; P:GO:0006206; P:GO:0006220; P:GO:0006221; P:GO:0006241; P:GO:0006725; P:GO:0006753; P:GO:0006793; P:GO:0006796; P:GO:0006807; P:GO:0008152; P:GO:0009058; P:GO:0009112; P:GO:0009117; P:GO:0009141; P:GO:0009142; P:GO:0009165; P:GO:0009199; P:GO:0009201; P:GO:0009259; P:GO:0009260; P:GO:0009987; P:GO:0018130; P:GO:0019438; P:GO:0019637; P:GO:0019693; P:GO:0034641; P:GO:0034654; P:GO:00…	P:nucleobase-containing compound metabolic process; P:pyrimidine nucleobase metabolic process; P:pyrimidine nucleotide metabolic process; P:pyrimidine nucleotide biosynthetic process; P:CTP biosynthetic process; P:cellular aromatic compound metabolic process; P:nucleoside phosphate metabolic process; P:phosphorus metabolic process; P:phosphate-containing compound metabolic process; P:nitrogen com…
SCCCLR1C03C05.g	ABA responsive element binding factor 1	1149	10	8.55061e-115	92.57	8	P:GO:0006950; P:GO:0007165; P:GO:0009628; P:GO:0009719; P:GO:0042221; F:GO:0003677; F:GO:0003700; C:GO:0005634	P:response to stress; P:signal transduction; P:response to abiotic stimulus; P:response to endogenous stimulus; P:response to chemical; F:DNA binding; F:DNA-binding transcription factor activity; C:nucleus			IPR004827 (PFAM); G3DSA:1.20.5.170 (GENE3D); mobidb-lite (MOBIDB_LITE); IPR043452 (PANTHER); IPR004827 (PROSITE_PROFILES); cd14707 (CDD); IPR046347 (SUPERFAMILY)	P:GO:0006355; P:GO:0045893; F:GO:0003700; C:GO:0005622; C:GO:0005634; C:GO:0016020; C:GO:0043226; C:GO:0043227; C:GO:0043229; C:GO:0043231; C:GO:0110165	P:regulation of DNA-templated transcription; P:positive regulation of DNA-templated transcription; F:DNA-binding transcription factor activity; C:intracellular anatomical structure; C:nucleus; C:membrane; C:organelle; C:membrane-bounded organelle; C:intracellular organelle; C:intracellular membrane-bounded organelle; C:cellular anatomical entity
SCJFRZ2014D05.g	WAT1-related protein	1568	10	0.0	91.84	4	P:GO:0006810; P:GO:0009987; F:GO:0005215; C:GO:0005886	P:transport; P:cellular process; F:transporter activity; C:plasma membrane			IPR000620 (PFAM); IPR030184 (PANTHER); SSF103481 (SUPERFAMILY); SSF103481 (SUPERFAMILY)	F:GO:0022857; C:GO:0005886; C:GO:0016020; C:GO:0071944; C:GO:0110165	F:transmembrane transporter activity; C:plasma membrane; C:membrane; C:cell periphery; C:cellular anatomical entity
SCRFLR2037F04.g	Serine/arginine-rich splicing factor SR45a	1219	10	1.6356e-97	92.46	4	P:GO:0006139; P:GO:0009416; F:GO:0003723; C:GO:0005634	P:nucleobase-containing compound metabolic process; P:response to light stimulus; F:RNA binding; C:nucleus			no IPS match	no IPS match	no IPS match
SCCCLR1048F06.g	phospholipid transfer protein 1	1210	10	2.91117e-43	95.84	2	P:GO:0006810; F:GO:0008289	P:transport; F:lipid binding			IPR000528 (PRINTS); IPR016140 (PFAM); IPR036312 (G3DSA:1.10.110.GENE3D); IPR000528 (PANTHER); cd01960 (CDD); IPR036312 (SUPERFAMILY)	P:GO:0006869; F:GO:0008289; C:GO:0016020; C:GO:0110165	P:lipid transport; F:lipid binding; C:membrane; C:cellular anatomical entity
SCCCRZ2002E09.g	uncharacterized protein LOC8069827 isoform X1	1626	10	0.0	98.41						PTHR34541 (PANTHER)	no GO terms	no GO terms
SCCCCL3005D01.b	probable protein phosphatase 2C 30	1677	10	0.0	89.71	8	P:GO:0007165; P:GO:0009719; P:GO:0009791; P:GO:0036211; P:GO:0042221; F:GO:0005488; F:GO:0016787; C:GO:0005634	P:signal transduction; P:response to endogenous stimulus; P:post-embryonic development; P:protein modification process; P:response to chemical; F:binding; F:hydrolase activity; C:nucleus	EC:3.1.3.16	protein-serine/threonine phosphatase	IPR001932 (PFAM); IPR036457 (G3DSA:3.60.40.GENE3D); mobidb-lite (MOBIDB_LITE); mobidb-lite (MOBIDB_LITE); IPR015655 (PANTHER); IPR001932 (PROSITE_PROFILES); IPR001932 (CDD); IPR036457 (SUPERFAMILY)	P:GO:0006470; F:GO:0004722; C:GO:0005622; C:GO:0005634; C:GO:0005737; C:GO:0005829; C:GO:0016020; C:GO:0043226; C:GO:0043227; C:GO:0043229; C:GO:0043231; C:GO:0110165	P:protein dephosphorylation; F:protein serine/threonine phosphatase activity; C:intracellular anatomical structure; C:nucleus; C:cytoplasm; C:cytosol; C:membrane; C:organelle; C:membrane-bounded organelle; C:intracellular organelle; C:intracellular membrane-bounded organelle; C:cellular anatomical entity
SCCCAM1001F05.g	---NA---	1781									G3DSA:3.40.50.720 (GENE3D); IPR013120 (PFAM); mobidb-lite (MOBIDB_LITE); mobidb-lite (MOBIDB_LITE); IPR026055 (PANTHER); IPR036291 (SUPERFAMILY)	P:GO:0006139; P:GO:0006163; P:GO:0006637; P:GO:0006725; P:GO:0006753; P:GO:0006790; P:GO:0006793; P:GO:0006796; P:GO:0006807; P:GO:0008152; P:GO:0009058; P:GO:0009117; P:GO:0009150; P:GO:0009259; P:GO:0009987; P:GO:0019438; P:GO:0019637; P:GO:0019693; P:GO:0019748; P:GO:0034641; P:GO:0043603; P:GO:0044237; P:GO:0044238; P:GO:0044249; P:GO:0044281; P:GO:0044550; P:GO:0046483; P:GO:0055086; P:GO:00…	P:nucleobase-containing compound metabolic process; P:purine nucleotide metabolic process; P:acyl-CoA metabolic process; P:cellular aromatic compound metabolic process; P:nucleoside phosphate metabolic process; P:sulfur compound metabolic process; P:phosphorus metabolic process; P:phosphate-containing compound metabolic process; P:nitrogen compound metabolic process; P:metabolic process; P:biosyn…
SCAGLR2033E03.g	aquaporin PIP1-2	1415	10	0.0	99.38	7	P:GO:0006810; P:GO:0016043; F:GO:0005215; F:GO:0005515; C:GO:0005783; C:GO:0005829; C:GO:0005886	P:transport; P:cellular component organization; F:transporter activity; F:protein binding; C:endoplasmic reticulum; C:cytosol; C:plasma membrane			IPR000425 (PRINTS); IPR000425 (TIGRFAM); IPR000425 (PFAM); IPR023271 (G3DSA:1.20.1080.GENE3D); mobidb-lite (MOBIDB_LITE); mobidb-lite (MOBIDB_LITE); mobidb-lite (MOBIDB_LITE); IPR034294 (PANTHER); IPR000425 (CDD); IPR023271 (SUPERFAMILY)	P:GO:0006950; P:GO:0009628; P:GO:0042221; P:GO:0050896; P:GO:0055085; P:GO:1901700; F:GO:0005215; F:GO:0015267; F:GO:0015318; F:GO:0022803; F:GO:0022857; C:GO:0005622; C:GO:0005737; C:GO:0005773; C:GO:0005886; C:GO:0005911; C:GO:0016020; C:GO:0030054; C:GO:0043226; C:GO:0043227; C:GO:0043229; C:GO:0043231; C:GO:0070161; C:GO:0071944; C:GO:0110165	P:response to stress; P:response to abiotic stimulus; P:response to chemical; P:response to stimulus; P:transmembrane transport; P:response to oxygen-containing compound; F:transporter activity; F:channel activity; F:inorganic molecular entity transmembrane transporter activity; F:passive transmembrane transporter activity; F:transmembrane transporter activity; C:intracellular anatomical structur…
SCRUFL4024C06.b	caffeoyl-CoA-3-O-methyl transferase	637	10	7.04113e-70	95.38	2	P:GO:0008152; F:GO:0016740	P:metabolic process; F:transferase activity	EC:2.1.1	Transferring one-carbon groups	IPR002935 (PFAM); IPR029063 (G3DSA:3.40.50.GENE3D); PTHR10509 (PANTHER); IPR002935 (PROSITE_PROFILES); IPR029063 (SUPERFAMILY)	F:GO:0003824; F:GO:0008168; F:GO:0008171; F:GO:0008757; F:GO:0016740; F:GO:0016741	F:catalytic activity; F:methyltransferase activity; F:O-methyltransferase activity; F:S-adenosylmethionine-dependent methyltransferase activity; F:transferase activity; F:transferase activity, transferring one-carbon groups
SCUTRZ3069A01.g	putative WRKY transcription factor 19	1247	10	0.0	94.67						PTHR31827 (PANTHER)	no GO terms	no GO terms
SCCCAM1073A10.g	probable protein phosphatase 2C 34	775	10	8.07014e-150	97.26	4	P:GO:0009987; P:GO:0036211; F:GO:0005488; F:GO:0016787	P:cellular process; P:protein modification process; F:binding; F:hydrolase activity	EC:3.1.3.16	protein-serine/threonine phosphatase	IPR001932 (PFAM); IPR036457 (G3DSA:3.60.40.GENE3D); IPR015655 (PANTHER); IPR001932 (PROSITE_PROFILES); IPR001932 (CDD); IPR036457 (SUPERFAMILY)	P:GO:0006470; F:GO:0004722	P:protein dephosphorylation; F:protein serine/threonine phosphatase activity
SCEZLR1031F04.g	G-box binding factor 1 isoform X1	1392	10	0.0	90.82	4	F:GO:0003677; F:GO:0003700; C:GO:0005634; C:GO:0016020	F:DNA binding; F:DNA-binding transcription factor activity; C:nucleus; C:membrane			G3DSA:1.20.5.170 (GENE3D); IPR012900 (PFAM); IPR004827 (PFAM); mobidb-lite (MOBIDB_LITE); mobidb-lite (MOBIDB_LITE); mobidb-lite (MOBIDB_LITE); mobidb-lite (MOBIDB_LITE); mobidb-lite (MOBIDB_LITE); mobidb-lite (MOBIDB_LITE); mobidb-lite (MOBIDB_LITE); mobidb-lite (MOBIDB_LITE); mobidb-lite (MOBIDB_LITE); IPR044827 (PANTHER); IPR004827 (PROSITE_PROFILES); IPR045314 (CDD); IPR046347 (SUPERFAMILY)	P:GO:0006139; P:GO:0006351; P:GO:0006355; P:GO:0006725; P:GO:0006807; P:GO:0008152; P:GO:0009058; P:GO:0009059; P:GO:0009889; P:GO:0009987; P:GO:0010467; P:GO:0010468; P:GO:0010556; P:GO:0016070; P:GO:0018130; P:GO:0019219; P:GO:0019222; P:GO:0019438; P:GO:0031323; P:GO:0031326; P:GO:0032774; P:GO:0034641; P:GO:0034645; P:GO:0034654; P:GO:0043170; P:GO:0044237; P:GO:0044238; P:GO:0044249; P:GO:00…	P:nucleobase-containing compound metabolic process; P:DNA-templated transcription; P:regulation of DNA-templated transcription; P:cellular aromatic compound metabolic process; P:nitrogen compound metabolic process; P:metabolic process; P:biosynthetic process; P:macromolecule biosynthetic process; P:regulation of biosynthetic process; P:cellular process; P:gene expression; P:regulation of gene exp…
SCRULB1059D10.g	unnamed protein product	786	10	4.75861e-59	88.08	1	F:GO:0005488	F:binding			mobidb-lite (MOBIDB_LITE); mobidb-lite (MOBIDB_LITE); PTHR33779 (PANTHER); IPR011011 (SUPERFAMILY)	no GO terms	no GO terms
SCMCST1051D07.g	ethanolamine-phosphate cytidylyltransferase	1069	10	0.0	96.44	9	P:GO:0005975; P:GO:0006091; P:GO:0006139; P:GO:0006629; P:GO:0009056; P:GO:0009058; F:GO:0016740; C:GO:0005737; C:GO:0016020	P:carbohydrate metabolic process; P:generation of precursor metabolites and energy; P:nucleobase-containing compound metabolic process; P:lipid metabolic process; P:catabolic process; P:biosynthetic process; F:transferase activity; C:cytoplasm; C:membrane	EC:2.7.7.14	ethanolamine-phosphate cytidylyltransferase	IPR004821 (PFAM); IPR004821 (TIGRFAM); IPR014729 (G3DSA:3.40.50.GENE3D); IPR014729 (G3DSA:3.40.50.GENE3D); IPR044608 (PANTHER); IPR041723 (CDD); SSF52374 (SUPERFAMILY); SSF52374 (SUPERFAMILY)	P:GO:0006629; P:GO:0006644; P:GO:0006646; P:GO:0006650; P:GO:0006793; P:GO:0006796; P:GO:0008152; P:GO:0008610; P:GO:0008654; P:GO:0009058; P:GO:0009987; P:GO:0019637; P:GO:0044237; P:GO:0044238; P:GO:0044249; P:GO:0044255; P:GO:0045017; P:GO:0046474; P:GO:0046486; P:GO:0071704; P:GO:0090407; P:GO:1901576; F:GO:0003824; F:GO:0004306; F:GO:0016740; F:GO:0016772; F:GO:0016779; C:GO:0005622; C:GO:00…	P:lipid metabolic process; P:phospholipid metabolic process; P:phosphatidylethanolamine biosynthetic process; P:glycerophospholipid metabolic process; P:phosphorus metabolic process; P:phosphate-containing compound metabolic process; P:metabolic process; P:lipid biosynthetic process; P:phospholipid biosynthetic process; P:biosynthetic process; P:cellular process; P:organophosphate metabolic proce…
SCCCLR1001B01.g	aspartyl protease family protein 1	512	10	4.06395e-69	89.26	2	P:GO:0019538; F:GO:0016787	P:protein metabolic process; F:hydrolase activity	EC:3.4.23	Acting on peptide bonds (peptidases)	IPR021109 (G3DSA:2.40.70.GENE3D); IPR032861 (PFAM); IPR001461 (PANTHER); IPR033121 (PROSITE_PROFILES); IPR021109 (SUPERFAMILY)	P:GO:0006508; F:GO:0004190	P:proteolysis; F:aspartic-type endopeptidase activity
SCJFAM1067G04.b	DExH-box ATP-dependent RNA helicase DExH14	548	10	6.04195e-25	96.61	6	P:GO:0006139; P:GO:0016043; F:GO:0000166; F:GO:0003676; F:GO:0016787; C:GO:0005634	P:nucleobase-containing compound metabolic process; P:cellular component organization; F:nucleotide binding; F:nucleic acid binding; F:hydrolase activity; C:nucleus	EC:3; EC:5.6.2.4	Hydrolases; n/a	no IPS match	no IPS match	no IPS match
SCCCLR1024F07.g	Serine decarboxylase 1	1510	10	0.0	99.56	5	P:GO:0008152; P:GO:0009987; F:GO:0003824; F:GO:0005488; C:GO:0016020	P:metabolic process; P:cellular process; F:catalytic activity; F:binding; C:membrane	EC:4.1.1	Carbon-carbon lyases	IPR015421 (G3DSA:3.40.640.GENE3D); IPR015422 (G3DSA:3.90.1150.GENE3D); IPR002129 (PFAM); PTHR46101 (PANTHER); IPR015424 (SUPERFAMILY)	P:GO:0019752; F:GO:0003824; F:GO:0016830; F:GO:0030170	P:carboxylic acid metabolic process; F:catalytic activity; F:carbon-carbon lyase activity; F:pyridoxal phosphate binding
SCCCLR1072C02.g	universal stress protein A-like protein	883	10	2.33213e-125	98.39	1	F:GO:0000166	F:nucleotide binding			IPR006015 (PRINTS); IPR006016 (PFAM); IPR014729 (G3DSA:3.40.50.GENE3D); IPR044187 (PANTHER); cd00293 (CDD); SSF52402 (SUPERFAMILY)	F:GO:0000166; F:GO:0005488; F:GO:0017076; F:GO:0032553; F:GO:0032555; F:GO:0036094; F:GO:0043167; F:GO:0043168; F:GO:0043169; F:GO:0097159; F:GO:0097367; F:GO:1901265; F:GO:1901363	F:nucleotide binding; F:binding; F:purine nucleotide binding; F:ribonucleotide binding; F:purine ribonucleotide binding; F:small molecule binding; F:ion binding; F:anion binding; F:cation binding; F:organic cyclic compound binding; F:carbohydrate derivative binding; F:nucleoside phosphate binding; F:heterocyclic compound binding
SCQGLR1019C07.g	arogenate dehydratase 3, chloroplastic	680	10	1.62956e-65	81.77	5	P:GO:0006091; P:GO:0006259; P:GO:0009058; F:GO:0003824; C:GO:0009507	P:generation of precursor metabolites and energy; P:DNA metabolic process; P:biosynthetic process; F:catalytic activity; C:chloroplast	EC:4.2.1.51; EC:4.2.1.91	prephenate dehydratase; arogenate dehydratase	IPR001086 (PFAM); G3DSA:3.40.190.10 (GENE3D); mobidb-lite (MOBIDB_LITE); mobidb-lite (MOBIDB_LITE); PTHR21022 (PANTHER); IPR001086 (PROSITE_PROFILES); SSF53850 (SUPERFAMILY)	P:GO:0006082; P:GO:0006520; P:GO:0006725; P:GO:0006807; P:GO:0008152; P:GO:0008652; P:GO:0009058; P:GO:0009072; P:GO:0009094; P:GO:0009987; P:GO:0016053; P:GO:0019438; P:GO:0019752; P:GO:0043436; P:GO:0044237; P:GO:0044238; P:GO:0044249; P:GO:0044281; P:GO:0044283; P:GO:0046394; P:GO:0071704; P:GO:1901360; P:GO:1901362; P:GO:1901564; P:GO:1901566; P:GO:1901576; P:GO:1901605; P:GO:1901607; F:GO:00…	P:organic acid metabolic process; P:amino acid metabolic process; P:cellular aromatic compound metabolic process; P:nitrogen compound metabolic process; P:metabolic process; P:amino acid biosynthetic process; P:biosynthetic process; P:aromatic amino acid metabolic process; P:L-phenylalanine biosynthetic process; P:cellular process; P:organic acid biosynthetic process; P:aromatic compound biosynth…
SCQGAM1049A02.g	unnamed protein product	603	10	1.78495e-125	87.78	5	P:GO:0007165; P:GO:0009719; P:GO:0042221; F:GO:0003677; C:GO:0005634	P:signal transduction; P:response to endogenous stimulus; P:response to chemical; F:DNA binding; C:nucleus			no IPS match	no IPS match	no IPS match
SCCCCL3001G12.g	---NA---	669									no IPS match	no IPS match	no IPS match
SCQSLR1018D09.g	probable serine incorporator	1184	10	0.0	98.68	3	P:GO:0019538; F:GO:0016787; C:GO:0016020	P:protein metabolic process; F:hydrolase activity; C:membrane	EC:3.4	Acting on peptide bonds (peptidases)	IPR005016 (PFAM); IPR005016 (PANTHER)	C:GO:0016020; C:GO:0110165	C:membrane; C:cellular anatomical entity
SCEQAM1042H09.g	ribokinase isoform X2	1578	10	4.09572e-127	93.2	3	P:GO:0008152; P:GO:0009987; F:GO:0016301	P:metabolic process; P:cellular process; F:kinase activity	EC:2.7.1	Transferring phosphorus-containing groups	IPR029056 (G3DSA:3.40.1190.GENE3D); IPR011611 (PFAM); PTHR42774 (PANTHER); IPR029056 (SUPERFAMILY)	no GO terms	no GO terms
SCVPAM1055H08.g	---NA---	281									no IPS match	no IPS match	no IPS match
SCACLR1057G07.g	small nuclear ribonucleoprotein Sm D1	693	10	4.56428e-60	93.79	5	P:GO:0006139; P:GO:0016043; F:GO:0003723; C:GO:0005634; C:GO:0005737	P:nucleobase-containing compound metabolic process; P:cellular component organization; F:RNA binding; C:nucleus; C:cytoplasm			G3DSA:2.30.30.100 (GENE3D); IPR001163 (PFAM); mobidb-lite (MOBIDB_LITE); mobidb-lite (MOBIDB_LITE); IPR027141 (PANTHER); IPR034102 (CDD); IPR010920 (SUPERFAMILY)	P:GO:0000375; P:GO:0000377; P:GO:0000387; P:GO:0000398; P:GO:0006139; P:GO:0006396; P:GO:0006397; P:GO:0006725; P:GO:0006807; P:GO:0008152; P:GO:0008380; P:GO:0009987; P:GO:0010467; P:GO:0016043; P:GO:0016070; P:GO:0016071; P:GO:0022607; P:GO:0022613; P:GO:0022618; P:GO:0034641; P:GO:0043170; P:GO:0043933; P:GO:0044085; P:GO:0044237; P:GO:0044238; P:GO:0046483; P:GO:0065003; P:GO:0065003; P:GO:00…	P:RNA splicing, via transesterification reactions; P:RNA splicing, via transesterification reactions with bulged adenosine as nucleophile; P:spliceosomal snRNP assembly; P:mRNA splicing, via spliceosome; P:nucleobase-containing compound metabolic process; P:RNA processing; P:mRNA processing; P:cellular aromatic compound metabolic process; P:nitrogen compound metabolic process; P:metabolic process…
SCCCAM2001F04.g	dormancy-associated protein 1	574	10	4.83051e-41	93.03						IPR008406 (PFAM); mobidb-lite (MOBIDB_LITE); mobidb-lite (MOBIDB_LITE); mobidb-lite (MOBIDB_LITE); mobidb-lite (MOBIDB_LITE); IPR008406 (PANTHER)	no GO terms	no GO terms
SCCCAM2C06A10.g	external alternative NAD(P)H-ubiquinone oxidoreductase B1, mitochondrial	1850	10	0.0	96.5	6	P:GO:0008152; F:GO:0003824; F:GO:0005488; C:GO:0005739; C:GO:0005777; C:GO:0016020	P:metabolic process; F:catalytic activity; F:binding; C:mitochondrion; C:peroxisome; C:membrane	EC:1.6	Acting on NADH or NADPH	PR00368 (PRINTS); IPR023753 (PFAM); G3DSA:3.50.50.100 (GENE3D); IPR045024 (PANTHER); IPR002048 (PROSITE_PROFILES); IPR036188 (SUPERFAMILY); IPR036188 (SUPERFAMILY); IPR011992 (SUPERFAMILY)	P:GO:0006116; F:GO:0003954; F:GO:0005509; F:GO:0016491	P:NADH oxidation; F:NADH dehydrogenase activity; F:calcium ion binding; F:oxidoreductase activity
SCCCLR1024B04.g	vesicle-associated membrane protein 727	1154	10	4.41765e-150	99.63	4	P:GO:0006810; P:GO:0016043; C:GO:0005768; C:GO:0016020	P:transport; P:cellular component organization; C:endosome; C:membrane			IPR001388 (PRINTS); IPR042855 (PFAM); IPR010908 (PFAM); G3DSA:3.30.450.50 (GENE3D); G3DSA:1.20.5.110 (GENE3D); PTHR21136 (PANTHER); IPR042855 (PROSITE_PROFILES); IPR010908 (PROSITE_PROFILES); IPR010908 (CDD); cd15843 (CDD); IPR011012 (SUPERFAMILY); SSF58038 (SUPERFAMILY)	P:GO:0016192; C:GO:0016020	P:vesicle-mediated transport; C:membrane
SCJFLR1074E09.g	dehydrin COR410-like isoform X2	1261	10	2.40446e-45	75.99	5	P:GO:0006950; P:GO:0009628; P:GO:0009719; P:GO:0042221; C:GO:0016020	P:response to stress; P:response to abiotic stimulus; P:response to endogenous stimulus; P:response to chemical; C:membrane			IPR000167 (PFAM); mobidb-lite (MOBIDB_LITE); mobidb-lite (MOBIDB_LITE); mobidb-lite (MOBIDB_LITE); mobidb-lite (MOBIDB_LITE); mobidb-lite (MOBIDB_LITE); mobidb-lite (MOBIDB_LITE); mobidb-lite (MOBIDB_LITE); IPR000167 (PANTHER)	P:GO:0009415; C:GO:0016020; C:GO:0110165	P:response to water; C:membrane; C:cellular anatomical entity
SCCCLR1001F04.g	dehydrin COR410	1346	10	4.95408e-44	81.26	5	P:GO:0006950; P:GO:0009628; P:GO:0009719; P:GO:0042221; C:GO:0016020	P:response to stress; P:response to abiotic stimulus; P:response to endogenous stimulus; P:response to chemical; C:membrane			IPR000167 (PFAM); mobidb-lite (MOBIDB_LITE); mobidb-lite (MOBIDB_LITE); mobidb-lite (MOBIDB_LITE); mobidb-lite (MOBIDB_LITE); mobidb-lite (MOBIDB_LITE); mobidb-lite (MOBIDB_LITE); mobidb-lite (MOBIDB_LITE); mobidb-lite (MOBIDB_LITE); IPR000167 (PANTHER)	P:GO:0009415; C:GO:0016020; C:GO:0110165	P:response to water; C:membrane; C:cellular anatomical entity
SCEPAM2013C08.g	probable cinnamyl alcohol dehydrogenase 5	1043	10	0.0	88.57	5	P:GO:0009058; P:GO:0009987; P:GO:0019748; F:GO:0003824; F:GO:0005488	P:biosynthetic process; P:cellular process; P:secondary metabolic process; F:catalytic activity; F:binding	EC:1.1.1.195	cinnamyl-alcohol dehydrogenase	IPR013149 (PFAM); G3DSA:3.90.180.10 (GENE3D); IPR013154 (PFAM); G3DSA:3.40.50.720 (GENE3D); IPR047109 (PANTHER); IPR047109 (CDD); IPR036291 (SUPERFAMILY); IPR011032 (SUPERFAMILY)	P:GO:0006725; P:GO:0008152; P:GO:0009058; P:GO:0009987; P:GO:0019438; P:GO:0019748; P:GO:0044237; P:GO:0044249; P:GO:0044550; P:GO:0071704; P:GO:1901360; P:GO:1901362; P:GO:1901576; F:GO:0003824; F:GO:0016491; F:GO:0016616	P:cellular aromatic compound metabolic process; P:metabolic process; P:biosynthetic process; P:cellular process; P:aromatic compound biosynthetic process; P:secondary metabolic process; P:cellular metabolic process; P:cellular biosynthetic process; P:secondary metabolite biosynthetic process; P:organic substance metabolic process; P:organic cyclic compound metabolic process; P:organic cyclic comp…
SCRULB1059D12.g	glucan endo-1,3-beta-glucosidase 7	1190	10	3.16719e-113	91.72	2	P:GO:0005975; F:GO:0016787	P:carbohydrate metabolic process; F:hydrolase activity	EC:3.2.1.21; EC:3.2.1.39	beta-glucosidase; glucan endo-1,3-beta-D-glucosidase	IPR012946 (PFAM); IPR000490 (PFAM); G3DSA:1.20.58.1040 (GENE3D); G3DSA:3.20.20.80 (GENE3D); IPR044788 (PANTHER); IPR017853 (SUPERFAMILY)	P:GO:0005975; F:GO:0004553	P:carbohydrate metabolic process; F:hydrolase activity, hydrolyzing O-glycosyl compounds
SCEQLR1092E02.g	Ethylene-responsive transcription factor RAP2-4	562	10	1.39315e-11	92.58	3	F:GO:0003677; F:GO:0003700; C:GO:0005634	F:DNA binding; F:DNA-binding transcription factor activity; C:nucleus			mobidb-lite (MOBIDB_LITE); mobidb-lite (MOBIDB_LITE)	no GO terms	no GO terms
SCEQLB1067B05.g	PLAT/LH2 domain	361	10	3.05693e-51	97.09						G3DSA:2.40.180.10 (GENE3D); PTHR31718 (PANTHER); IPR001024 (PROSITE_PROFILES); IPR036392 (SUPERFAMILY)	F:GO:0005515	F:protein binding
SCEZAM2059G02.g	Thioredoxin-like 1-2, chloroplastic	1312	10	1.01427e-154	93.84	2	P:GO:0019725; C:GO:0009507	P:cellular homeostasis; C:chloroplast			IPR013766 (PFAM); G3DSA:3.40.30.10 (GENE3D); PTHR43601 (PANTHER); IPR013766 (PROSITE_PROFILES); cd02947 (CDD); IPR036249 (SUPERFAMILY)	P:GO:0009987; P:GO:0019725; P:GO:0042592; P:GO:0050789; P:GO:0050794; P:GO:0065007; P:GO:0065008	P:cellular process; P:cellular homeostasis; P:homeostatic process; P:regulation of biological process; P:regulation of cellular process; P:biological regulation; P:regulation of biological quality
SCEQRT2096A06.g	hypothetical protein BS78_07G129900, partial	606	1	0.00387581	76.74						no IPS match	no IPS match	no IPS match
SCCCLR1022D09.g	hypothetical protein SO145G11_000001	834	10	2.56189e-109	91.05						mobidb-lite (MOBIDB_LITE); mobidb-lite (MOBIDB_LITE); mobidb-lite (MOBIDB_LITE); PTHR33172 (PANTHER)	no GO terms	no GO terms
SCQGAM2108C06.g	Lipoamide acyltransferase component of branched-chain alpha-keto acid dehydrogenase complex mitochondrial	731	10	4.35288e-118	96.43	3	F:GO:0008289; F:GO:0016740; C:GO:0005739	F:lipid binding; F:transferase activity; C:mitochondrion	EC:2.3.1	Acyltransferases	IPR023213 (G3DSA:3.30.559.GENE3D); IPR001078 (PFAM); PTHR43178 (PANTHER); SSF52777 (SUPERFAMILY)	F:GO:0003824; F:GO:0005488; F:GO:0005504; F:GO:0008289; F:GO:0016407; F:GO:0016740; F:GO:0016746; F:GO:0016747; F:GO:0031406; F:GO:0036094; F:GO:0043167; F:GO:0043168; F:GO:0097159; F:GO:1901363; C:GO:0005622; C:GO:0005737; C:GO:0005739; C:GO:0016020; C:GO:0043226; C:GO:0043227; C:GO:0043229; C:GO:0043231; C:GO:0110165	F:catalytic activity; F:binding; F:fatty acid binding; F:lipid binding; F:acetyltransferase activity; F:transferase activity; F:acyltransferase activity; F:acyltransferase activity, transferring groups other than amino-acyl groups; F:carboxylic acid binding; F:small molecule binding; F:ion binding; F:anion binding; F:organic cyclic compound binding; F:heterocyclic compound binding; C:intracellula…
SCQSAD1059A04.g	BURP domain protein RD22	647	10	7.65858e-78	96.92						IPR004873 (PFAM); IPR044816 (PANTHER); IPR004873 (PROSITE_PROFILES)	no GO terms	no GO terms
SCCCAM2C04C07.g	hypothetical protein BDA96_02G236000	576	10	7.53077e-44	92.57						PTHR32011 (PANTHER)	no GO terms	no GO terms
SCJFSB1011G12.g	---NA---	407									no IPS match	no IPS match	no IPS match
SCBGLR1120F04.g	---NA---	1180									no IPS match	no IPS match	no IPS match
SCCCLR1070C08.g	NAC1	1558	10	3.22599e-151	98.22	3	P:GO:0006139; P:GO:0009058; F:GO:0003677	P:nucleobase-containing compound metabolic process; P:biosynthetic process; F:DNA binding			IPR003441 (PFAM); IPR036093 (G3DSA:2.170.150.GENE3D); mobidb-lite (MOBIDB_LITE); mobidb-lite (MOBIDB_LITE); mobidb-lite (MOBIDB_LITE); mobidb-lite (MOBIDB_LITE); PTHR31719 (PANTHER); IPR003441 (PROSITE_PROFILES); IPR036093 (SUPERFAMILY)	P:GO:0006355; F:GO:0003677	P:regulation of DNA-templated transcription; F:DNA binding
SCCCLB1001A10.g	dormancy-associated protein 1	932	10	3.36292e-52	92.94						IPR008406 (PFAM); mobidb-lite (MOBIDB_LITE); mobidb-lite (MOBIDB_LITE); mobidb-lite (MOBIDB_LITE); mobidb-lite (MOBIDB_LITE); mobidb-lite (MOBIDB_LITE); IPR008406 (PANTHER)	no GO terms	no GO terms
SCVPLR2027F06.g	---NA---	623									mobidb-lite (MOBIDB_LITE)	no GO terms	no GO terms
SCVPST1061G12.g	---NA---	321									no IPS match	no IPS match	no IPS match
SCUTAM2090A12.g	---NA---	374									no IPS match	no IPS match	no IPS match
SCCCCL5004A02.g	transcription factor bHLH11 isoform X2	1118	10	1.71272e-154	91.87	1	F:GO:0005515	F:protein binding			IPR011598 (PFAM); IPR036638 (G3DSA:4.10.280.GENE3D); mobidb-lite (MOBIDB_LITE); mobidb-lite (MOBIDB_LITE); mobidb-lite (MOBIDB_LITE); mobidb-lite (MOBIDB_LITE); mobidb-lite (MOBIDB_LITE); PTHR47075 (PANTHER); IPR011598 (PROSITE_PROFILES); IPR036638 (SUPERFAMILY)	F:GO:0046983	F:protein dimerization activity
SCVPAM2068G07.g	Phospholipase A(1) LCAT3	701	10	3.08912e-29	95.92	3	P:GO:0006629; F:GO:0016740; C:GO:0005737	P:lipid metabolic process; F:transferase activity; C:cytoplasm	EC:2.3.1	Acyltransferases	no IPS match	no IPS match	no IPS match
SCCCCL2001H12.b	keratin, type II cytoskeletal 2 epidermal	558	10	3.17892e-21	93.44	2	F:GO:0000166; C:GO:0005856	F:nucleotide binding; C:cytoskeleton			no IPS match	no IPS match	no IPS match
SCCCCL3001C02.b	oleosin 16 kDa-like	659	10	1.22883e-27	84.52	3	P:GO:0000003; P:GO:0009791; C:GO:0016020	P:reproduction; P:post-embryonic development; C:membrane			IPR000136 (PFAM); mobidb-lite (MOBIDB_LITE); mobidb-lite (MOBIDB_LITE); IPR000136 (PANTHER)	P:GO:0010876; P:GO:0019915; P:GO:0033036; P:GO:0051179; P:GO:0051235; C:GO:0012511; C:GO:0016020	P:lipid localization; P:lipid storage; P:macromolecule localization; P:localization; P:maintenance of location; C:monolayer-surrounded lipid storage body; C:membrane
SCCCCL3001G12.b	transcription factor TCP20	1378	2	0.00521136	63.8						no IPS match	no IPS match	no IPS match
SCCCCL3001H04.g	---NA---	527									mobidb-lite (MOBIDB_LITE)	no GO terms	no GO terms
SCCCCL3002D03.b	succinate-semialdehyde dehydrogenase, mitochondrial	1926	10	0.0	98.75	4	P:GO:0009056; P:GO:0009987; F:GO:0003824; C:GO:0005739	P:catabolic process; P:cellular process; F:catalytic activity; C:mitochondrion	EC:1.2.1.16; EC:1.2.1.24	succinate-semialdehyde dehydrogenase [NAD(P)(+)]; succinate-semialdehyde dehydrogenase (NAD(+))	IPR015590 (PFAM); IPR010102 (TIGRFAM); IPR016163 (G3DSA:3.40.309.GENE3D); IPR016162 (G3DSA:3.40.605.GENE3D); PTHR43353 (PANTHER); cd07103 (CDD); IPR016161 (SUPERFAMILY)	P:GO:0009450; F:GO:0003824; F:GO:0009013; F:GO:0016491; F:GO:0016620	P:gamma-aminobutyric acid catabolic process; F:catalytic activity; F:succinate-semialdehyde dehydrogenase [NAD(P)+] activity; F:oxidoreductase activity; F:oxidoreductase activity, acting on the aldehyde or oxo group of donors, NAD or NADP as acceptor
SCCCCL3080A01.b	metallothionein-like protein type 2	515	10	3.97194e-13	90.04	1	F:GO:0005488	F:binding			PS51257 (PROSITE_PROFILES)	no GO terms	no GO terms
SCCCCL3120D06.g	unnamed protein product	1082	10	0.0	96.57	5	P:GO:0005975; P:GO:0009987; F:GO:0000166; F:GO:0016301; C:GO:0005829	P:carbohydrate metabolic process; P:cellular process; F:nucleotide binding; F:kinase activity; C:cytosol	EC:2.7.1.6	galactokinase	IPR036554 (G3DSA:3.30.70.GENE3D); IPR013750 (PFAM); PTHR10457 (PANTHER); IPR036554 (SUPERFAMILY)	P:GO:0005975; P:GO:0005996; P:GO:0008152; P:GO:0019318; P:GO:0044238; P:GO:0044281; P:GO:0071704; F:GO:0003824; F:GO:0016301; F:GO:0016740; F:GO:0016772; F:GO:0016773; F:GO:0019200; C:GO:0005622; C:GO:0005737; C:GO:0005829; C:GO:0110165	P:carbohydrate metabolic process; P:monosaccharide metabolic process; P:metabolic process; P:hexose metabolic process; P:primary metabolic process; P:small molecule metabolic process; P:organic substance metabolic process; F:catalytic activity; F:kinase activity; F:transferase activity; F:transferase activity, transferring phosphorus-containing groups; F:phosphotransferase activity, alcohol group…
SCCCCL3120F04.b	Protein ECERIFERUM 3	564	10	3.32578e-38	96.85	11	P:GO:0006629; P:GO:0006950; P:GO:0009058; P:GO:0009628; P:GO:0009719; P:GO:0009987; P:GO:0042221; F:GO:0003824; F:GO:0005488; C:GO:0005783; C:GO:0016020	P:lipid metabolic process; P:response to stress; P:biosynthetic process; P:response to abiotic stimulus; P:response to endogenous stimulus; P:cellular process; P:response to chemical; F:catalytic activity; F:binding; C:endoplasmic reticulum; C:membrane	EC:4.1.99.5; EC:1.14.18.9	aldehyde oxygenase (deformylating); 4alpha-methylsterol monooxygenase	IPR021940 (PFAM); PTHR11863 (PANTHER)	no GO terms	no GO terms
SCAGLR1043E06.g	phospholipase D alpha 1	2932	10	0.0	98.66	6	P:GO:0006629; P:GO:0009056; P:GO:0009987; F:GO:0005488; F:GO:0016787; C:GO:0005886	P:lipid metabolic process; P:catabolic process; P:cellular process; F:binding; F:hydrolase activity; C:plasma membrane	EC:3.1.4.4	phospholipase D	IPR001736 (PFAM); IPR024632 (PFAM); IPR000008 (PFAM); G3DSA:3.30.870.10 (GENE3D); IPR035892 (G3DSA:2.60.40.GENE3D); G3DSA:3.30.870.10 (GENE3D); IPR015679 (PANTHER); IPR001736 (PROSITE_PROFILES); IPR000008 (PROSITE_PROFILES); IPR001736 (PROSITE_PROFILES); cd04015 (CDD); SSF56024 (SUPERFAMILY); IPR035892 (SUPERFAMILY); SSF56024 (SUPERFAMILY)	P:GO:0006629; P:GO:0006644; P:GO:0006793; P:GO:0006796; P:GO:0008152; P:GO:0009056; P:GO:0009395; P:GO:0009987; P:GO:0016042; P:GO:0019637; P:GO:0044237; P:GO:0044238; P:GO:0044242; P:GO:0044248; P:GO:0044255; P:GO:0046434; P:GO:0071704; P:GO:1901575; F:GO:0003824; F:GO:0004620; F:GO:0008081; F:GO:0016298; F:GO:0016787; F:GO:0016788; F:GO:0042578; C:GO:0005886; C:GO:0016020; C:GO:0071944; C:GO:01…	P:lipid metabolic process; P:phospholipid metabolic process; P:phosphorus metabolic process; P:phosphate-containing compound metabolic process; P:metabolic process; P:catabolic process; P:phospholipid catabolic process; P:cellular process; P:lipid catabolic process; P:organophosphate metabolic process; P:cellular metabolic process; P:primary metabolic process; P:cellular lipid catabolic process; …
SCCCCL4006B06.g	late embryogenesis abundant protein 3	641	10	4.21479e-36	92.09						G3DSA:1.20.120.20 (GENE3D); mobidb-lite (MOBIDB_LITE); mobidb-lite (MOBIDB_LITE); mobidb-lite (MOBIDB_LITE); PTHR47372 (PANTHER); SSF58113 (SUPERFAMILY)	no GO terms	no GO terms
SCCCCL4006D01.g	probable E3 ubiquitin-protein ligase XERICO	438	10	6.50627e-16	90.16	3	P:GO:0008152; F:GO:0005488; C:GO:0016020	P:metabolic process; F:binding; C:membrane			PS51257 (PROSITE_PROFILES)	no GO terms	no GO terms
SCCCCL4007B06.g	heat shock cognate 70 kDa protein-like	751	10	3.18E-135	97.04	7	P:GO:0006950; P:GO:0009987; P:GO:0042221; F:GO:0000166; F:GO:0005515; F:GO:0016787; C:GO:0005737	P:response to stress; P:cellular process; P:response to chemical; F:nucleotide binding; F:protein binding; F:hydrolase activity; C:cytoplasm	EC:3.6.1.15	nucleoside-triphosphate phosphatase	PR00301 (PRINTS); G3DSA:3.30.420.40 (GENE3D); IPR013126 (PFAM); IPR013126 (PANTHER); IPR043129 (SUPERFAMILY)	P:GO:0006457; P:GO:0006458; P:GO:0006950; P:GO:0006986; P:GO:0009987; P:GO:0010033; P:GO:0033554; P:GO:0034620; P:GO:0035966; P:GO:0035967; P:GO:0042221; P:GO:0050896; P:GO:0051085; P:GO:0051716; P:GO:0061077; P:GO:0070887; P:GO:0071310; F:GO:0000166; F:GO:0003824; F:GO:0005488; F:GO:0005515; F:GO:0005524; F:GO:0016462; F:GO:0016787; F:GO:0016817; F:GO:0016818; F:GO:0016887; F:GO:0017076; F:GO:00…	P:protein folding; P:'de novo' protein folding; P:response to stress; P:response to unfolded protein; P:cellular process; P:response to organic substance; P:cellular response to stress; P:cellular response to unfolded protein; P:response to topologically incorrect protein; P:cellular response to topologically incorrect protein; P:response to chemical; P:response to stimulus; P:chaperone cofactor-…
SCCCLR1070E10.g	probable alpha,alpha-trehalose-phosphate synthase [UDP-forming] 11	1566	10	0.0	98.99	5	P:GO:0005975; P:GO:0006950; P:GO:0009058; P:GO:0009987; F:GO:0016787	P:carbohydrate metabolic process; P:response to stress; P:biosynthetic process; P:cellular process; F:hydrolase activity	EC:3.1.3.12	trehalose-phosphatase	IPR001830 (PFAM); IPR003337 (TIGRFAM); IPR006379 (TIGRFAM); IPR003337 (PFAM); G3DSA:3.40.50.2000 (GENE3D); IPR023214 (G3DSA:3.40.50.GENE3D); IPR001830 (PANTHER); cd01627 (CDD); IPR036412 (SUPERFAMILY); SSF53756 (SUPERFAMILY)	P:GO:0005975; P:GO:0005992; P:GO:0006950; P:GO:0008152; P:GO:0009058; P:GO:0009312; P:GO:0009987; P:GO:0016051; P:GO:0033554; P:GO:0034637; P:GO:0044237; P:GO:0044238; P:GO:0044249; P:GO:0044262; P:GO:0050896; P:GO:0051716; P:GO:0071704; P:GO:1901576; F:GO:0003824; C:GO:0005622; C:GO:0005737; C:GO:0005829; C:GO:0110165	P:carbohydrate metabolic process; P:trehalose biosynthetic process; P:response to stress; P:metabolic process; P:biosynthetic process; P:oligosaccharide biosynthetic process; P:cellular process; P:carbohydrate biosynthetic process; P:cellular response to stress; P:cellular carbohydrate biosynthetic process; P:cellular metabolic process; P:primary metabolic process; P:cellular biosynthetic process…
SCCCCL5002D01.g	ornithine-oxo-acid transaminase	683	10	1.83066e-78	99.65	10	P:GO:0006950; P:GO:0009056; P:GO:0009058; P:GO:0009605; P:GO:0009607; P:GO:0009628; P:GO:0009987; F:GO:0005515; F:GO:0016740; C:GO:0005739	P:response to stress; P:catabolic process; P:biosynthetic process; P:response to external stimulus; P:response to biotic stimulus; P:response to abiotic stimulus; P:cellular process; F:protein binding; F:transferase activity; C:mitochondrion	EC:2.6.1.13	ornithine aminotransferase	IPR005814 (PFAM); IPR015422 (G3DSA:3.90.1150.GENE3D); PTHR11986 (PANTHER); IPR015424 (SUPERFAMILY)	P:GO:0006082; P:GO:0006520; P:GO:0006527; P:GO:0006536; P:GO:0006807; P:GO:0008152; P:GO:0009056; P:GO:0009064; P:GO:0009987; P:GO:0016054; P:GO:0019752; P:GO:0043436; P:GO:0044237; P:GO:0044238; P:GO:0044248; P:GO:0044281; P:GO:0044282; P:GO:0046395; P:GO:0071704; P:GO:1901564; P:GO:1901565; P:GO:1901575; P:GO:1901605; F:GO:0003824; F:GO:0005488; F:GO:0005515; F:GO:0008483; F:GO:0016740; F:GO:00…	P:organic acid metabolic process; P:amino acid metabolic process; P:arginine catabolic process; P:glutamate metabolic process; P:nitrogen compound metabolic process; P:metabolic process; P:catabolic process; P:glutamine family amino acid metabolic process; P:cellular process; P:organic acid catabolic process; P:carboxylic acid metabolic process; P:oxoacid metabolic process; P:cellular metabolic p…
SCCCCL4007G11.g	late embryogenesis abundant protein 3	968	10	3.926e-29	92.64						G3DSA:1.20.5.1230 (GENE3D); mobidb-lite (MOBIDB_LITE); mobidb-lite (MOBIDB_LITE); mobidb-lite (MOBIDB_LITE); mobidb-lite (MOBIDB_LITE); mobidb-lite (MOBIDB_LITE); PTHR47372 (PANTHER); SSF58113 (SUPERFAMILY)	no GO terms	no GO terms
SCAGLR1043F02.g	heat shock 70 kDa protein	2185	10	0.0	99.27	7	P:GO:0006950; P:GO:0009987; P:GO:0042221; F:GO:0000166; F:GO:0005515; F:GO:0016787; C:GO:0005737	P:response to stress; P:cellular process; P:response to chemical; F:nucleotide binding; F:protein binding; F:hydrolase activity; C:cytoplasm	EC:3.6.1.15	nucleoside-triphosphate phosphatase	PR00301 (PRINTS); G3DSA:3.30.420.40 (GENE3D); G3DSA:3.30.30.30 (GENE3D); IPR029047 (G3DSA:2.60.34.GENE3D); IPR029048 (G3DSA:1.20.1270.GENE3D); G3DSA:3.30.420.40 (GENE3D); IPR013126 (PFAM); G3DSA:3.90.640.10 (GENE3D); mobidb-lite (MOBIDB_LITE); IPR013126 (PANTHER); cd10233 (CDD); IPR029047 (SUPERFAMILY); IPR043129 (SUPERFAMILY); IPR043129 (SUPERFAMILY); IPR029048 (SUPERFAMILY)	P:GO:0006457; P:GO:0006458; P:GO:0006950; P:GO:0006986; P:GO:0009987; P:GO:0010033; P:GO:0033554; P:GO:0034620; P:GO:0035966; P:GO:0035967; P:GO:0042221; P:GO:0050896; P:GO:0051085; P:GO:0051716; P:GO:0061077; P:GO:0070887; P:GO:0071310; F:GO:0000166; F:GO:0003824; F:GO:0005488; F:GO:0005515; F:GO:0005524; F:GO:0016462; F:GO:0016787; F:GO:0016817; F:GO:0016818; F:GO:0016887; F:GO:0017076; F:GO:00…	P:protein folding; P:'de novo' protein folding; P:response to stress; P:response to unfolded protein; P:cellular process; P:response to organic substance; P:cellular response to stress; P:cellular response to unfolded protein; P:response to topologically incorrect protein; P:cellular response to topologically incorrect protein; P:response to chemical; P:response to stimulus; P:chaperone cofactor-…
SCEPCL6021C08.g	Ganglioside-induced differentiation-associated protein 2	412	10	1.0716e-23	89.29						no IPS match	no IPS match	no IPS match
SCSBFL1035G07.g	protein trichome birefringence-like 11	1750	10	0.0	94.13	3	F:GO:0016740; C:GO:0005794; C:GO:0016020	F:transferase activity; C:Golgi apparatus; C:membrane	EC:2.3.1	Acyltransferases	IPR025846 (PFAM); IPR026057 (PFAM); mobidb-lite (MOBIDB_LITE); IPR029962 (PANTHER)	F:GO:0003824; F:GO:0008374; F:GO:0016407; F:GO:0016413; F:GO:0016740; F:GO:0016746; F:GO:0016747; C:GO:0005622; C:GO:0005737; C:GO:0005773; C:GO:0005794; C:GO:0005886; C:GO:0012505; C:GO:0016020; C:GO:0043226; C:GO:0043227; C:GO:0043229; C:GO:0043231; C:GO:0071944; C:GO:0110165	F:catalytic activity; F:O-acyltransferase activity; F:acetyltransferase activity; F:O-acetyltransferase activity; F:transferase activity; F:acyltransferase activity; F:acyltransferase activity, transferring groups other than amino-acyl groups; C:intracellular anatomical structure; C:cytoplasm; C:vacuole; C:Golgi apparatus; C:plasma membrane; C:endomembrane system; C:membrane; C:organelle; C:membr…
SCAGRT2039A11.g	---NA---	522									IPR036457 (G3DSA:3.60.40.GENE3D); IPR036457 (SUPERFAMILY)	no GO terms	no GO terms
SCAGLR1064E02.g	unnamed protein product	707	10	1.00619e-39	84.73	1	C:GO:0016020	C:membrane			PTHR34781 (PANTHER)	no GO terms	no GO terms
SCCCCL4007H11.g	UDP-glucose 4-epimerase 1	1441	10	0.0	97.98	5	P:GO:0005975; P:GO:0006139; F:GO:0003723; F:GO:0003824; C:GO:0005829	P:carbohydrate metabolic process; P:nucleobase-containing compound metabolic process; F:RNA binding; F:catalytic activity; C:cytosol	EC:5.1.3.2	UDP-glucose 4-epimerase	IPR016040 (PFAM); G3DSA:3.90.25.10 (GENE3D); G3DSA:3.40.50.720 (GENE3D); IPR005886 (TIGRFAM); PTHR43725 (PANTHER); IPR005886 (CDD); IPR036291 (SUPERFAMILY)	P:GO:0006012; P:GO:0006139; P:GO:0006364; P:GO:0006396; P:GO:0006725; P:GO:0006807; P:GO:0009987; P:GO:0010467; P:GO:0016070; P:GO:0016072; P:GO:0022613; P:GO:0034470; P:GO:0034641; P:GO:0034660; P:GO:0042254; P:GO:0043170; P:GO:0044085; P:GO:0044237; P:GO:0046483; P:GO:0071840; P:GO:0090304; P:GO:1901360; F:GO:0003676; F:GO:0003723; F:GO:0003978; F:GO:0005488; F:GO:0097159; F:GO:1901363; C:GO:00…	P:galactose metabolic process; P:nucleobase-containing compound metabolic process; P:rRNA processing; P:RNA processing; P:cellular aromatic compound metabolic process; P:nitrogen compound metabolic process; P:cellular process; P:gene expression; P:RNA metabolic process; P:rRNA metabolic process; P:ribonucleoprotein complex biogenesis; P:ncRNA processing; P:cellular nitrogen compound metabolic pro…
SCMCCL6059C02.g	Zinc finger (C3HC4-type RING finger) family protein	734	10	5.8746e-132	94.42						IPR002035 (PFAM); IPR036465 (G3DSA:3.40.50.GENE3D); mobidb-lite (MOBIDB_LITE); PTHR10579 (PANTHER); IPR002035 (PROSITE_PROFILES); IPR036465 (SUPERFAMILY)	no GO terms	no GO terms
SCCCLR1C07C04.g	Delta(8)-fatty-acid desaturase 2	1637	10	0.0	96.82	4	P:GO:0006629; P:GO:0009987; F:GO:0003824; C:GO:0016020	P:lipid metabolic process; P:cellular process; F:catalytic activity; C:membrane	EC:1.14.19	Acting on paired donors, with incorporation or reduction of molecular oxygen. The oxygen incorporated need not be derived from O2	IPR001199 (PRINTS); IPR005804 (PFAM); IPR036400 (G3DSA:3.10.120.GENE3D); IPR001199 (PFAM); IPR012171 (PANTHER); IPR001199 (PROSITE_PROFILES); cd03506 (CDD); IPR036400 (SUPERFAMILY)	P:GO:0006629; P:GO:0008152; P:GO:0044238; P:GO:0071704; F:GO:0003824; F:GO:0016491; C:GO:0016020; C:GO:0110165	P:lipid metabolic process; P:metabolic process; P:primary metabolic process; P:organic substance metabolic process; F:catalytic activity; F:oxidoreductase activity; C:membrane; C:cellular anatomical entity
SCEQRT2092D05.g	pyruvate decarboxylase 1	1284	10	0.0	98.77	3	F:GO:0003824; F:GO:0005488; C:GO:0005829	F:catalytic activity; F:binding; C:cytosol	EC:4.1.1.1	pyruvate decarboxylase	G3DSA:3.40.50.1220 (GENE3D); IPR011766 (PFAM); IPR012000 (PFAM); G3DSA:3.40.50.970 (GENE3D); IPR012110 (PANTHER); IPR047214 (CDD); IPR029035 (SUPERFAMILY); IPR029061 (SUPERFAMILY)	F:GO:0000287; F:GO:0003824; F:GO:0016831; F:GO:0030976	F:magnesium ion binding; F:catalytic activity; F:carboxy-lyase activity; F:thiamine pyrophosphate binding
SCSGCL6070D03.g	---NA---	479									no IPS match	no IPS match	no IPS match
SCRLLR1038B09.g	heat shock 70 kDa protein 8	2255	10	0.0	96.07	8	P:GO:0006950; P:GO:0009628; P:GO:0009987; P:GO:0042221; F:GO:0000166; F:GO:0005515; F:GO:0016787; C:GO:0005737	P:response to stress; P:response to abiotic stimulus; P:cellular process; P:response to chemical; F:nucleotide binding; F:protein binding; F:hydrolase activity; C:cytoplasm	EC:3.6.1.15	nucleoside-triphosphate phosphatase	PR00301 (PRINTS); G3DSA:3.30.420.40 (GENE3D); G3DSA:3.30.420.40 (GENE3D); G3DSA:3.30.30.30 (GENE3D); IPR013126 (PFAM); IPR029047 (G3DSA:2.60.34.GENE3D); G3DSA:3.90.640.10 (GENE3D); IPR013126 (PANTHER); cd10170 (CDD); IPR043129 (SUPERFAMILY); IPR043129 (SUPERFAMILY); IPR029047 (SUPERFAMILY)	P:GO:0006457; P:GO:0006458; P:GO:0006950; P:GO:0006986; P:GO:0009987; P:GO:0010033; P:GO:0033554; P:GO:0034620; P:GO:0035966; P:GO:0035967; P:GO:0042221; P:GO:0050896; P:GO:0051085; P:GO:0051716; P:GO:0061077; P:GO:0070887; P:GO:0071310; F:GO:0000166; F:GO:0003824; F:GO:0005488; F:GO:0005515; F:GO:0005524; F:GO:0016462; F:GO:0016787; F:GO:0016817; F:GO:0016818; F:GO:0016887; F:GO:0017076; F:GO:00…	P:protein folding; P:'de novo' protein folding; P:response to stress; P:response to unfolded protein; P:cellular process; P:response to organic substance; P:cellular response to stress; P:cellular response to unfolded protein; P:response to topologically incorrect protein; P:cellular response to topologically incorrect protein; P:response to chemical; P:response to stimulus; P:chaperone cofactor-…
SCJFRT1059E09.g	uridine kinase-like protein 2, chloroplastic	1045	10	0.0	94.11	5	P:GO:0006139; P:GO:0009058; F:GO:0000166; F:GO:0016301; C:GO:0009507	P:nucleobase-containing compound metabolic process; P:biosynthetic process; F:nucleotide binding; F:kinase activity; C:chloroplast	EC:2.7.1.48; EC:2.4.2.9	uridine/cytidine kinase; uracil phosphoribosyltransferase	PR00988 (PRINTS); IPR027417 (G3DSA:3.40.50.GENE3D); IPR000764 (TIGRFAM); IPR006083 (PFAM); IPR029057 (G3DSA:3.40.50.GENE3D); mobidb-lite (MOBIDB_LITE); mobidb-lite (MOBIDB_LITE); PTHR10285 (PANTHER); IPR000764 (CDD); IPR029057 (SUPERFAMILY); IPR027417 (SUPERFAMILY)	F:GO:0005524; F:GO:0016301; C:GO:0005622; C:GO:0005737; C:GO:0009507; C:GO:0009536; C:GO:0016020; C:GO:0043226; C:GO:0043227; C:GO:0043229; C:GO:0043231; C:GO:0110165	F:ATP binding; F:kinase activity; C:intracellular anatomical structure; C:cytoplasm; C:chloroplast; C:plastid; C:membrane; C:organelle; C:membrane-bounded organelle; C:intracellular organelle; C:intracellular membrane-bounded organelle; C:cellular anatomical entity
SCSGRT2065E10.g	endonuclease 2-like	1208	10	4.39301e-147	96.37	4	P:GO:0006259; P:GO:0009056; F:GO:0003676; F:GO:0004518	P:DNA metabolic process; P:catabolic process; F:nucleic acid binding; F:nuclease activity	EC:3.1	Acting on ester bonds	IPR008947 (G3DSA:1.10.575.GENE3D); IPR003154 (PFAM); mobidb-lite (MOBIDB_LITE); mobidb-lite (MOBIDB_LITE); IPR003154 (PANTHER); IPR003154 (CDD); IPR008947 (SUPERFAMILY)	P:GO:0006308; F:GO:0003676; F:GO:0003824; F:GO:0004518; F:GO:0004519; F:GO:0016787; F:GO:0016788	P:DNA catabolic process; F:nucleic acid binding; F:catalytic activity; F:nuclease activity; F:endonuclease activity; F:hydrolase activity; F:hydrolase activity, acting on ester bonds
SCRURT2012B06.g	Lysine-ketoglutarate reductase/saccharopine dehydrogenase1	2310	10	0.0	97.79	4	P:GO:0006139; P:GO:0009056; F:GO:0003824; C:GO:0016020	P:nucleobase-containing compound metabolic process; P:catabolic process; F:catalytic activity; C:membrane	EC:1	Oxidoreductases	G3DSA:1.10.1870.10 (GENE3D); IPR005097 (PFAM); G3DSA:3.30.360.10 (GENE3D); G3DSA:3.40.50.720 (GENE3D); IPR007545 (PFAM); IPR043009 (G3DSA:3.30.70.GENE3D); IPR032095 (PFAM); PTHR11133 (PANTHER); IPR007545 (CDD); IPR036291 (SUPERFAMILY); SSF55347 (SUPERFAMILY)	P:GO:0006082; P:GO:0006520; P:GO:0006807; P:GO:0008152; P:GO:0008652; P:GO:0009058; P:GO:0009066; P:GO:0009067; P:GO:0009085; P:GO:0009987; P:GO:0016053; P:GO:0019752; P:GO:0043436; P:GO:0044237; P:GO:0044238; P:GO:0044249; P:GO:0044281; P:GO:0044283; P:GO:0046394; P:GO:0071704; P:GO:1901564; P:GO:1901566; P:GO:1901576; P:GO:1901605; P:GO:1901607; F:GO:0003824; F:GO:0016491; C:GO:0005622; C:GO:00…	P:organic acid metabolic process; P:amino acid metabolic process; P:nitrogen compound metabolic process; P:metabolic process; P:amino acid biosynthetic process; P:biosynthetic process; P:aspartate family amino acid metabolic process; P:aspartate family amino acid biosynthetic process; P:lysine biosynthetic process; P:cellular process; P:organic acid biosynthetic process; P:carboxylic acid metabol…
SCEPRT2047A07.g	auxin-responsive protein IAA18	689	10	1.56676e-117	86.85	6	P:GO:0006139; P:GO:0007165; P:GO:0009058; P:GO:0009719; P:GO:0042221; C:GO:0005634	P:nucleobase-containing compound metabolic process; P:signal transduction; P:biosynthetic process; P:response to endogenous stimulus; P:response to chemical; C:nucleus			IPR033389 (PFAM); mobidb-lite (MOBIDB_LITE); mobidb-lite (MOBIDB_LITE); mobidb-lite (MOBIDB_LITE); mobidb-lite (MOBIDB_LITE)	no GO terms	no GO terms
SCMCST1053F09.g	Calcium-transporting ATPase 9 plasma membrane-type	2243	10	0.0	97.31	11	P:GO:0006810; P:GO:0006950; P:GO:0009628; P:GO:0009987; P:GO:0042221; F:GO:0000166; F:GO:0005215; F:GO:0005515; F:GO:0016787; C:GO:0005622; C:GO:0005886	P:transport; P:response to stress; P:response to abiotic stimulus; P:cellular process; P:response to chemical; F:nucleotide binding; F:transporter activity; F:protein binding; F:hydrolase activity; C:intracellular anatomical structure; C:plasma membrane	EC:7.2.2.10; EC:3.6.1.15	P-type Ca(2+) transporter; nucleoside-triphosphate phosphatase	PR00119 (PRINTS); IPR001757 (PRINTS); IPR006068 (PFAM); IPR023214 (G3DSA:3.40.50.GENE3D); G3DSA:1.20.1110.10 (GENE3D); IPR001757 (TIGRFAM); PF00702 (PFAM); PTHR24093 (PANTHER); IPR023298 (SUPERFAMILY); IPR036412 (SUPERFAMILY)	F:GO:0003824; F:GO:0005215; F:GO:0005524; F:GO:0008324; F:GO:0015075; F:GO:0015085; F:GO:0015318; F:GO:0016462; F:GO:0016787; F:GO:0016817; F:GO:0016818; F:GO:0016887; F:GO:0017111; F:GO:0022804; F:GO:0022853; F:GO:0022857; F:GO:0022890; F:GO:0046873; F:GO:0140657; C:GO:0005622; C:GO:0005886; C:GO:0005886; C:GO:0016020; C:GO:0016020; C:GO:0031224; C:GO:0031226; C:GO:0043226; C:GO:0043227; C:GO:00…	F:catalytic activity; F:transporter activity; F:ATP binding; F:monoatomic cation transmembrane transporter activity; F:monoatomic ion transmembrane transporter activity; F:calcium ion transmembrane transporter activity; F:inorganic molecular entity transmembrane transporter activity; F:pyrophosphatase activity; F:hydrolase activity; F:hydrolase activity, acting on acid anhydrides; F:hydrolase act…
SCAGHR1015D09.g	probable E3 ubiquitin-protein ligase XBOS33	2136	10	5.6516e-134	98.28	3	P:GO:0008152; F:GO:0005488; F:GO:0016740	P:metabolic process; F:binding; F:transferase activity	EC:2	Transferases	IPR013083 (G3DSA:3.30.40.GENE3D); IPR001841 (PROSITE_PROFILES); SSF57850 (SUPERFAMILY)	no GO terms	no GO terms
SCEQRT2025H02.g	alpha-galactosidase 3	1955	10	0.0	86.48	5	P:GO:0005975; P:GO:0009056; P:GO:0009987; F:GO:0016787; C:GO:0016020	P:carbohydrate metabolic process; P:catabolic process; P:cellular process; F:hydrolase activity; C:membrane	EC:3.2.1.22	alpha-galactosidase	IPR002241 (PRINTS); IPR013785 (G3DSA:3.20.20.GENE3D); IPR002241 (PFAM); IPR002241 (PANTHER); IPR002241 (CDD); IPR017853 (SUPERFAMILY)	P:GO:0005975; F:GO:0004553	P:carbohydrate metabolic process; F:hydrolase activity, hydrolyzing O-glycosyl compounds
SCEQRT2101A04.g	SPX domain-containing protein 6	1060	10	5.7271e-148	92.11	4	P:GO:0006950; P:GO:0007154; P:GO:0009605; P:GO:0009628	P:response to stress; P:cell communication; P:response to external stimulus; P:response to abiotic stimulus			IPR004331 (PFAM); IPR031142 (PANTHER); IPR004331 (PROSITE_PROFILES); cd14481 (CDD)	P:GO:0016036	P:cellular response to phosphate starvation
SCVPLR2027F02.g	DRE binding factor 1	780	10	2.56509e-37	81.32	3	F:GO:0003677; F:GO:0003700; C:GO:0005634	F:DNA binding; F:DNA-binding transcription factor activity; C:nucleus			IPR001471 (PFAM); IPR036955 (G3DSA:3.30.730.GENE3D); mobidb-lite (MOBIDB_LITE); mobidb-lite (MOBIDB_LITE); PTHR31657 (PANTHER); IPR001471 (PROSITE_PROFILES); IPR001471 (CDD); IPR016177 (SUPERFAMILY)	P:GO:0006355; F:GO:0003677; F:GO:0003700	P:regulation of DNA-templated transcription; F:DNA binding; F:DNA-binding transcription factor activity
SCJFRT1010C09.g	---NA---	685									no IPS match	no IPS match	no IPS match
SCRURT2005A12.g	ganglioside-induced differentiation-associated protein 2	480	10	1.4418e-59	98.25						no IPS match	no IPS match	no IPS match
SCUTLR2015A11.g	Cold-regulated 413 plasma membrane protein 2	1072	10	8.01449e-117	95.95	1	C:GO:0016020	C:membrane			IPR008892 (PFAM); IPR008892 (PANTHER)	C:GO:0016020	C:membrane
SCEPRT2043H03.g	abscisic stress ripening protein	802	10	1.12999e-08	98.35						IPR003496 (PFAM); mobidb-lite (MOBIDB_LITE); mobidb-lite (MOBIDB_LITE); mobidb-lite (MOBIDB_LITE); mobidb-lite (MOBIDB_LITE); mobidb-lite (MOBIDB_LITE); IPR003496 (PANTHER)	no GO terms	no GO terms
SCRLLR1038A06.g	3-hydroxy-3-methylglutaryl-coenzyme A reductase 3	1582	10	0.0	99.3	7	P:GO:0006139; P:GO:0006629; P:GO:0009058; F:GO:0003824; C:GO:0005777; C:GO:0005783; C:GO:0016020	P:nucleobase-containing compound metabolic process; P:lipid metabolic process; P:biosynthetic process; F:catalytic activity; C:peroxisome; C:endoplasmic reticulum; C:membrane	EC:1.1.1.34	hydroxymethylglutaryl-CoA reductase (NADPH)	IPR002202 (PRINTS); IPR004554 (TIGRFAM); IPR023074 (G3DSA:3.90.770.GENE3D); IPR002202 (PFAM); IPR009023 (G3DSA:3.30.70.GENE3D); IPR002202 (PANTHER); IPR002202 (PROSITE_PROFILES); IPR004554 (CDD); IPR009023 (SUPERFAMILY); IPR009029 (SUPERFAMILY)	P:GO:0006629; P:GO:0006694; P:GO:0008152; P:GO:0008202; P:GO:0008299; P:GO:0008610; P:GO:0009058; P:GO:0009987; P:GO:0015936; P:GO:0016125; P:GO:0016126; P:GO:0044237; P:GO:0044238; P:GO:0044249; P:GO:0044255; P:GO:0071704; P:GO:1901360; P:GO:1901362; P:GO:1901576; P:GO:1901615; P:GO:1901617; F:GO:0003824; F:GO:0004420; F:GO:0005515; F:GO:0016491; F:GO:0016616; C:GO:0005622; C:GO:0005737; C:GO:00…	P:lipid metabolic process; P:steroid biosynthetic process; P:metabolic process; P:steroid metabolic process; P:isoprenoid biosynthetic process; P:lipid biosynthetic process; P:biosynthetic process; P:cellular process; P:coenzyme A metabolic process; P:sterol metabolic process; P:sterol biosynthetic process; P:cellular metabolic process; P:primary metabolic process; P:cellular biosynthetic process…
SCSFAD1108H04.g	Tobamovirus multiplication protein 3	1366	10	1.09329e-144	99.25	1	C:GO:0016020	C:membrane			IPR009457 (PFAM); IPR040226 (PANTHER)	no GO terms	no GO terms
SCEQRT2028G11.g	glucan endo-1,3-beta-glucosidase 1	710	10	1.33812e-76	88.97	3	P:GO:0005975; F:GO:0016787; C:GO:0016020	P:carbohydrate metabolic process; F:hydrolase activity; C:membrane	EC:3.2.1.21; EC:3.2.1.39	beta-glucosidase; glucan endo-1,3-beta-D-glucosidase	IPR000490 (PFAM); G3DSA:3.20.20.80 (GENE3D); IPR044965 (PANTHER); IPR017853 (SUPERFAMILY)	P:GO:0005975; F:GO:0004553; C:GO:0005886; C:GO:0016020; C:GO:0031224; C:GO:0031225; C:GO:0031226; C:GO:0046658; C:GO:0071944; C:GO:0110165	P:carbohydrate metabolic process; F:hydrolase activity, hydrolyzing O-glycosyl compounds; C:plasma membrane; C:membrane; C:obsolete intrinsic component of membrane; C:obsolete anchored component of membrane; C:obsolete intrinsic component of plasma membrane; C:obsolete anchored component of plasma membrane; C:cell periphery; C:cellular anatomical entity
SCQGHR1010H02.g	---NA---	923									mobidb-lite (MOBIDB_LITE)	no GO terms	no GO terms
SCACLR2007G12.g	cellular retinaldehyde-binding/triple function, C-terminal	535	10	3.82492e-78	97.72						IPR001251 (PFAM); IPR036865 (G3DSA:3.40.525.GENE3D)	no GO terms	no GO terms
SCCCLR1C04G09.g	cytosolic isocitrate dehydrogenase [NADP]-like	1624	10	0.0	99.42	5	P:GO:0006091; P:GO:0006139; F:GO:0000166; F:GO:0003824; C:GO:0005739	P:generation of precursor metabolites and energy; P:nucleobase-containing compound metabolic process; F:nucleotide binding; F:catalytic activity; C:mitochondrion	EC:1.1.1.42	isocitrate dehydrogenase (NADP(+))	IPR004790 (TIGRFAM); IPR024084 (PFAM); G3DSA:3.40.718.10 (GENE3D); IPR004790 (PANTHER); SSF53659 (SUPERFAMILY)	P:GO:0006102; F:GO:0004450; C:GO:0005622; C:GO:0005737; C:GO:0005739; C:GO:0016020; C:GO:0043226; C:GO:0043227; C:GO:0043229; C:GO:0043231; C:GO:0110165	P:isocitrate metabolic process; F:isocitrate dehydrogenase (NADP+) activity; C:intracellular anatomical structure; C:cytoplasm; C:mitochondrion; C:membrane; C:organelle; C:membrane-bounded organelle; C:intracellular organelle; C:intracellular membrane-bounded organelle; C:cellular anatomical entity
SCJFRZ1005E07.g	endonuclease 2-like	1247	10	0.0	95.66	4	P:GO:0006259; P:GO:0009056; F:GO:0003676; F:GO:0004518	P:DNA metabolic process; P:catabolic process; F:nucleic acid binding; F:nuclease activity	EC:3.1	Acting on ester bonds	IPR008947 (G3DSA:1.10.575.GENE3D); IPR003154 (PFAM); IPR003154 (PANTHER); IPR003154 (CDD); IPR008947 (SUPERFAMILY)	P:GO:0006308; F:GO:0003676; F:GO:0003824; F:GO:0004518; F:GO:0004519; F:GO:0016787; F:GO:0016788	P:DNA catabolic process; F:nucleic acid binding; F:catalytic activity; F:nuclease activity; F:endonuclease activity; F:hydrolase activity; F:hydrolase activity, acting on ester bonds
SCJLRZ1024A03.g	cytochrome P450 704C1	889	10	8.88136e-150	97.07	3	F:GO:0003824; F:GO:0005488; C:GO:0016020	F:catalytic activity; F:binding; C:membrane	EC:1.14	Acting on paired donors, with incorporation or reduction of molecular oxygen. The oxygen incorporated need not be derived from O2	IPR002401 (PRINTS); IPR001128 (PRINTS); IPR036396 (G3DSA:1.10.630.GENE3D); IPR001128 (PFAM); PTHR24296 (PANTHER); IPR036396 (SUPERFAMILY)	F:GO:0004497; F:GO:0005506; F:GO:0016705; F:GO:0020037	F:monooxygenase activity; F:iron ion binding; F:oxidoreductase activity, acting on paired donors, with incorporation or reduction of molecular oxygen; F:heme binding
SCSGHR1072H08.g	ethylene-responsive transcription factor RAP2-13-like	740	10	1.69049e-28	73.99	3	F:GO:0003677; F:GO:0003700; C:GO:0005634	F:DNA binding; F:DNA-binding transcription factor activity; C:nucleus			mobidb-lite (MOBIDB_LITE); mobidb-lite (MOBIDB_LITE)	no GO terms	no GO terms
SCJFRZ2010H10.g	putative transposase	1594	10	5.961e-144	75.38	1	F:GO:0005488	F:binding			IPR018289 (PFAM); IPR031052 (PANTHER)	P:GO:0006355	P:regulation of DNA-templated transcription
SCJLHR1028E06.g	benzoate O-methyltransferase-like	951	10	0.0	91.15	2	P:GO:0008152; F:GO:0016740	P:metabolic process; F:transferase activity	EC:2.1.1	Transferring one-carbon groups	IPR005299 (PFAM); IPR042086 (G3DSA:1.10.1200.GENE3D); IPR029063 (G3DSA:3.40.50.GENE3D); IPR005299 (PANTHER); IPR029063 (SUPERFAMILY)	P:GO:0008152; P:GO:0032259; F:GO:0003824; F:GO:0008168; F:GO:0008757; F:GO:0016740; F:GO:0016741	P:metabolic process; P:methylation; F:catalytic activity; F:methyltransferase activity; F:S-adenosylmethionine-dependent methyltransferase activity; F:transferase activity; F:transferase activity, transferring one-carbon groups
SCQSHR1020E07.g	ninja-family protein 6-like	644	10	2.58294e-60	97.14	4	P:GO:0006139; P:GO:0007165; P:GO:0009058; C:GO:0005634	P:nucleobase-containing compound metabolic process; P:signal transduction; P:biosynthetic process; C:nucleus			IPR032308 (PFAM); mobidb-lite (MOBIDB_LITE); IPR031307 (PANTHER)	P:GO:0006139; P:GO:0006351; P:GO:0006355; P:GO:0006725; P:GO:0006807; P:GO:0007165; P:GO:0008152; P:GO:0009058; P:GO:0009059; P:GO:0009889; P:GO:0009890; P:GO:0009892; P:GO:0009987; P:GO:0010467; P:GO:0010468; P:GO:0010556; P:GO:0010558; P:GO:0010605; P:GO:0016070; P:GO:0018130; P:GO:0019219; P:GO:0019222; P:GO:0019438; P:GO:0031323; P:GO:0031324; P:GO:0031326; P:GO:0031327; P:GO:0032774; P:GO:00…	P:nucleobase-containing compound metabolic process; P:DNA-templated transcription; P:regulation of DNA-templated transcription; P:cellular aromatic compound metabolic process; P:nitrogen compound metabolic process; P:signal transduction; P:metabolic process; P:biosynthetic process; P:macromolecule biosynthetic process; P:regulation of biosynthetic process; P:negative regulation of biosynthetic pr…
SCQSHR1024F03.g	uridine kinase-like protein 2, chloroplastic	757	10	2.36137e-78	99.45	5	P:GO:0006139; P:GO:0009058; F:GO:0000166; F:GO:0016301; C:GO:0009507	P:nucleobase-containing compound metabolic process; P:biosynthetic process; F:nucleotide binding; F:kinase activity; C:chloroplast	EC:2.7.1.48; EC:2.4.2.9	uridine/cytidine kinase; uracil phosphoribosyltransferase	IPR029057 (G3DSA:3.40.50.GENE3D); PF14681 (PFAM); IPR000836 (CDD); IPR029057 (SUPERFAMILY)	no GO terms	no GO terms
SCCCLR1065E11.g	nodulin-related protein 1	850	10	6.71592e-55	76.84	6	P:GO:0006629; P:GO:0006950; P:GO:0009058; P:GO:0009628; P:GO:0009987; P:GO:0019748	P:lipid metabolic process; P:response to stress; P:biosynthetic process; P:response to abiotic stimulus; P:cellular process; P:secondary metabolic process			mobidb-lite (MOBIDB_LITE); mobidb-lite (MOBIDB_LITE); mobidb-lite (MOBIDB_LITE); IPR040294 (PANTHER)	P:GO:0009408; P:GO:0010115	P:response to heat; P:regulation of abscisic acid biosynthetic process
SCCCLR1024H11.g	Dormancy-associated protein homolog 3	1022	10	3.14243e-55	95.86						IPR008406 (PFAM); mobidb-lite (MOBIDB_LITE); mobidb-lite (MOBIDB_LITE); mobidb-lite (MOBIDB_LITE); IPR008406 (PANTHER)	no GO terms	no GO terms
SCSBHR1051A10.g	probable aquaporin TIP1-2	1157	10	3.80688e-129	91.76	5	P:GO:0006810; P:GO:0009987; F:GO:0005215; C:GO:0005773; C:GO:0016020	P:transport; P:cellular process; F:transporter activity; C:vacuole; C:membrane			IPR000425 (PRINTS); IPR000425 (PFAM); IPR000425 (TIGRFAM); IPR023271 (G3DSA:1.20.1080.GENE3D); IPR034294 (PANTHER); IPR000425 (CDD); IPR023271 (SUPERFAMILY)	P:GO:0006810; P:GO:0051179; P:GO:0051234; P:GO:0055085; F:GO:0005215; F:GO:0015267; F:GO:0015318; F:GO:0022803; F:GO:0022857; C:GO:0016020	P:transport; P:localization; P:establishment of localization; P:transmembrane transport; F:transporter activity; F:channel activity; F:inorganic molecular entity transmembrane transporter activity; F:passive transmembrane transporter activity; F:transmembrane transporter activity; C:membrane
SCSGHR1066C01.g	Putative polyol transporter 1	893	10	1.04582e-55	94.32	4	P:GO:0006810; P:GO:0009987; F:GO:0005215; C:GO:0016020	P:transport; P:cellular process; F:transporter activity; C:membrane			IPR036259 (G3DSA:1.20.1250.GENE3D); IPR005828 (PFAM); PTHR48020 (PANTHER); IPR020846 (PROSITE_PROFILES); IPR036259 (SUPERFAMILY)	P:GO:0055085; F:GO:0005215; F:GO:0008324; F:GO:0015075; F:GO:0015078; F:GO:0015291; F:GO:0015293; F:GO:0015294; F:GO:0015295; F:GO:0015318; F:GO:0022804; F:GO:0022853; F:GO:0022857; F:GO:0022890; C:GO:0016020	P:transmembrane transport; F:transporter activity; F:monoatomic cation transmembrane transporter activity; F:monoatomic ion transmembrane transporter activity; F:proton transmembrane transporter activity; F:secondary active transmembrane transporter activity; F:symporter activity; F:solute:monoatomic cation symporter activity; F:solute:proton symporter activity; F:inorganic molecular entity trans…
SCSGHR1069E04.b	probable alpha,alpha-trehalose-phosphate synthase [UDP-forming] 11	572	10	2.05533e-52	98.57	5	P:GO:0005975; P:GO:0006950; P:GO:0009058; P:GO:0009987; F:GO:0016787	P:carbohydrate metabolic process; P:response to stress; P:biosynthetic process; P:cellular process; F:hydrolase activity	EC:3.1.3.12	trehalose-phosphatase	IPR023214 (G3DSA:3.40.50.GENE3D); IPR003337 (PFAM); IPR001830 (PANTHER); IPR036412 (SUPERFAMILY)	P:GO:0005975; P:GO:0005992; P:GO:0006950; P:GO:0008152; P:GO:0009058; P:GO:0009312; P:GO:0009987; P:GO:0016051; P:GO:0033554; P:GO:0034637; P:GO:0044237; P:GO:0044238; P:GO:0044249; P:GO:0044262; P:GO:0050896; P:GO:0051716; P:GO:0071704; P:GO:1901576; F:GO:0003824; C:GO:0005622; C:GO:0005737; C:GO:0005829; C:GO:0110165	P:carbohydrate metabolic process; P:trehalose biosynthetic process; P:response to stress; P:metabolic process; P:biosynthetic process; P:oligosaccharide biosynthetic process; P:cellular process; P:carbohydrate biosynthetic process; P:cellular response to stress; P:cellular carbohydrate biosynthetic process; P:cellular metabolic process; P:primary metabolic process; P:cellular biosynthetic process…
SCCCRZ2C03C05.g	chaperone protein dnaJ 11, chloroplastic	803	10	1.35457e-53	75.31	1	C:GO:0005783	C:endoplasmic reticulum			IPR001623 (PRINTS); IPR001623 (PFAM); IPR036869 (G3DSA:1.10.287.GENE3D); PTHR44240 (PANTHER); IPR001623 (PROSITE_PROFILES); IPR001623 (CDD); IPR036869 (SUPERFAMILY)	no GO terms	no GO terms
SCQGLR1019B01.g	alternative oxidase	1322	10	0.0	91.98	9	P:GO:0006091; P:GO:0006629; P:GO:0009058; P:GO:0016043; F:GO:0003824; F:GO:0005488; C:GO:0005739; C:GO:0009579; C:GO:0016020	P:generation of precursor metabolites and energy; P:lipid metabolic process; P:biosynthetic process; P:cellular component organization; F:catalytic activity; F:binding; C:mitochondrion; C:thylakoid; C:membrane	EC:1.6.3; EC:1.10.3.11	Acting on NADH or NADPH; ubiquinol oxidase (non-electrogenic)	IPR002680 (PFAM); IPR038659 (G3DSA:1.20.1260.GENE3D); mobidb-lite (MOBIDB_LITE); IPR002680 (PANTHER); IPR002680 (CDD)	P:GO:0006091; P:GO:0008152; P:GO:0009060; P:GO:0009987; P:GO:0015980; P:GO:0044237; P:GO:0045333; F:GO:0003824; F:GO:0009916; F:GO:0016491; C:GO:0005622; C:GO:0005737; C:GO:0005739; C:GO:0009579; C:GO:0016020; C:GO:0043226; C:GO:0043227; C:GO:0043229; C:GO:0043231; C:GO:0110165	P:generation of precursor metabolites and energy; P:metabolic process; P:aerobic respiration; P:cellular process; P:energy derivation by oxidation of organic compounds; P:cellular metabolic process; P:cellular respiration; F:catalytic activity; F:alternative oxidase activity; F:oxidoreductase activity; C:intracellular anatomical structure; C:cytoplasm; C:mitochondrion; C:thylakoid; C:membrane; C:…
SCSGHR1071H12.b	S-adenosylmethionine synthase 1	614	10	1.64611e-76	99.59	5	P:GO:0009058; P:GO:0009987; F:GO:0000166; F:GO:0016740; C:GO:0005829	P:biosynthetic process; P:cellular process; F:nucleotide binding; F:transferase activity; C:cytosol	EC:2.5.1.6	methionine adenosyltransferase	G3DSA:3.30.300.10 (GENE3D); IPR002133 (PANTHER); IPR022636 (SUPERFAMILY)	P:GO:0006556; P:GO:0006790; P:GO:0008152; P:GO:0009058; P:GO:0009987; P:GO:0044237; P:GO:0044249; P:GO:0071704; P:GO:1901576; F:GO:0003824; F:GO:0004478; F:GO:0005524; F:GO:0016740; F:GO:0016765; C:GO:0005622; C:GO:0005737; C:GO:0005829; C:GO:0110165	P:S-adenosylmethionine biosynthetic process; P:sulfur compound metabolic process; P:metabolic process; P:biosynthetic process; P:cellular process; P:cellular metabolic process; P:cellular biosynthetic process; P:organic substance metabolic process; P:organic substance biosynthetic process; F:catalytic activity; F:methionine adenosyltransferase activity; F:ATP binding; F:transferase activity; F:tr…
SCJFST1012A02.g	two pore calcium channel protein 1	1997	10	0.0	98.24	9	P:GO:0006629; P:GO:0006810; P:GO:0007165; P:GO:0009058; P:GO:0009791; F:GO:0005215; F:GO:0005515; C:GO:0005773; C:GO:0016020	P:lipid metabolic process; P:transport; P:signal transduction; P:biosynthetic process; P:post-embryonic development; F:transporter activity; F:protein binding; C:vacuole; C:membrane			IPR027359 (G3DSA:1.20.120.GENE3D); G3DSA:1.10.287.70 (GENE3D); G3DSA:1.10.287.70 (GENE3D); IPR005821 (PFAM); G3DSA:1.10.238.10 (GENE3D); IPR044581 (PANTHER); IPR002048 (PROSITE_PROFILES); IPR002048 (PROSITE_PROFILES); IPR002048 (CDD); SSF81324 (SUPERFAMILY); IPR011992 (SUPERFAMILY); SSF81324 (SUPERFAMILY)	P:GO:0006810; P:GO:0006811; P:GO:0006812; P:GO:0006816; P:GO:0030001; P:GO:0051179; P:GO:0051234; P:GO:0055085; F:GO:0005215; F:GO:0005216; F:GO:0005244; F:GO:0005245; F:GO:0005261; F:GO:0005262; F:GO:0005509; F:GO:0008324; F:GO:0015075; F:GO:0015085; F:GO:0015267; F:GO:0015318; F:GO:0022803; F:GO:0022832; F:GO:0022836; F:GO:0022843; F:GO:0022857; F:GO:0022890; F:GO:0046873; C:GO:0000325; C:GO:00…	P:transport; P:monoatomic ion transport; P:monoatomic cation transport; P:calcium ion transport; P:metal ion transport; P:localization; P:establishment of localization; P:transmembrane transport; F:transporter activity; F:monoatomic ion channel activity; F:voltage-gated monoatomic ion channel activity; F:voltage-gated calcium channel activity; F:monoatomic cation channel activity; F:calcium chann…
SCCCRZ2002A09.g	uncharacterized protein LOC8079483	582	10	8.31655e-33	82.43						mobidb-lite (MOBIDB_LITE)	no GO terms	no GO terms
SCJFLR1017E09.g	stachyose synthase precursor	1336	10	0.0	91.1	3	P:GO:0005975; F:GO:0016740; F:GO:0016787	P:carbohydrate metabolic process; F:transferase activity; F:hydrolase activity	EC:2.4; EC:3.2.1.22	Glycosyltransferases; alpha-galactosidase	IPR008811 (PFAM); IPR008811 (PANTHER); IPR017853 (SUPERFAMILY)	F:GO:0003824; F:GO:0004553; F:GO:0016787; F:GO:0016798	F:catalytic activity; F:hydrolase activity, hydrolyzing O-glycosyl compounds; F:hydrolase activity; F:hydrolase activity, acting on glycosyl bonds
SCACLR1036G10.g	cell number regulator 13-like	740	10	2.59073e-120	89.28	1	P:GO:0007165	P:signal transduction			IPR045766 (PFAM); IPR036537 (G3DSA:1.20.930.GENE3D); PTHR46604 (PANTHER); cd21037 (CDD)	P:GO:0007166	P:cell surface receptor signaling pathway
SCEQRT2092H02.g	protein NEOXANTHIN-DEFICIENT 1	1062	10	3.38611e-133	89.58						IPR023375 (G3DSA:2.40.400.GENE3D); mobidb-lite (MOBIDB_LITE); IPR039343 (PANTHER); IPR023375 (SUPERFAMILY)	no GO terms	no GO terms
SCCCLB1003C02.g	F-box/kelch-repeat protein	856	10	7.90795e-18	99.02						mobidb-lite (MOBIDB_LITE); mobidb-lite (MOBIDB_LITE)	no GO terms	no GO terms
SCCCLR1066A09.g	protein ZINC INDUCED FACILITATOR-LIKE 1-like isoform X1	1718	10	0.0	92.31	4	P:GO:0006810; P:GO:0009987; F:GO:0005215; C:GO:0016020	P:transport; P:cellular process; F:transporter activity; C:membrane			IPR011701 (PFAM); IPR036259 (G3DSA:1.20.1250.GENE3D); PTHR23504 (PANTHER); IPR020846 (PROSITE_PROFILES); cd17330 (CDD); IPR036259 (SUPERFAMILY)	P:GO:0055085; F:GO:0022857	P:transmembrane transport; F:transmembrane transporter activity
SCCCLB1021F07.g	Pentatricopeptide repeat-containing protein	1193	10	0.0	98.38	1	C:GO:0016020	C:membrane			IPR029058 (G3DSA:3.40.50.GENE3D); PTHR34043 (PANTHER); IPR029058 (SUPERFAMILY)	no GO terms	no GO terms
SCAGLR2018G06.g	40S ribosomal protein S24	676	10	9.91533e-82	97.83	3	P:GO:0006412; F:GO:0005198; C:GO:0005840	P:translation; F:structural molecule activity; C:ribosome			IPR001976 (PFAM); G3DSA:3.30.70.3370 (GENE3D); mobidb-lite (MOBIDB_LITE); mobidb-lite (MOBIDB_LITE); IPR001976 (PANTHER); IPR001976 (HAMAP); IPR012678 (SUPERFAMILY)	P:GO:0006412; F:GO:0003735; C:GO:0005840	P:translation; F:structural constituent of ribosome; C:ribosome
SCCCLR1C02F07.g	myo-inositol-1-phosphate synthase	2527	10	0.0	99.78	6	P:GO:0005975; P:GO:0006629; P:GO:0009058; P:GO:0009987; F:GO:0003824; C:GO:0005737	P:carbohydrate metabolic process; P:lipid metabolic process; P:biosynthetic process; P:cellular process; F:catalytic activity; C:cytoplasm	EC:5.5.1.4	inositol-3-phosphate synthase	G3DSA:3.40.50.720 (GENE3D); IPR002587 (PFAM); IPR013021 (PFAM); IPR002587 (PANTHER); SSF55347 (SUPERFAMILY); IPR036291 (SUPERFAMILY)	P:GO:0005975; P:GO:0006021; P:GO:0006066; P:GO:0008152; P:GO:0008654; P:GO:0009058; P:GO:0009987; P:GO:0016051; P:GO:0034637; P:GO:0044237; P:GO:0044238; P:GO:0044249; P:GO:0044262; P:GO:0044281; P:GO:0044283; P:GO:0046165; P:GO:0071704; P:GO:1901576; P:GO:1901615; P:GO:1901617; F:GO:0003824; F:GO:0004512; F:GO:0016853; C:GO:0005622; C:GO:0005737; C:GO:0110165	P:carbohydrate metabolic process; P:inositol biosynthetic process; P:alcohol metabolic process; P:metabolic process; P:phospholipid biosynthetic process; P:biosynthetic process; P:cellular process; P:carbohydrate biosynthetic process; P:cellular carbohydrate biosynthetic process; P:cellular metabolic process; P:primary metabolic process; P:cellular biosynthetic process; P:cellular carbohydrate me…
SCACLR2029A03.g	CTP synthase family protein	1081	10	9.45664e-91	72.14	5	P:GO:0006139; P:GO:0009058; F:GO:0000166; F:GO:0003824; F:GO:0005515	P:nucleobase-containing compound metabolic process; P:biosynthetic process; F:nucleotide binding; F:catalytic activity; F:protein binding	EC:6.3.4.2	CTP synthase (glutamine hydrolyzing)	IPR017926 (PFAM); IPR029062 (G3DSA:3.40.50.GENE3D); IPR004468 (PANTHER); PS51273 (PROSITE_PROFILES); IPR029062 (SUPERFAMILY)	P:GO:0006139; P:GO:0006206; P:GO:0006220; P:GO:0006221; P:GO:0006725; P:GO:0006753; P:GO:0006793; P:GO:0006796; P:GO:0006807; P:GO:0008152; P:GO:0009058; P:GO:0009112; P:GO:0009117; P:GO:0009141; P:GO:0009142; P:GO:0009165; P:GO:0009199; P:GO:0009201; P:GO:0009259; P:GO:0009260; P:GO:0009987; P:GO:0018130; P:GO:0019438; P:GO:0019637; P:GO:0019693; P:GO:0034641; P:GO:0034654; P:GO:0044237; P:GO:00…	P:nucleobase-containing compound metabolic process; P:pyrimidine nucleobase metabolic process; P:pyrimidine nucleotide metabolic process; P:pyrimidine nucleotide biosynthetic process; P:cellular aromatic compound metabolic process; P:nucleoside phosphate metabolic process; P:phosphorus metabolic process; P:phosphate-containing compound metabolic process; P:nitrogen compound metabolic process; P:m…
SCCCRZ2003F06.g	metallothionein type 2	887	10	5.51743e-07	88.18	1	F:GO:0005488	F:binding			IPR000347 (PFAM); IPR000347 (PANTHER)	F:GO:0046872	F:metal ion binding
SCVPLB1019G01.g	UDP-glucose 4-epimerase 1	616	10	4.76327e-106	80.59	5	P:GO:0005975; P:GO:0006139; F:GO:0003723; F:GO:0003824; C:GO:0005829	P:carbohydrate metabolic process; P:nucleobase-containing compound metabolic process; F:RNA binding; F:catalytic activity; C:cytosol	EC:5.1.3.2	UDP-glucose 4-epimerase	G3DSA:3.90.25.10 (GENE3D); IPR001509 (PFAM); G3DSA:3.40.50.720 (GENE3D); PTHR43725 (PANTHER); IPR036291 (SUPERFAMILY)	P:GO:0006139; P:GO:0006364; P:GO:0006396; P:GO:0006725; P:GO:0006807; P:GO:0009987; P:GO:0010467; P:GO:0016070; P:GO:0016072; P:GO:0022613; P:GO:0034470; P:GO:0034641; P:GO:0034660; P:GO:0042254; P:GO:0043170; P:GO:0044085; P:GO:0044237; P:GO:0046483; P:GO:0071840; P:GO:0090304; P:GO:1901360; F:GO:0003676; F:GO:0003723; F:GO:0005488; F:GO:0097159; F:GO:1901363; C:GO:0005622; C:GO:0005737; C:GO:00…	P:nucleobase-containing compound metabolic process; P:rRNA processing; P:RNA processing; P:cellular aromatic compound metabolic process; P:nitrogen compound metabolic process; P:cellular process; P:gene expression; P:RNA metabolic process; P:rRNA metabolic process; P:ribonucleoprotein complex biogenesis; P:ncRNA processing; P:cellular nitrogen compound metabolic process; P:ncRNA metabolic process…
SCVPLB1020G06.g	---NA---	223									mobidb-lite (MOBIDB_LITE); mobidb-lite (MOBIDB_LITE)	no GO terms	no GO terms
SCCCLR1001F11.g	dnaJ protein ERDJ3A	1111	10	4.62794e-174	96.26	8	P:GO:0006950; P:GO:0009628; P:GO:0009856; P:GO:0016049; P:GO:0030154; P:GO:0048856; F:GO:0003824; C:GO:0005783	P:response to stress; P:response to abiotic stimulus; P:pollination; P:cell growth; P:cell differentiation; P:anatomical structure development; F:catalytic activity; C:endoplasmic reticulum	EC:1	Oxidoreductases	PTHR45184 (PANTHER)	no GO terms	no GO terms
SCACLR1057A03.g	---NA---	1438									no IPS match	no IPS match	no IPS match
SCUTLR2008H10.g	signaling peptide TAXIMIN 1-like	570	10	0.000657746	97.95	1	C:GO:0016020	C:membrane			PTHR33834 (PANTHER)	no GO terms	no GO terms
SCACLR1128F10.g	unnamed protein product	669	10	2.34765e-17	77.42						PTHR34780 (PANTHER)	no GO terms	no GO terms
SCEPRZ1010D11.g	amino acid permease 3	1309	10	0.0	89.66	4	P:GO:0006810; P:GO:0009987; F:GO:0005215; C:GO:0005886	P:transport; P:cellular process; F:transporter activity; C:plasma membrane			IPR013057 (PFAM); PTHR48017 (PANTHER)	C:GO:0005886; C:GO:0016020; C:GO:0071944; C:GO:0110165	C:plasma membrane; C:membrane; C:cell periphery; C:cellular anatomical entity
SCBGLR1023B02.g	G-box-binding factor 3-like	621	10	7.63368e-71	93.88	3	F:GO:0003677; F:GO:0003700; C:GO:0005634	F:DNA binding; F:DNA-binding transcription factor activity; C:nucleus			IPR012900 (PFAM); mobidb-lite (MOBIDB_LITE); IPR044827 (PANTHER)	P:GO:0006139; P:GO:0006351; P:GO:0006355; P:GO:0006725; P:GO:0006807; P:GO:0008152; P:GO:0009058; P:GO:0009059; P:GO:0009889; P:GO:0009987; P:GO:0010467; P:GO:0010468; P:GO:0010556; P:GO:0016070; P:GO:0018130; P:GO:0019219; P:GO:0019222; P:GO:0019438; P:GO:0031323; P:GO:0031326; P:GO:0032774; P:GO:0034641; P:GO:0034645; P:GO:0034654; P:GO:0043170; P:GO:0044237; P:GO:0044238; P:GO:0044249; P:GO:00…	P:nucleobase-containing compound metabolic process; P:DNA-templated transcription; P:regulation of DNA-templated transcription; P:cellular aromatic compound metabolic process; P:nitrogen compound metabolic process; P:metabolic process; P:biosynthetic process; P:macromolecule biosynthetic process; P:regulation of biosynthetic process; P:cellular process; P:gene expression; P:regulation of gene exp…
SCBFLR1083C11.g	Epoxide hydrolase A	1199	10	0.0	94.32	1	F:GO:0016787	F:hydrolase activity	EC:3	Hydrolases	IPR000639 (PRINTS); IPR000073 (PRINTS); IPR000073 (PFAM); IPR029058 (G3DSA:3.40.50.GENE3D); PTHR43329 (PANTHER); IPR029058 (SUPERFAMILY)	F:GO:0003824; F:GO:0016787	F:catalytic activity; F:hydrolase activity
SCBGLR1023H03.g	ethylene-responsive transcription factor 1	1721	10	1.90439e-174	79.17	6	P:GO:0007165; P:GO:0009719; P:GO:0042221; F:GO:0003677; F:GO:0003700; C:GO:0005634	P:signal transduction; P:response to endogenous stimulus; P:response to chemical; F:DNA binding; F:DNA-binding transcription factor activity; C:nucleus			IPR001471 (PRINTS); IPR036955 (G3DSA:3.30.730.GENE3D); IPR001471 (PFAM); mobidb-lite (MOBIDB_LITE); mobidb-lite (MOBIDB_LITE); mobidb-lite (MOBIDB_LITE); IPR044808 (PANTHER); IPR001471 (PROSITE_PROFILES); IPR001471 (CDD); IPR016177 (SUPERFAMILY)	P:GO:0006355; P:GO:0009873; F:GO:0003677; F:GO:0003700	P:regulation of DNA-templated transcription; P:ethylene-activated signaling pathway; F:DNA binding; F:DNA-binding transcription factor activity
SCEQRT2091B10.g	hypothetical protein BDA96_09G067000	614	10	2.36908e-25	78.37						PTHR34198 (PANTHER)	no GO terms	no GO terms
SCEZLR1009E05.g	farnesylated protein 2	732	10	4.07177e-102	97.42	2	P:GO:0008150; F:GO:0005488	P:biological_process; F:binding			IPR006121 (PFAM); G3DSA:3.30.70.100 (GENE3D); IPR045181 (PANTHER); IPR006121 (PROSITE_PROFILES); IPR006121 (CDD); IPR036163 (SUPERFAMILY)	F:GO:0046872	F:metal ion binding
SCEZLB1007G07.g	PLAT domain-containing protein 3	577	10	9.77555e-39	96.32						IPR001024 (PFAM); G3DSA:2.60.60.20 (GENE3D); PTHR31718 (PANTHER); IPR001024 (PROSITE_PROFILES); IPR036392 (SUPERFAMILY)	F:GO:0005515	F:protein binding
SCCCLR1072D05.g	bidirectional sugar transporter SWEET15-like	1155	10	5.11422e-171	90.84	4	P:GO:0006810; P:GO:0009987; F:GO:0005215; C:GO:0005886	P:transport; P:cellular process; F:transporter activity; C:plasma membrane			G3DSA:1.20.1280.290 (GENE3D); G3DSA:1.20.1280.290 (GENE3D); IPR004316 (PFAM); PTHR10791 (PANTHER)	P:GO:0006810; P:GO:0008643; P:GO:0051179; P:GO:0051234; P:GO:0071702; F:GO:0005215; F:GO:0015144; F:GO:0022857; F:GO:0051119; C:GO:0016020; C:GO:0016020; C:GO:0031224; C:GO:0110165	P:transport; P:carbohydrate transport; P:localization; P:establishment of localization; P:organic substance transport; F:transporter activity; F:carbohydrate transmembrane transporter activity; F:transmembrane transporter activity; F:sugar transmembrane transporter activity; C:membrane; C:membrane; C:obsolete intrinsic component of membrane; C:cellular anatomical entity
SCCCLR1075B06.g	photosystem II 10 kDa polypeptide, chloroplastic	556	10	1.47234e-65	94.84	4	P:GO:0015979; C:GO:0009507; C:GO:0009579; C:GO:0016020	P:photosynthesis; C:chloroplast; C:thylakoid; C:membrane			IPR006814 (PFAM); IPR006814 (PANTHER)	P:GO:0015979; C:GO:0009523; C:GO:0009654; C:GO:0042651	P:photosynthesis; C:photosystem II; C:photosystem II oxygen evolving complex; C:thylakoid membrane
SCCCRZ1003F07.g	Scaffold attachment factor B2	668	10	8.98656e-57	91.12	4	P:GO:0006139; P:GO:0009416; F:GO:0003723; C:GO:0005634	P:nucleobase-containing compound metabolic process; P:response to light stimulus; F:RNA binding; C:nucleus			IPR012677 (G3DSA:3.30.70.GENE3D); IPR000504 (PFAM); mobidb-lite (MOBIDB_LITE); PTHR48034 (PANTHER); IPR000504 (PROSITE_PROFILES); IPR035979 (SUPERFAMILY)	P:GO:0000375; P:GO:0000377; P:GO:0000398; P:GO:0006139; P:GO:0006396; P:GO:0006397; P:GO:0006725; P:GO:0006807; P:GO:0008152; P:GO:0008380; P:GO:0009893; P:GO:0009987; P:GO:0010467; P:GO:0010468; P:GO:0010604; P:GO:0010628; P:GO:0016070; P:GO:0016071; P:GO:0019219; P:GO:0019222; P:GO:0031323; P:GO:0031325; P:GO:0034641; P:GO:0043170; P:GO:0043484; P:GO:0044237; P:GO:0044238; P:GO:0045935; P:GO:00…	P:RNA splicing, via transesterification reactions; P:RNA splicing, via transesterification reactions with bulged adenosine as nucleophile; P:mRNA splicing, via spliceosome; P:nucleobase-containing compound metabolic process; P:RNA processing; P:mRNA processing; P:cellular aromatic compound metabolic process; P:nitrogen compound metabolic process; P:metabolic process; P:RNA splicing; P:positive re…
SCCCLR1075G12.g	putative serine/threonine-protein kinase isoform X5	970	10	6.09011e-131	95.12	5	P:GO:0009987; P:GO:0036211; F:GO:0000166; F:GO:0016301; C:GO:0005886	P:cellular process; P:protein modification process; F:nucleotide binding; F:kinase activity; C:plasma membrane	EC:2.7.1	Transferring phosphorus-containing groups	IPR001245 (PFAM); G3DSA:1.10.510.10 (GENE3D); PTHR47973 (PANTHER); IPR011009 (SUPERFAMILY)	P:GO:0006468; F:GO:0004672	P:protein phosphorylation; F:protein kinase activity
SCCCLR1076A06.g	activating signal cointegrator 1	598	10	2.07788e-77	93.87	3	F:GO:0005488; F:GO:0140110; C:GO:0005634	F:binding; F:transcription regulator activity; C:nucleus			mobidb-lite (MOBIDB_LITE); mobidb-lite (MOBIDB_LITE); IPR039128 (PANTHER)	no GO terms	no GO terms
SCCCLR1C07F04.g	soluble acid invertase	1307	10	5.56966e-159	99.44	4	P:GO:0005975; F:GO:0016787; C:GO:0005773; C:GO:0016020	P:carbohydrate metabolic process; F:hydrolase activity; C:vacuole; C:membrane	EC:3.2.1.26	beta-fructofuranosidase	G3DSA:2.60.120.560 (GENE3D); IPR013189 (PFAM); PTHR31953 (PANTHER); IPR013320 (SUPERFAMILY)	no GO terms	no GO terms
SCCCLR1080F11.g	Camelliol C synthase	1059	10	0.0	95.57	5	P:GO:0006629; P:GO:0009058; P:GO:0009987; F:GO:0003824; C:GO:0005622	P:lipid metabolic process; P:biosynthetic process; P:cellular process; F:catalytic activity; C:intracellular anatomical structure	EC:5.4	Intramolecular transferases	IPR032697 (PFAM); G3DSA:1.50.10.20 (GENE3D); IPR018333 (PANTHER); IPR008930 (SUPERFAMILY); IPR008930 (SUPERFAMILY)	P:GO:0016104; F:GO:0016866; C:GO:0005811	P:triterpenoid biosynthetic process; F:intramolecular transferase activity; C:lipid droplet
SCEPLR1008G07.g	---NA---	1003									mobidb-lite (MOBIDB_LITE); mobidb-lite (MOBIDB_LITE)	no GO terms	no GO terms
SCEPLR1030G05.g	---NA---	607									no IPS match	no IPS match	no IPS match
SCCCLR1077F09.g	Two-component response regulator-like APRR9	2469	10	0.0	92.77	4	P:GO:0007165; P:GO:0009719; P:GO:0042221; C:GO:0005634	P:signal transduction; P:response to endogenous stimulus; P:response to chemical; C:nucleus			IPR010402 (PFAM); G3DSA:3.40.50.2300 (GENE3D); IPR001789 (PFAM); mobidb-lite (MOBIDB_LITE); mobidb-lite (MOBIDB_LITE); mobidb-lite (MOBIDB_LITE); mobidb-lite (MOBIDB_LITE); mobidb-lite (MOBIDB_LITE); mobidb-lite (MOBIDB_LITE); IPR045279 (PANTHER); IPR010402 (PROSITE_PROFILES); IPR001789 (PROSITE_PROFILES); cd17582 (CDD); IPR011006 (SUPERFAMILY)	P:GO:0000160; P:GO:0009736; F:GO:0005515	P:phosphorelay signal transduction system; P:cytokinin-activated signaling pathway; F:protein binding
SCEQLR1050H09.g	Plasma membrane-associated cation-binding protein 1	828	10	8.49246e-68	97.96	1	C:GO:0046658	C:obsolete anchored component of plasma membrane			IPR008469 (PFAM); mobidb-lite (MOBIDB_LITE); mobidb-lite (MOBIDB_LITE); mobidb-lite (MOBIDB_LITE); IPR008469 (PANTHER)	C:GO:0005886	C:plasma membrane
SCCCLR2001C04.g	18.6 kDa class III heat shock protein	833	10	3.30914e-51	85.69	6	P:GO:0006950; P:GO:0009628; P:GO:0016043; P:GO:0042221; F:GO:0005515; C:GO:0005737	P:response to stress; P:response to abiotic stimulus; P:cellular component organization; P:response to chemical; F:protein binding; C:cytoplasm			IPR008978 (G3DSA:2.60.40.GENE3D); IPR002068 (PFAM); mobidb-lite (MOBIDB_LITE); IPR031107 (PANTHER); IPR002068 (PROSITE_PROFILES); IPR008978 (SUPERFAMILY)	P:GO:0006457; P:GO:0006950; P:GO:0006970; P:GO:0006979; P:GO:0009266; P:GO:0009408; P:GO:0009628; P:GO:0009987; P:GO:0016043; P:GO:0022607; P:GO:0042221; P:GO:0043933; P:GO:0044085; P:GO:0050896; P:GO:0065003; P:GO:0071840; P:GO:1901700; F:GO:0005488; F:GO:0005515; F:GO:0051082	P:protein folding; P:response to stress; P:response to osmotic stress; P:response to oxidative stress; P:response to temperature stimulus; P:response to heat; P:response to abiotic stimulus; P:cellular process; P:cellular component organization; P:cellular component assembly; P:response to chemical; P:protein-containing complex organization; P:cellular component biogenesis; P:response to stimulus…
SCEQLR1092C09.g	unnamed protein product	646	1	2.60596e-13	82.48	2	P:GO:0009628; P:GO:0042221	P:response to abiotic stimulus; P:response to chemical			IPR000167 (PFAM); mobidb-lite (MOBIDB_LITE); mobidb-lite (MOBIDB_LITE); mobidb-lite (MOBIDB_LITE); mobidb-lite (MOBIDB_LITE); IPR000167 (PANTHER)	P:GO:0009415	P:response to water
SCCCLR1078G03.g	unnamed protein product	1425	10	5.589e-35	77.93	3	P:GO:0006259; F:GO:0003677; F:GO:0003824	P:DNA metabolic process; F:DNA binding; F:catalytic activity			mobidb-lite (MOBIDB_LITE); mobidb-lite (MOBIDB_LITE)	no GO terms	no GO terms
SCJLLR1011F02.g	unnamed protein product	692	1	4.86133e-09	82.61						no IPS match	no IPS match	no IPS match
SCJLLR1102G03.g	F-box protein SKIP27-like	1010	10	1.38252e-96	94.33						IPR001810 (PFAM); mobidb-lite (MOBIDB_LITE); IPR045286 (PANTHER); IPR001810 (PROSITE_PROFILES); cd09917 (CDD); IPR036047 (SUPERFAMILY)	F:GO:0005515	F:protein binding
SCJLRT1017C02.g	BTB/POZ domain-containing protein At1g55760-like	568	10	2.16958e-24	83.24	3	P:GO:0006950; P:GO:0009628; C:GO:0005634	P:response to stress; P:response to abiotic stimulus; C:nucleus			no IPS match	no IPS match	no IPS match
SCJLLR1104C09.g	---NA---	315									mobidb-lite (MOBIDB_LITE); mobidb-lite (MOBIDB_LITE)	no GO terms	no GO terms
SCJLLR1104G11.g	heavy metal-associated isoprenylated plant protein 27	893	10	6.64111e-103	98.26	2	P:GO:0008150; F:GO:0005488	P:biological_process; F:binding			G3DSA:3.30.70.100 (GENE3D); IPR006121 (PFAM); IPR045181 (PANTHER); IPR006121 (PROSITE_PROFILES); IPR006121 (CDD); IPR036163 (SUPERFAMILY)	F:GO:0046872	F:metal ion binding
SCQGLR1019C03.g	Serine/arginine-rich SC35-like splicing factor SCL33	1113	10	4.78368e-26	98.01	4	P:GO:0006139; F:GO:0003723; C:GO:0005654; C:GO:0005737	P:nucleobase-containing compound metabolic process; F:RNA binding; C:nucleoplasm; C:cytoplasm			IPR000504 (PFAM); IPR012677 (G3DSA:3.30.70.GENE3D); mobidb-lite (MOBIDB_LITE); mobidb-lite (MOBIDB_LITE); mobidb-lite (MOBIDB_LITE); PTHR48034 (PANTHER); IPR000504 (PROSITE_PROFILES); IPR035979 (SUPERFAMILY)	F:GO:0003676; F:GO:0003723	F:nucleic acid binding; F:RNA binding
SCJLLR1108E06.g	carbonic anhydrase5	1334	10	0.0	94.02	3	P:GO:0009605; F:GO:0003824; F:GO:0005488	P:response to external stimulus; F:catalytic activity; F:binding	EC:4.2.1.1	carbonic anhydrase	IPR036874 (G3DSA:3.40.1050.GENE3D); IPR001765 (PFAM); IPR001765 (PANTHER); IPR045066 (CDD); IPR036874 (SUPERFAMILY)	F:GO:0004089; F:GO:0008270	F:carbonate dehydratase activity; F:zinc ion binding
SCJFRT1008C09.g	3-ketoacyl-CoA synthase 11	1938	10	0.0	97.12	5	P:GO:0006629; P:GO:0009058; P:GO:0009987; F:GO:0016740; C:GO:0016020	P:lipid metabolic process; P:biosynthetic process; P:cellular process; F:transferase activity; C:membrane	EC:2.3.1	Acyltransferases	IPR013747 (PFAM); IPR016039 (G3DSA:3.40.47.GENE3D); IPR013601 (PFAM); IPR012392 (PANTHER); cd00831 (CDD); IPR016039 (SUPERFAMILY); IPR016039 (SUPERFAMILY)	P:GO:0006633; F:GO:0016746; F:GO:0016747; C:GO:0016020	P:fatty acid biosynthetic process; F:acyltransferase activity; F:acyltransferase activity, transferring groups other than amino-acyl groups; C:membrane
SCJLRT1023B10.g	CBL-interacting protein kinase 16	707	10	2.65125e-67	92.6	4	P:GO:0007165; P:GO:0036211; F:GO:0000166; F:GO:0016301	P:signal transduction; P:protein modification process; F:nucleotide binding; F:kinase activity	EC:2.7.1	Transferring phosphorus-containing groups	G3DSA:1.10.510.10 (GENE3D); IPR000719 (PFAM); PTHR43895 (PANTHER); IPR000719 (PROSITE_PROFILES); IPR011009 (SUPERFAMILY)	P:GO:0006468; F:GO:0004672; F:GO:0005524	P:protein phosphorylation; F:protein kinase activity; F:ATP binding
SCCCLR2C03G03.g	heavy metal-associated isoprenylated plant protein 27	1098	10	2.27586e-102	98.26	2	P:GO:0008150; F:GO:0005488	P:biological_process; F:binding			IPR006121 (PFAM); G3DSA:3.30.70.100 (GENE3D); IPR045181 (PANTHER); IPR006121 (PROSITE_PROFILES); IPR006121 (CDD); IPR036163 (SUPERFAMILY)	F:GO:0046872	F:metal ion binding
SCACLR1126C07.g	---NA---	617									mobidb-lite (MOBIDB_LITE); mobidb-lite (MOBIDB_LITE); mobidb-lite (MOBIDB_LITE)	no GO terms	no GO terms
SCQGLR1019A09.g	---NA---	497									mobidb-lite (MOBIDB_LITE); mobidb-lite (MOBIDB_LITE); mobidb-lite (MOBIDB_LITE)	no GO terms	no GO terms
SCEQLR1029C10.g	probable calcium-binding protein CML16	828	10	3.02971e-76	84.63	1	F:GO:0005488	F:binding			G3DSA:1.10.238.10 (GENE3D); G3DSA:1.10.238.10 (GENE3D); IPR002048 (PFAM); mobidb-lite (MOBIDB_LITE); mobidb-lite (MOBIDB_LITE); PTHR10891 (PANTHER); IPR002048 (PROSITE_PROFILES); IPR002048 (PROSITE_PROFILES); IPR002048 (PROSITE_PROFILES); IPR002048 (PROSITE_PROFILES); IPR002048 (CDD); IPR011992 (SUPERFAMILY)	F:GO:0005509	F:calcium ion binding
SCQGLR1087H10.g	unnamed protein product	465	10	1.66346e-45	96.87	1	C:GO:0016020	C:membrane			IPR009515 (PFAM); IPR009515 (PANTHER)	no GO terms	no GO terms
SCCCLR2001F01.g	splicing factor, arginine/serine-rich 4	813	10	3.67829e-83	93.32	4	P:GO:0006139; F:GO:0003723; C:GO:0005654; C:GO:0005737	P:nucleobase-containing compound metabolic process; F:RNA binding; C:nucleoplasm; C:cytoplasm			IPR000504 (PFAM); IPR012677 (G3DSA:3.30.70.GENE3D); mobidb-lite (MOBIDB_LITE); mobidb-lite (MOBIDB_LITE); mobidb-lite (MOBIDB_LITE); mobidb-lite (MOBIDB_LITE); mobidb-lite (MOBIDB_LITE); mobidb-lite (MOBIDB_LITE); PTHR48034 (PANTHER); IPR000504 (PROSITE_PROFILES); IPR035979 (SUPERFAMILY)	F:GO:0003676; F:GO:0003723	F:nucleic acid binding; F:RNA binding
SCCCLR1C04E02.g	E3 ubiquitin-protein ligase MIEL1	1330	10	3.19396e-135	91.01	6	P:GO:0009056; P:GO:0009987; P:GO:0036211; F:GO:0005488; F:GO:0016740; C:GO:0005634	P:catabolic process; P:cellular process; P:protein modification process; F:binding; F:transferase activity; C:nucleus	EC:2; EC:6	Transferases; Ligases	IPR013083 (G3DSA:3.30.40.GENE3D); IPR001841 (PFAM); IPR008913 (PFAM); PTHR21319 (PANTHER); IPR008913 (PROSITE_PROFILES); IPR001841 (PROSITE_PROFILES); IPR017921 (PROSITE_PROFILES); IPR037274 (SUPERFAMILY); IPR037275 (SUPERFAMILY); SSF57850 (SUPERFAMILY)	P:GO:0006508; P:GO:0006511; P:GO:0006807; P:GO:0008152; P:GO:0009056; P:GO:0009057; P:GO:0009987; P:GO:0016567; P:GO:0019538; P:GO:0019538; P:GO:0019941; P:GO:0030163; P:GO:0030163; P:GO:0032446; P:GO:0036211; P:GO:0036211; P:GO:0043170; P:GO:0043412; P:GO:0043632; P:GO:0044237; P:GO:0044238; P:GO:0044248; P:GO:0044260; P:GO:0044265; P:GO:0051603; P:GO:0070647; P:GO:0071704; P:GO:1901564; P:GO:19…	P:proteolysis; P:ubiquitin-dependent protein catabolic process; P:nitrogen compound metabolic process; P:metabolic process; P:catabolic process; P:macromolecule catabolic process; P:cellular process; P:protein ubiquitination; P:protein metabolic process; P:protein metabolic process; P:modification-dependent protein catabolic process; P:protein catabolic process; P:protein catabolic process; P:pro…
SCQGLR1085F06.g	5'-adenylylsulfate reductase-like 5 isoform X1	1337	10	0.0	96.52	1	C:GO:0016020	C:membrane			G3DSA:3.40.30.10 (GENE3D); IPR013766 (PFAM); IPR044794 (PANTHER); IPR013766 (PROSITE_PROFILES); cd02999 (CDD); IPR036249 (SUPERFAMILY)	no GO terms	no GO terms
SCCCLR1C03B12.g	universal stress family protein	717	10	1.55854e-113	93.42						IPR014729 (G3DSA:3.40.50.GENE3D); PTHR36081 (PANTHER); SSF52402 (SUPERFAMILY)	no GO terms	no GO terms
SCQGLR1085F11.g	dehydrin1 DHN1	760	10	7.46676e-20	82.45	4	P:GO:0006950; P:GO:0009628; P:GO:0009719; P:GO:0042221	P:response to stress; P:response to abiotic stimulus; P:response to endogenous stimulus; P:response to chemical			IPR000167 (PFAM); mobidb-lite (MOBIDB_LITE); mobidb-lite (MOBIDB_LITE); mobidb-lite (MOBIDB_LITE); mobidb-lite (MOBIDB_LITE); IPR000167 (PANTHER)	P:GO:0009415	P:response to water
SCVPLR1028G03.g	cytokinin riboside 5'-monophosphate phosphoribohydrolase LOG-like	1045	10	2.29593e-18	93.93	6	P:GO:0009058; P:GO:0009987; P:GO:0048856; F:GO:0016787; C:GO:0005634; C:GO:0005829	P:biosynthetic process; P:cellular process; P:anatomical structure development; F:hydrolase activity; C:nucleus; C:cytosol	EC:3.2.2	Glycosylases	no IPS match	no IPS match	no IPS match
SCCCLR2001F05.g	delta-1-pyrroline-5-carboxylate synthetase	1753	10	0.0	98.84	5	P:GO:0009058; P:GO:0009987; F:GO:0000166; F:GO:0016301; C:GO:0005737	P:biosynthetic process; P:cellular process; F:nucleotide binding; F:kinase activity; C:cytoplasm	EC:1.2.1.41; EC:2.7.2.11	glutamate-5-semialdehyde dehydrogenase; glutamate 5-kinase	IPR016163 (G3DSA:3.40.309.GENE3D); IPR000965 (TIGRFAM); IPR015590 (PFAM); IPR016162 (G3DSA:3.40.605.GENE3D); PTHR11063 (PANTHER); IPR000965 (HAMAP); IPR000965 (CDD); IPR016161 (SUPERFAMILY)	P:GO:0006561; F:GO:0003824; F:GO:0004350; F:GO:0016491; F:GO:0016620	P:proline biosynthetic process; F:catalytic activity; F:glutamate-5-semialdehyde dehydrogenase activity; F:oxidoreductase activity; F:oxidoreductase activity, acting on the aldehyde or oxo group of donors, NAD or NADP as acceptor
SCCCLR2003H06.g	probable trehalose-phosphate phosphatase 9	575	10	2.58854e-52	92.74	4	P:GO:0005975; P:GO:0009058; P:GO:0009987; F:GO:0016787	P:carbohydrate metabolic process; P:biosynthetic process; P:cellular process; F:hydrolase activity	EC:3.1.3.12	trehalose-phosphatase	IPR003337 (PFAM); IPR023214 (G3DSA:3.40.50.GENE3D); IPR044651 (PANTHER); IPR036412 (SUPERFAMILY)	P:GO:0005975; P:GO:0005992; P:GO:0008152; P:GO:0009058; P:GO:0009312; P:GO:0009987; P:GO:0016051; P:GO:0034637; P:GO:0044237; P:GO:0044238; P:GO:0044249; P:GO:0044262; P:GO:0071704; P:GO:1901576; F:GO:0003824; F:GO:0004805; F:GO:0016787; F:GO:0016788; F:GO:0016791; F:GO:0042578	P:carbohydrate metabolic process; P:trehalose biosynthetic process; P:metabolic process; P:biosynthetic process; P:oligosaccharide biosynthetic process; P:cellular process; P:carbohydrate biosynthetic process; P:cellular carbohydrate biosynthetic process; P:cellular metabolic process; P:primary metabolic process; P:cellular biosynthetic process; P:cellular carbohydrate metabolic process; P:organi…
SCCCLR2C02E04.g	putative isoprenylcysteine alpha-carbonyl methylesterase ICMEL2	588	10	2.74411e-100	97.99	7	P:GO:0006810; P:GO:0009987; F:GO:0005215; F:GO:0016787; C:GO:0005783; C:GO:0005794; C:GO:0016020	P:transport; P:cellular process; F:transporter activity; F:hydrolase activity; C:endoplasmic reticulum; C:Golgi apparatus; C:membrane	EC:7.1.3.1; EC:3.6.1.1; EC:3.1.1	H(+)-exporting diphosphatase; inorganic diphosphatase; Acting on ester bonds	PF20434 (PFAM); IPR029058 (G3DSA:3.40.50.GENE3D); mobidb-lite (MOBIDB_LITE); mobidb-lite (MOBIDB_LITE); PTHR48081 (PANTHER); IPR029058 (SUPERFAMILY)	no GO terms	no GO terms
SCCCLR2C03F08.g	calvin cycle protein CP12-1, chloroplastic	319	10	8.23596e-32	89.89	4	P:GO:0005975; P:GO:0009058; P:GO:0015979; C:GO:0009507	P:carbohydrate metabolic process; P:biosynthetic process; P:photosynthesis; C:chloroplast			PF02672 (PFAM); IPR039314 (PANTHER)	P:GO:0005975; P:GO:0008152; P:GO:0009058; P:GO:0009889; P:GO:0009890; P:GO:0009892; P:GO:0009987; P:GO:0015979; P:GO:0016051; P:GO:0019222; P:GO:0031323; P:GO:0031324; P:GO:0044237; P:GO:0044238; P:GO:0048519; P:GO:0048523; P:GO:0050789; P:GO:0050794; P:GO:0065007; P:GO:0071704; P:GO:0080090; P:GO:1901576; C:GO:0005622; C:GO:0005737; C:GO:0009507; C:GO:0009536; C:GO:0016020; C:GO:0043226; C:GO:00…	P:carbohydrate metabolic process; P:metabolic process; P:biosynthetic process; P:regulation of biosynthetic process; P:negative regulation of biosynthetic process; P:negative regulation of metabolic process; P:cellular process; P:photosynthesis; P:carbohydrate biosynthetic process; P:regulation of metabolic process; P:regulation of cellular metabolic process; P:negative regulation of cellular met…
SCACLR2007A07.g	---NA---	832									no IPS match	no IPS match	no IPS match
SCACLR2014F01.g	farnesylated protein 2	410	10	1.15562e-42	97.24	2	P:GO:0008150; F:GO:0005488	P:biological_process; F:binding			no IPS match	no IPS match	no IPS match
SCAGLR2018E01.g	TPD1 protein homolog 1 isoform X1	849	10	1.04558e-66	88.13	2	P:GO:0030154; F:GO:0016740	P:cell differentiation; F:transferase activity	EC:2	Transferases	IPR040361 (PANTHER)	P:GO:0009987; P:GO:0030154; P:GO:0032502; P:GO:0045165; P:GO:0048869	P:cellular process; P:cell differentiation; P:developmental process; P:cell fate commitment; P:cellular developmental process
SCAGLR2033D09.g	keratin, type II cytoskeletal 2 epidermal	629	10	1.76203e-51	79.24						mobidb-lite (MOBIDB_LITE); mobidb-lite (MOBIDB_LITE); mobidb-lite (MOBIDB_LITE); mobidb-lite (MOBIDB_LITE)	no GO terms	no GO terms
SCEZLB1014C04.g	probable protein phosphatase 2C 49	1593	10	0.0	84.05	2	F:GO:0005488; F:GO:0016787	F:binding; F:hydrolase activity	EC:3.1.3.16	protein-serine/threonine phosphatase	IPR036457 (G3DSA:3.60.40.GENE3D); IPR001932 (PFAM); IPR015655 (PANTHER); IPR001932 (PROSITE_PROFILES); IPR001932 (CDD); IPR036457 (SUPERFAMILY)	P:GO:0006470; F:GO:0004722; C:GO:0005622; C:GO:0005634; C:GO:0005737; C:GO:0005829; C:GO:0016020; C:GO:0043226; C:GO:0043227; C:GO:0043229; C:GO:0043231; C:GO:0110165	P:protein dephosphorylation; F:protein serine/threonine phosphatase activity; C:intracellular anatomical structure; C:nucleus; C:cytoplasm; C:cytosol; C:membrane; C:organelle; C:membrane-bounded organelle; C:intracellular organelle; C:intracellular membrane-bounded organelle; C:cellular anatomical entity
SCJLLR2006B06.g	unnamed protein product	781	5	1.02748e-10	89.09						mobidb-lite (MOBIDB_LITE); mobidb-lite (MOBIDB_LITE); mobidb-lite (MOBIDB_LITE)	no GO terms	no GO terms
SCCCLR1C07A05.g	choline/ethanolamine kinase	1645	10	0.0	93.6	6	P:GO:0006629; P:GO:0009058; P:GO:0009987; F:GO:0016301; C:GO:0005737; C:GO:0005886	P:lipid metabolic process; P:biosynthetic process; P:cellular process; F:kinase activity; C:cytoplasm; C:plasma membrane	EC:2.7.1.82	ethanolamine kinase	G3DSA:3.90.1200.10 (GENE3D); G3DSA:3.30.200.20 (GENE3D); PF01633 (PFAM); PTHR22603 (PANTHER); cd05157 (CDD); IPR011009 (SUPERFAMILY)	P:GO:0006629; P:GO:0006644; P:GO:0006650; P:GO:0006656; P:GO:0006793; P:GO:0006796; P:GO:0006807; P:GO:0008152; P:GO:0008610; P:GO:0008654; P:GO:0009058; P:GO:0009987; P:GO:0019637; P:GO:0044237; P:GO:0044238; P:GO:0044249; P:GO:0044255; P:GO:0045017; P:GO:0046470; P:GO:0046474; P:GO:0046486; P:GO:0071704; P:GO:0090407; P:GO:1901564; P:GO:1901566; P:GO:1901576; F:GO:0003824; F:GO:0016301; F:GO:00…	P:lipid metabolic process; P:phospholipid metabolic process; P:glycerophospholipid metabolic process; P:phosphatidylcholine biosynthetic process; P:phosphorus metabolic process; P:phosphate-containing compound metabolic process; P:nitrogen compound metabolic process; P:metabolic process; P:lipid biosynthetic process; P:phospholipid biosynthetic process; P:biosynthetic process; P:cellular process;…
SCCCLR2001B07.g	late embryogenesis abundant protein Lea5-D	652	10	2.44603e-51	87.92						IPR004926 (PFAM); IPR004926 (PANTHER)	P:GO:0006950; P:GO:0050896; C:GO:0005622; C:GO:0005737; C:GO:0005739; C:GO:0016020; C:GO:0043226; C:GO:0043227; C:GO:0043229; C:GO:0043231; C:GO:0110165	P:response to stress; P:response to stimulus; C:intracellular anatomical structure; C:cytoplasm; C:mitochondrion; C:membrane; C:organelle; C:membrane-bounded organelle; C:intracellular organelle; C:intracellular membrane-bounded organelle; C:cellular anatomical entity
SCJFRZ2007A03.g	phosphoenolpyruvate carboxylase kinase 2	1041	10	1.17139e-166	94.31	7	P:GO:0007165; P:GO:0036211; F:GO:0000166; F:GO:0005515; F:GO:0016301; C:GO:0005634; C:GO:0005737	P:signal transduction; P:protein modification process; F:nucleotide binding; F:protein binding; F:kinase activity; C:nucleus; C:cytoplasm	EC:2.7.11.17	calcium/calmodulin-dependent protein kinase	G3DSA:1.10.510.10 (GENE3D); IPR000719 (PFAM); PTHR24349 (PANTHER); IPR000719 (PROSITE_PROFILES); cd05117 (CDD); IPR011009 (SUPERFAMILY)	P:GO:0006468; P:GO:0006793; P:GO:0006796; P:GO:0006807; P:GO:0007154; P:GO:0007165; P:GO:0008152; P:GO:0009987; P:GO:0016310; P:GO:0018105; P:GO:0018193; P:GO:0018209; P:GO:0019538; P:GO:0019538; P:GO:0023052; P:GO:0035556; P:GO:0036211; P:GO:0036211; P:GO:0043170; P:GO:0043412; P:GO:0044237; P:GO:0044238; P:GO:0044260; P:GO:0046777; P:GO:0050789; P:GO:0050794; P:GO:0050896; P:GO:0051716; P:GO:00…	P:protein phosphorylation; P:phosphorus metabolic process; P:phosphate-containing compound metabolic process; P:nitrogen compound metabolic process; P:cell communication; P:signal transduction; P:metabolic process; P:cellular process; P:phosphorylation; P:peptidyl-serine phosphorylation; P:peptidyl-amino acid modification; P:peptidyl-serine modification; P:protein metabolic process; P:protein met…
SCCCLR2001E06.g	unnamed protein product	1099	10	7.11929e-54	77.88						mobidb-lite (MOBIDB_LITE); mobidb-lite (MOBIDB_LITE); mobidb-lite (MOBIDB_LITE); PTHR33872 (PANTHER)	no GO terms	no GO terms
SCJLLR1107D06.g	unnamed protein product	768	10	1.88133e-14	87.18						mobidb-lite (MOBIDB_LITE); mobidb-lite (MOBIDB_LITE); mobidb-lite (MOBIDB_LITE)	no GO terms	no GO terms
SCUTLR2008C12.g	spermatogenesis-associated protein 20 isoform X2	568	10	2.63308e-100	93.2	1	P:GO:0005975	P:carbohydrate metabolic process			IPR024705 (PANTHER)	C:GO:0005622; C:GO:0005737; C:GO:0009507; C:GO:0009536; C:GO:0016020; C:GO:0043226; C:GO:0043227; C:GO:0043229; C:GO:0043231; C:GO:0110165	C:intracellular anatomical structure; C:cytoplasm; C:chloroplast; C:plastid; C:membrane; C:organelle; C:membrane-bounded organelle; C:intracellular organelle; C:intracellular membrane-bounded organelle; C:cellular anatomical entity
SCUTLR2030B11.g	heat stress transcription factor A-2c	1166	10	8.44432e-136	95.75	6	P:GO:0006950; P:GO:0009628; F:GO:0003677; F:GO:0003700; F:GO:0005515; C:GO:0005634	P:response to stress; P:response to abiotic stimulus; F:DNA binding; F:DNA-binding transcription factor activity; F:protein binding; C:nucleus			IPR027725 (PANTHER)	P:GO:0006139; P:GO:0006351; P:GO:0006355; P:GO:0006357; P:GO:0006366; P:GO:0006725; P:GO:0006807; P:GO:0008152; P:GO:0009058; P:GO:0009059; P:GO:0009889; P:GO:0009987; P:GO:0010467; P:GO:0010468; P:GO:0010556; P:GO:0016070; P:GO:0018130; P:GO:0019219; P:GO:0019222; P:GO:0019438; P:GO:0031323; P:GO:0031326; P:GO:0032774; P:GO:0034641; P:GO:0034645; P:GO:0034654; P:GO:0043170; P:GO:0044237; P:GO:00…	P:nucleobase-containing compound metabolic process; P:DNA-templated transcription; P:regulation of DNA-templated transcription; P:regulation of transcription by RNA polymerase II; P:transcription by RNA polymerase II; P:cellular aromatic compound metabolic process; P:nitrogen compound metabolic process; P:metabolic process; P:biosynthetic process; P:macromolecule biosynthetic process; P:regulatio…
SCVPLR2012E08.g	seed maturation protein PM41	562	10	2.23013e-40	96.58						mobidb-lite (MOBIDB_LITE); mobidb-lite (MOBIDB_LITE); mobidb-lite (MOBIDB_LITE); PTHR36012 (PANTHER)	no GO terms	no GO terms
SCCCLR2C03F01.g	phospholipid transfer protein 1	885	10	4.12898e-42	93.23	2	P:GO:0006810; F:GO:0008289	P:transport; F:lipid binding			IPR000528 (PRINTS); IPR016140 (PFAM); IPR036312 (G3DSA:1.10.110.GENE3D); IPR000528 (PANTHER); cd01960 (CDD); IPR036312 (SUPERFAMILY)	P:GO:0006869; F:GO:0008289; C:GO:0016020; C:GO:0110165	P:lipid transport; F:lipid binding; C:membrane; C:cellular anatomical entity
SCCCRT1002B01.g	homocysteine S-methyltransferase 3	1566	10	0.0	95.65	4	P:GO:0009058; P:GO:0009987; F:GO:0005488; F:GO:0016740	P:biosynthetic process; P:cellular process; F:binding; F:transferase activity	EC:2.1.1	Transferring one-carbon groups	IPR036589 (G3DSA:3.20.20.GENE3D); IPR003726 (PFAM); PTHR46015 (PANTHER); IPR003726 (PROSITE_PROFILES); IPR036589 (SUPERFAMILY)	P:GO:0006082; P:GO:0006520; P:GO:0006575; P:GO:0006790; P:GO:0006807; P:GO:0008152; P:GO:0008652; P:GO:0009058; P:GO:0009066; P:GO:0009067; P:GO:0009987; P:GO:0016053; P:GO:0019752; P:GO:0043436; P:GO:0044237; P:GO:0044238; P:GO:0044249; P:GO:0044281; P:GO:0044283; P:GO:0046394; P:GO:0071704; P:GO:1901564; P:GO:1901566; P:GO:1901576; P:GO:1901605; P:GO:1901607; F:GO:0003824; F:GO:0008168; F:GO:00…	P:organic acid metabolic process; P:amino acid metabolic process; P:cellular modified amino acid metabolic process; P:sulfur compound metabolic process; P:nitrogen compound metabolic process; P:metabolic process; P:amino acid biosynthetic process; P:biosynthetic process; P:aspartate family amino acid metabolic process; P:aspartate family amino acid biosynthetic process; P:cellular process; P:orga…
SCCCRT1002F09.g	G-box-binding factor 4	1182	10	1.59695e-100	88.17	8	P:GO:0006950; P:GO:0007165; P:GO:0009628; P:GO:0009719; P:GO:0042221; F:GO:0003677; F:GO:0003700; C:GO:0005634	P:response to stress; P:signal transduction; P:response to abiotic stimulus; P:response to endogenous stimulus; P:response to chemical; F:DNA binding; F:DNA-binding transcription factor activity; C:nucleus			G3DSA:1.20.5.170 (GENE3D); IPR004827 (PFAM); mobidb-lite (MOBIDB_LITE); mobidb-lite (MOBIDB_LITE); mobidb-lite (MOBIDB_LITE); mobidb-lite (MOBIDB_LITE); IPR043452 (PANTHER); IPR004827 (PROSITE_PROFILES); cd14707 (CDD); IPR046347 (SUPERFAMILY)	P:GO:0006355; P:GO:0045893; F:GO:0003700; C:GO:0005622; C:GO:0005634; C:GO:0016020; C:GO:0043226; C:GO:0043227; C:GO:0043229; C:GO:0043231; C:GO:0110165	P:regulation of DNA-templated transcription; P:positive regulation of DNA-templated transcription; F:DNA-binding transcription factor activity; C:intracellular anatomical structure; C:nucleus; C:membrane; C:organelle; C:membrane-bounded organelle; C:intracellular organelle; C:intracellular membrane-bounded organelle; C:cellular anatomical entity
SCJLST1025D02.g	phosphoglycerate kinase, cytosolic-like	559	10	1.65049e-102	99.69	8	P:GO:0005975; P:GO:0006091; P:GO:0006139; P:GO:0009056; P:GO:0009058; F:GO:0000166; F:GO:0016301; C:GO:0005829	P:carbohydrate metabolic process; P:generation of precursor metabolites and energy; P:nucleobase-containing compound metabolic process; P:catabolic process; P:biosynthetic process; F:nucleotide binding; F:kinase activity; C:cytosol	EC:2.7.2.3	phosphoglycerate kinase	IPR001576 (PRINTS); IPR001576 (PFAM); IPR015824 (G3DSA:3.40.50.GENE3D); IPR001576 (PANTHER); IPR036043 (SUPERFAMILY)	P:GO:0005975; P:GO:0005996; P:GO:0006006; P:GO:0006082; P:GO:0006091; P:GO:0006096; P:GO:0006139; P:GO:0006163; P:GO:0006165; P:GO:0006725; P:GO:0006753; P:GO:0006757; P:GO:0006793; P:GO:0006796; P:GO:0006807; P:GO:0008152; P:GO:0009056; P:GO:0009058; P:GO:0009117; P:GO:0009132; P:GO:0009135; P:GO:0009150; P:GO:0009179; P:GO:0009185; P:GO:0009259; P:GO:0009987; P:GO:0016051; P:GO:0016052; P:GO:00…	P:carbohydrate metabolic process; P:monosaccharide metabolic process; P:glucose metabolic process; P:organic acid metabolic process; P:generation of precursor metabolites and energy; P:glycolytic process; P:nucleobase-containing compound metabolic process; P:purine nucleotide metabolic process; P:nucleoside diphosphate phosphorylation; P:cellular aromatic compound metabolic process; P:nucleoside …
SCEQRT1031H03.g	hypothetical protein SORBI_3007G092900	715	10	6.12706e-110	91.41	3	F:GO:0003824; F:GO:0005488; C:GO:0016020	F:catalytic activity; F:binding; C:membrane	EC:1.14.13	Acting on paired donors, with incorporation or reduction of molecular oxygen. The oxygen incorporated need not be derived from O2	IPR001128 (PFAM); IPR036396 (G3DSA:1.10.630.GENE3D); PTHR47955 (PANTHER); IPR036396 (SUPERFAMILY)	F:GO:0004497; F:GO:0005506; F:GO:0016705; F:GO:0020037	F:monooxygenase activity; F:iron ion binding; F:oxidoreductase activity, acting on paired donors, with incorporation or reduction of molecular oxygen; F:heme binding
SCCCRT1002C05.g	alanine aminotransferase 2 isoform X1	2153	10	0.0	98.59	5	P:GO:0009056; P:GO:0009058; P:GO:0009987; F:GO:0005488; F:GO:0016740	P:catabolic process; P:biosynthetic process; P:cellular process; F:binding; F:transferase activity	EC:2.6.1.12; EC:2.6.1.2	alanine--oxo-acid transaminase; alanine transaminase	IPR015421 (G3DSA:3.40.640.GENE3D); G3DSA:1.10.287.1970 (GENE3D); IPR004839 (PFAM); IPR015422 (G3DSA:3.90.1150.GENE3D); IPR045088 (PANTHER); cd00609 (CDD); IPR015424 (SUPERFAMILY)	P:GO:0009058; F:GO:0003824; F:GO:0008483; F:GO:0016740; F:GO:0030170	P:biosynthetic process; F:catalytic activity; F:transaminase activity; F:transferase activity; F:pyridoxal phosphate binding
SCJFRT1009E08.g	glycine-rich RNA-binding protein 1-like	1089	10	2.26989e-32	97.32						G3DSA:3.30.70.100 (GENE3D); mobidb-lite (MOBIDB_LITE); IPR044296 (PANTHER)	no GO terms	no GO terms
SCRURZ3080A01.g	hypothetical protein PAHAL_2G217900	636	10	2.16877e-09	84.23	1	C:GO:0016020	C:membrane			no IPS match	no IPS match	no IPS match
SCBFAD1088H04.g	phosphate regulatory homolog1	1454	10	5.4127e-134	67.18	2	P:GO:0006457; F:GO:0051087	P:protein folding; F:chaperone binding			mobidb-lite (MOBIDB_LITE); mobidb-lite (MOBIDB_LITE); mobidb-lite (MOBIDB_LITE); mobidb-lite (MOBIDB_LITE); mobidb-lite (MOBIDB_LITE); mobidb-lite (MOBIDB_LITE); mobidb-lite (MOBIDB_LITE); mobidb-lite (MOBIDB_LITE); mobidb-lite (MOBIDB_LITE); mobidb-lite (MOBIDB_LITE); mobidb-lite (MOBIDB_LITE); mobidb-lite (MOBIDB_LITE); IPR040400 (PANTHER)	P:GO:0006457; P:GO:0009987; C:GO:0005911; C:GO:0030054; C:GO:0070161; C:GO:0110165	P:protein folding; P:cellular process; C:cell-cell junction; C:cell junction; C:anchoring junction; C:cellular anatomical entity
SCJFRT1011E05.b	bZIP transcription factor	701	10	3.54255e-57	89.43	3	F:GO:0003677; F:GO:0003700; C:GO:0005634	F:DNA binding; F:DNA-binding transcription factor activity; C:nucleus			G3DSA:1.20.5.170 (GENE3D); IPR004827 (PFAM); mobidb-lite (MOBIDB_LITE); mobidb-lite (MOBIDB_LITE); mobidb-lite (MOBIDB_LITE); PTHR45764 (PANTHER); IPR004827 (PROSITE_PROFILES); IPR045314 (CDD); IPR046347 (SUPERFAMILY)	P:GO:0006139; P:GO:0006351; P:GO:0006355; P:GO:0006725; P:GO:0006807; P:GO:0008152; P:GO:0009058; P:GO:0009059; P:GO:0009889; P:GO:0009891; P:GO:0009893; P:GO:0009987; P:GO:0010467; P:GO:0010468; P:GO:0010556; P:GO:0010557; P:GO:0010604; P:GO:0016070; P:GO:0018130; P:GO:0019219; P:GO:0019222; P:GO:0019438; P:GO:0031323; P:GO:0031325; P:GO:0031326; P:GO:0031328; P:GO:0032774; P:GO:0034641; P:GO:00…	P:nucleobase-containing compound metabolic process; P:DNA-templated transcription; P:regulation of DNA-templated transcription; P:cellular aromatic compound metabolic process; P:nitrogen compound metabolic process; P:metabolic process; P:biosynthetic process; P:macromolecule biosynthetic process; P:regulation of biosynthetic process; P:positive regulation of biosynthetic process; P:positive regul…
SCJFRZ2014D06.g	---NA---	1329									mobidb-lite (MOBIDB_LITE)	no GO terms	no GO terms
SCJFRT1059B03.g	monothiol glutaredoxin-S9-like	710	10	2.97147e-30	71.04	1	F:GO:0097573	F:glutathione oxidoreductase activity			IPR011905 (TIGRFAM); G3DSA:3.40.30.10 (GENE3D); IPR002109 (PFAM); IPR011905 (PANTHER); PS51354 (PROSITE_PROFILES); IPR036249 (SUPERFAMILY)	no GO terms	no GO terms
SCJFRT1059F03.g	ethylene-responsive transcription factor RAP2-13-like	598	10	3.81104e-07	92.45	3	F:GO:0003677; F:GO:0003700; C:GO:0005634	F:DNA binding; F:DNA-binding transcription factor activity; C:nucleus			no IPS match	no IPS match	no IPS match
SCRLLR1038F07.g	uncharacterized LOC100274866	810	10	9.53932e-38	94.41	3	P:GO:0006139; P:GO:0009058; F:GO:0005488	P:nucleobase-containing compound metabolic process; P:biosynthetic process; F:binding			IPR007650 (PFAM); IPR013088 (G3DSA:3.30.50.GENE3D); mobidb-lite (MOBIDB_LITE); mobidb-lite (MOBIDB_LITE); IPR044533 (PANTHER); IPR007650 (PROSITE_PROFILES)	P:GO:0006355; F:GO:0008270	P:regulation of DNA-templated transcription; F:zinc ion binding
SCJFRT1060E10.g	F-box/kelch-repeat protein At1g74510-like	1340	10	0.0	98.83						IPR015915 (G3DSA:2.120.10.GENE3D); IPR006652 (PFAM); PTHR46122 (PANTHER); IPR015915 (SUPERFAMILY)	F:GO:0005515; C:GO:0005622; C:GO:0005634; C:GO:0016020; C:GO:0043226; C:GO:0043227; C:GO:0043229; C:GO:0043231; C:GO:0110165	F:protein binding; C:intracellular anatomical structure; C:nucleus; C:membrane; C:organelle; C:membrane-bounded organelle; C:intracellular organelle; C:intracellular membrane-bounded organelle; C:cellular anatomical entity
SCVPLR2005B09.g	---NA---	682									mobidb-lite (MOBIDB_LITE); mobidb-lite (MOBIDB_LITE); mobidb-lite (MOBIDB_LITE)	no GO terms	no GO terms
SCCCCL5004D10.g	cytochrome P450 85A1	705	10	2.55416e-92	98.71	6	P:GO:0006629; P:GO:0009058; P:GO:0016043; F:GO:0003824; F:GO:0005488; C:GO:0016020	P:lipid metabolic process; P:biosynthetic process; P:cellular component organization; F:catalytic activity; F:binding; C:membrane	EC:1.14	Acting on paired donors, with incorporation or reduction of molecular oxygen. The oxygen incorporated need not be derived from O2	IPR002403 (PRINTS); IPR001128 (PFAM); IPR036396 (G3DSA:1.10.630.GENE3D); PTHR24286 (PANTHER); IPR036396 (SUPERFAMILY)	P:GO:0006629; P:GO:0008152; P:GO:0008202; P:GO:0016125; P:GO:0044238; P:GO:0071704; P:GO:1901360; P:GO:1901615; F:GO:0003824; F:GO:0004497; F:GO:0005506; F:GO:0016491; F:GO:0016705; F:GO:0020037	P:lipid metabolic process; P:metabolic process; P:steroid metabolic process; P:sterol metabolic process; P:primary metabolic process; P:organic substance metabolic process; P:organic cyclic compound metabolic process; P:organic hydroxy compound metabolic process; F:catalytic activity; F:monooxygenase activity; F:iron ion binding; F:oxidoreductase activity; F:oxidoreductase activity, acting on pai…
SCJLRT1006A01.g	Transducin/WD40 repeat-like superfamily protein	648	10	6.9253e-153	97.55						IPR001680 (PFAM); IPR015943 (G3DSA:2.130.10.GENE3D); PTHR43991 (PANTHER); PS50294 (PROSITE_PROFILES); IPR001680 (PROSITE_PROFILES); IPR036322 (SUPERFAMILY)	F:GO:0005515	F:protein binding
SCJLRT1006E03.g	probable galactinol--sucrose galactosyltransferase 2	1088	10	0.0	87.64	3	P:GO:0005975; F:GO:0016740; F:GO:0016787	P:carbohydrate metabolic process; F:transferase activity; F:hydrolase activity	EC:2.4; EC:3.2.1.22	Glycosyltransferases; alpha-galactosidase	IPR013785 (G3DSA:3.20.20.GENE3D); IPR008811 (PFAM); mobidb-lite (MOBIDB_LITE); mobidb-lite (MOBIDB_LITE); IPR008811 (PANTHER); IPR017853 (SUPERFAMILY)	F:GO:0003824; F:GO:0004553; F:GO:0016787; F:GO:0016798	F:catalytic activity; F:hydrolase activity, hydrolyzing O-glycosyl compounds; F:hydrolase activity; F:hydrolase activity, acting on glycosyl bonds
SCJLRT1013E04.g	unnamed protein product	679	7	6.09155e-14	76.31						mobidb-lite (MOBIDB_LITE); PTHR34780 (PANTHER)	no GO terms	no GO terms
SCCCRZ1001G11.g	myosin heavy chain-related	1735	10	0.0	95.72	1	C:GO:0016020	C:membrane			G3DSA:1.20.120.20 (GENE3D); G3DSA:1.10.287.1490 (GENE3D); mobidb-lite (MOBIDB_LITE); mobidb-lite (MOBIDB_LITE); PTHR34360 (PANTHER); SSF57997 (SUPERFAMILY); SSF58113 (SUPERFAMILY)	no GO terms	no GO terms
SCJLRT1015C08.g	NAC transcription factor 29	610	10	3.49989e-91	97.78	3	P:GO:0006139; P:GO:0009058; F:GO:0003677	P:nucleobase-containing compound metabolic process; P:biosynthetic process; F:DNA binding			IPR003441 (PFAM); IPR036093 (G3DSA:2.170.150.GENE3D); PTHR31719 (PANTHER); IPR003441 (PROSITE_PROFILES); IPR036093 (SUPERFAMILY)	P:GO:0006355; F:GO:0003677	P:regulation of DNA-templated transcription; F:DNA binding
SCJLRT1017C01.g	CTD nuclear envelope phosphatase 1 homolog isoform X2	1142	10	0.0	93.4	2	F:GO:0016787; C:GO:0005634	F:hydrolase activity; C:nucleus	EC:3.1.3	Acting on ester bonds	IPR023214 (G3DSA:3.40.50.GENE3D); IPR004274 (PFAM); PTHR12210 (PANTHER); IPR004274 (PROSITE_PROFILES); cd07521 (CDD); IPR036412 (SUPERFAMILY)	F:GO:0003824; F:GO:0004721; F:GO:0016787; F:GO:0016788; F:GO:0016791; F:GO:0042578; F:GO:0140096	F:catalytic activity; F:phosphoprotein phosphatase activity; F:hydrolase activity; F:hydrolase activity, acting on ester bonds; F:phosphatase activity; F:phosphoric ester hydrolase activity; F:catalytic activity, acting on a protein
SCJLRT1019F06.g	Putative 1-phosphatidylinositol-4-phosphate 5-kinase/ zinc ion binding family	810	10	9.92417e-118	98.78	7	P:GO:0006629; P:GO:0009058; P:GO:0009987; F:GO:0000166; F:GO:0016301; C:GO:0005768; C:GO:0016020	P:lipid metabolic process; P:biosynthetic process; P:cellular process; F:nucleotide binding; F:kinase activity; C:endosome; C:membrane	EC:2.7.1.150	1-phosphatidylinositol-3-phosphate 5-kinase	G3DSA:3.30.810.10 (GENE3D); IPR002498 (PFAM); PTHR45748 (PANTHER); IPR002498 (PROSITE_PROFILES); IPR044769 (CDD); SSF56104 (SUPERFAMILY)	P:GO:0006629; P:GO:0006644; P:GO:0006650; P:GO:0006661; P:GO:0006793; P:GO:0006796; P:GO:0008152; P:GO:0008610; P:GO:0008654; P:GO:0009058; P:GO:0009987; P:GO:0019637; P:GO:0044237; P:GO:0044238; P:GO:0044249; P:GO:0044255; P:GO:0045017; P:GO:0046474; P:GO:0046486; P:GO:0046488; P:GO:0046854; P:GO:0071704; P:GO:0090407; P:GO:1901576; F:GO:0000285; F:GO:0003824; F:GO:0016301; F:GO:0016307; F:GO:00…	P:lipid metabolic process; P:phospholipid metabolic process; P:glycerophospholipid metabolic process; P:phosphatidylinositol biosynthetic process; P:phosphorus metabolic process; P:phosphate-containing compound metabolic process; P:metabolic process; P:lipid biosynthetic process; P:phospholipid biosynthetic process; P:biosynthetic process; P:cellular process; P:organophosphate metabolic process; …
SCJLRT1021D01.g	serine/threonine-protein kinase RIPK	713	10	6.51893e-154	96.49	4	P:GO:0009987; P:GO:0036211; F:GO:0000166; F:GO:0016301	P:cellular process; P:protein modification process; F:nucleotide binding; F:kinase activity	EC:2.7.1	Transferring phosphorus-containing groups	IPR000719 (PFAM); G3DSA:1.10.510.10 (GENE3D); mobidb-lite (MOBIDB_LITE); PTHR45621 (PANTHER); IPR000719 (PROSITE_PROFILES); IPR011009 (SUPERFAMILY)	P:GO:0006468; F:GO:0004672; F:GO:0005524	P:protein phosphorylation; F:protein kinase activity; F:ATP binding
SCQGRT1041A04.g	probable E3 ubiquitin-protein ligase XBOS36	498	10	2.59837e-07	84.02	3	P:GO:0008152; F:GO:0005488; F:GO:0016740	P:metabolic process; F:binding; F:transferase activity	EC:2; EC:6	Transferases; Ligases	no IPS match	no IPS match	no IPS match
SCQSRT1034H05.g	delta-1-pyrroline-5-carboxylate synthase 1	737	10	4.04487e-97	99.15	5	P:GO:0009058; P:GO:0009987; F:GO:0000166; F:GO:0016301; C:GO:0005737	P:biosynthetic process; P:cellular process; F:nucleotide binding; F:kinase activity; C:cytoplasm	EC:1.2.1.41; EC:2.7.2.11	glutamate-5-semialdehyde dehydrogenase; glutamate 5-kinase	IPR001057 (PRINTS); IPR001048 (PFAM); IPR036393 (G3DSA:3.40.1160.GENE3D); mobidb-lite (MOBIDB_LITE); PTHR11063 (PANTHER); IPR036393 (SUPERFAMILY)	F:GO:0003824; F:GO:0005524; F:GO:0016301; F:GO:0016491	F:catalytic activity; F:ATP binding; F:kinase activity; F:oxidoreductase activity
SCUTLR1058B02.g	S-adenosylmethionine synthase 1	1758	10	0.0	99.06	5	P:GO:0009058; P:GO:0009987; F:GO:0000166; F:GO:0016740; C:GO:0005829	P:biosynthetic process; P:cellular process; F:nucleotide binding; F:transferase activity; C:cytosol	EC:2.5.1.6	methionine adenosyltransferase	G3DSA:3.30.300.10 (GENE3D); IPR022629 (PFAM); IPR022628 (PFAM); G3DSA:3.30.300.10 (GENE3D); IPR002133 (TIGRFAM); IPR022630 (PFAM); G3DSA:3.30.300.10 (GENE3D); IPR002133 (PANTHER); IPR002133 (HAMAP); cd18079 (CDD); IPR022636 (SUPERFAMILY); IPR022636 (SUPERFAMILY); IPR022636 (SUPERFAMILY)	P:GO:0006556; P:GO:0006790; P:GO:0008152; P:GO:0009058; P:GO:0009987; P:GO:0044237; P:GO:0044249; P:GO:0071704; P:GO:1901576; F:GO:0003824; F:GO:0004478; F:GO:0005524; F:GO:0016740; F:GO:0016765; C:GO:0005622; C:GO:0005737; C:GO:0005829; C:GO:0110165	P:S-adenosylmethionine biosynthetic process; P:sulfur compound metabolic process; P:metabolic process; P:biosynthetic process; P:cellular process; P:cellular metabolic process; P:cellular biosynthetic process; P:organic substance metabolic process; P:organic substance biosynthetic process; F:catalytic activity; F:methionine adenosyltransferase activity; F:ATP binding; F:transferase activity; F:tr…
SCJFRT1005A02.g	CASP-like protein 1D1	851	10	3.01828e-64	83.12	2	F:GO:0005488; C:GO:0005886	F:binding; C:plasma membrane			IPR006702 (PFAM); IPR006459 (TIGRFAM); IPR044173 (PANTHER)	no GO terms	no GO terms
SCEPRT2048G05.g	NAC domain-containing protein 21/22-like	1260	10	1.28844e-152	86.81	3	P:GO:0006139; P:GO:0009058; F:GO:0003677	P:nucleobase-containing compound metabolic process; P:biosynthetic process; F:DNA binding			IPR003441 (PFAM); IPR036093 (G3DSA:2.170.150.GENE3D); mobidb-lite (MOBIDB_LITE); PTHR31744 (PANTHER); IPR003441 (PROSITE_PROFILES); IPR036093 (SUPERFAMILY)	P:GO:0006355; F:GO:0003677	P:regulation of DNA-templated transcription; F:DNA binding
SCEQRT2090A10.g	Serine/arginine-rich splicing factor SR45a	778	10	2.86617e-105	97.35	4	P:GO:0006139; P:GO:0009416; F:GO:0003723; C:GO:0005634	P:nucleobase-containing compound metabolic process; P:response to light stimulus; F:RNA binding; C:nucleus			mobidb-lite (MOBIDB_LITE)	no GO terms	no GO terms
SCCCCL4005F02.g	Beta-glucuronosyltransferase GlcAT14A	2153	10	0.0	98.23	2	F:GO:0016740; C:GO:0016020	F:transferase activity; C:membrane	EC:2.4.1.17	glucuronosyltransferase	IPR003406 (PFAM); mobidb-lite (MOBIDB_LITE); IPR044610 (PANTHER)	F:GO:0015020; F:GO:0016757; C:GO:0016020	F:glucuronosyltransferase activity; F:glycosyltransferase activity; C:membrane
SCRFLR2037D05.g	unnamed protein product	511	10	5.12311e-41	93.38	4	P:GO:0006950; P:GO:0019538; P:GO:0065009; F:GO:0030234	P:response to stress; P:protein metabolic process; P:regulation of molecular function; F:enzyme regulator activity			IPR000864 (PRINTS); IPR000864 (PFAM); G3DSA:3.30.10.10 (GENE3D); IPR000864 (PANTHER); IPR036354 (SUPERFAMILY)	P:GO:0009611; F:GO:0004867	P:response to wounding; F:serine-type endopeptidase inhibitor activity
SCEQRT1033F06.g	protein NRT1/ PTR FAMILY 3.1	2106	10	0.0	95.54	4	P:GO:0006810; P:GO:0009987; F:GO:0005215; C:GO:0005886	P:transport; P:cellular process; F:transporter activity; C:plasma membrane			IPR036259 (G3DSA:1.20.1250.GENE3D); IPR000109 (PFAM); PTHR11654 (PANTHER); IPR036259 (SUPERFAMILY)	P:GO:0055085; F:GO:0022857; C:GO:0005886; C:GO:0016020; C:GO:0071944; C:GO:0110165	P:transmembrane transport; F:transmembrane transporter activity; C:plasma membrane; C:membrane; C:cell periphery; C:cellular anatomical entity
SCEQRT2096B02.g	dehydrin COR410	587	10	6.3146e-19	85.35	5	P:GO:0006950; P:GO:0009628; P:GO:0009719; P:GO:0042221; C:GO:0016020	P:response to stress; P:response to abiotic stimulus; P:response to endogenous stimulus; P:response to chemical; C:membrane			mobidb-lite (MOBIDB_LITE); mobidb-lite (MOBIDB_LITE); mobidb-lite (MOBIDB_LITE); mobidb-lite (MOBIDB_LITE)	no GO terms	no GO terms
SCEQRT2098D06.g	UDP-glucuronate 4-epimerase 1	1072	10	2.22536e-149	99.57	1	C:GO:0016020	C:membrane			G3DSA:3.40.50.720 (GENE3D); IPR016040 (PFAM); PTHR43574 (PANTHER); IPR036291 (SUPERFAMILY)	no GO terms	no GO terms
SCEQRT2091B01.g	homeobox-leucine zipper protein HOX6	1388	10	1.00232e-124	92.2	3	F:GO:0003677; F:GO:0003700; C:GO:0005634	F:DNA binding; F:DNA-binding transcription factor activity; C:nucleus			IPR000047 (PRINTS); IPR003106 (PFAM); G3DSA:1.10.10.60 (GENE3D); IPR001356 (PFAM); mobidb-lite (MOBIDB_LITE); mobidb-lite (MOBIDB_LITE); mobidb-lite (MOBIDB_LITE); IPR045224 (PANTHER); IPR001356 (PROSITE_PROFILES); IPR001356 (CDD); IPR009057 (SUPERFAMILY)	P:GO:0006139; P:GO:0006351; P:GO:0006355; P:GO:0006725; P:GO:0006807; P:GO:0008152; P:GO:0009058; P:GO:0009059; P:GO:0009889; P:GO:0009891; P:GO:0009893; P:GO:0009987; P:GO:0010467; P:GO:0010468; P:GO:0010556; P:GO:0010557; P:GO:0010604; P:GO:0016070; P:GO:0018130; P:GO:0019219; P:GO:0019222; P:GO:0019438; P:GO:0031323; P:GO:0031325; P:GO:0031326; P:GO:0031328; P:GO:0032774; P:GO:0034641; P:GO:00…	P:nucleobase-containing compound metabolic process; P:DNA-templated transcription; P:regulation of DNA-templated transcription; P:cellular aromatic compound metabolic process; P:nitrogen compound metabolic process; P:metabolic process; P:biosynthetic process; P:macromolecule biosynthetic process; P:regulation of biosynthetic process; P:positive regulation of biosynthetic process; P:positive regul…
SCEQRT2099C08.g	probable protein phosphatase 2C 9	623	10	2.54506e-41	83.01	6	P:GO:0009987; P:GO:0036211; F:GO:0005488; F:GO:0016787; C:GO:0005634; C:GO:0016020	P:cellular process; P:protein modification process; F:binding; F:hydrolase activity; C:nucleus; C:membrane	EC:3.1.3.16	protein-serine/threonine phosphatase	no IPS match	no IPS match	no IPS match
SCEQRT2099E04.g	anthocyanidin 5,3-O-glucosyltransferase-like	547	10	2.08353e-108	84.46	1	F:GO:0016740	F:transferase activity	EC:2.4.1	Glycosyltransferases	G3DSA:3.40.50.2000 (GENE3D); PTHR48048 (PANTHER); SSF53756 (SUPERFAMILY)	no GO terms	no GO terms
SCAGRT2039A09.g	sphingosine-1-phosphate lyase	1066	10	0.0	99.27	6	P:GO:0006629; P:GO:0009056; P:GO:0009987; F:GO:0003824; F:GO:0005488; C:GO:0005783	P:lipid metabolic process; P:catabolic process; P:cellular process; F:catalytic activity; F:binding; C:endoplasmic reticulum	EC:4.1.2.27	sphinganine-1-phosphate aldolase	IPR002129 (PFAM); IPR015421 (G3DSA:3.40.640.GENE3D); IPR015422 (G3DSA:3.90.1150.GENE3D); G3DSA:6.10.140.2150 (GENE3D); PTHR42735 (PANTHER); IPR015424 (SUPERFAMILY)	P:GO:0006629; P:GO:0006643; P:GO:0006665; P:GO:0006807; P:GO:0008152; P:GO:0009056; P:GO:0009987; P:GO:0016042; P:GO:0019752; P:GO:0030149; P:GO:0044237; P:GO:0044238; P:GO:0044242; P:GO:0044248; P:GO:0044255; P:GO:0071704; P:GO:1901564; P:GO:1901565; P:GO:1901575; F:GO:0003824; F:GO:0016829; F:GO:0016830; F:GO:0030170; C:GO:0005622; C:GO:0005737; C:GO:0005773; C:GO:0005783; C:GO:0005886; C:GO:00…	P:lipid metabolic process; P:membrane lipid metabolic process; P:sphingolipid metabolic process; P:nitrogen compound metabolic process; P:metabolic process; P:catabolic process; P:cellular process; P:lipid catabolic process; P:carboxylic acid metabolic process; P:sphingolipid catabolic process; P:cellular metabolic process; P:primary metabolic process; P:cellular lipid catabolic process; P:cellul…
SCEZRT2018E04.g	Fra a 1-associated protein	757	10	1.73705e-102	85.04						mobidb-lite (MOBIDB_LITE); mobidb-lite (MOBIDB_LITE); mobidb-lite (MOBIDB_LITE); PTHR35722 (PANTHER)	no GO terms	no GO terms
SCEZRT2023A09.g	---NA---	853									no IPS match	no IPS match	no IPS match
SCJFRT2053C08.g	probable protein phosphatase 2C 34	1150	10	4.92808e-115	96.61	4	P:GO:0009987; P:GO:0036211; F:GO:0005488; F:GO:0016787	P:cellular process; P:protein modification process; F:binding; F:hydrolase activity	EC:3.1.3.16	protein-serine/threonine phosphatase	IPR001932 (PFAM); IPR036457 (G3DSA:3.60.40.GENE3D); IPR015655 (PANTHER); IPR001932 (PROSITE_PROFILES); IPR001932 (CDD); IPR036457 (SUPERFAMILY)	P:GO:0006470; F:GO:0004722	P:protein dephosphorylation; F:protein serine/threonine phosphatase activity
SCJFRT2053D08.g	CASP-like protein 1D1	1002	10	2.06203e-77	85.85	2	F:GO:0005488; C:GO:0005886	F:binding; C:plasma membrane			IPR006702 (PFAM); IPR006459 (TIGRFAM); mobidb-lite (MOBIDB_LITE); IPR044173 (PANTHER)	no GO terms	no GO terms
SCRFLR1034A10.g	Potassium transporter 10	1572	10	0.0	96.18	4	P:GO:0006810; P:GO:0009987; F:GO:0005215; C:GO:0016020	P:transport; P:cellular process; F:transporter activity; C:membrane			IPR003855 (PFAM); IPR003855 (PANTHER)	P:GO:0006810; P:GO:0006811; P:GO:0006812; P:GO:0006813; P:GO:0030001; P:GO:0051179; P:GO:0051234; P:GO:0071805; F:GO:0005215; F:GO:0008324; F:GO:0015075; F:GO:0015079; F:GO:0015318; F:GO:0022857; F:GO:0022890; F:GO:0046873; C:GO:0016020; C:GO:0110165	P:transport; P:monoatomic ion transport; P:monoatomic cation transport; P:potassium ion transport; P:metal ion transport; P:localization; P:establishment of localization; P:potassium ion transmembrane transport; F:transporter activity; F:monoatomic cation transmembrane transporter activity; F:monoatomic ion transmembrane transporter activity; F:potassium ion transmembrane transporter activity; F:…
SCEQLR1091F02.g	purple acid phosphatase precursor	1776	10	0.0	98.4	6	P:GO:0006950; P:GO:0008152; P:GO:0009987; F:GO:0005488; F:GO:0016787; C:GO:0005773	P:response to stress; P:metabolic process; P:cellular process; F:binding; F:hydrolase activity; C:vacuole	EC:3.1.3.2	acid phosphatase	IPR025733 (PFAM); IPR004843 (PFAM); IPR015914 (PFAM); G3DSA:2.60.40.380 (GENE3D); IPR029052 (G3DSA:3.60.21.GENE3D); IPR039331 (PANTHER); IPR041792 (CDD); IPR029052 (SUPERFAMILY); IPR008963 (SUPERFAMILY)	F:GO:0003993; F:GO:0016787; F:GO:0046872	F:acid phosphatase activity; F:hydrolase activity; F:metal ion binding
SCJFRT2057H02.g	short-chain dehydrogenase TIC 32, chloroplastic	790	10	8.72981e-97	93.41						G3DSA:3.40.50.720 (GENE3D); PTHR24320 (PANTHER); IPR036291 (SUPERFAMILY)	no GO terms	no GO terms
SCQSRT2031A01.g	cell number regulator 13-like	1775	10	3.14669e-114	87.23	1	P:GO:0007165	P:signal transduction			IPR045766 (PFAM); IPR036537 (G3DSA:1.20.930.GENE3D); PTHR46604 (PANTHER); cd21037 (CDD)	P:GO:0007166	P:cell surface receptor signaling pathway
SCJFRT2059H08.g	transcription factor MYBS3	969	10	9.29779e-96	79.55	1	F:GO:0003677	F:DNA binding			IPR001005 (PFAM); G3DSA:1.10.10.60 (GENE3D); IPR006447 (TIGRFAM); PTHR44191 (PANTHER); IPR017884 (PROSITE_PROFILES); IPR001005 (PROSITE_PROFILES); IPR017930 (PROSITE_PROFILES); IPR001005 (CDD); IPR009057 (SUPERFAMILY)	P:GO:0009719; P:GO:0009725; P:GO:0009739; P:GO:0010033; P:GO:0033993; P:GO:0042221; P:GO:0050896; P:GO:1901700; F:GO:0003677	P:response to endogenous stimulus; P:response to hormone; P:response to gibberellin; P:response to organic substance; P:response to lipid; P:response to chemical; P:response to stimulus; P:response to oxygen-containing compound; F:DNA binding
SCSGLR1045E03.g	heavy metal-associated domain containing protein	1095	10	1.25542e-26	98.43						G3DSA:3.30.70.100 (GENE3D); mobidb-lite (MOBIDB_LITE); IPR044296 (PANTHER)	no GO terms	no GO terms
SCJFRT2059G12.b	receptor protein-tyrosine kinase CEPR2-like	594	10	3.25802e-78	93.83	5	P:GO:0009987; P:GO:0036211; F:GO:0000166; F:GO:0016301; C:GO:0005886	P:cellular process; P:protein modification process; F:nucleotide binding; F:kinase activity; C:plasma membrane	EC:2.7.1	Transferring phosphorus-containing groups	G3DSA:1.10.510.10 (GENE3D); IPR001245 (PFAM); PTHR48055 (PANTHER); IPR000719 (PROSITE_PROFILES); IPR011009 (SUPERFAMILY)	P:GO:0006468; F:GO:0004672; F:GO:0005524	P:protein phosphorylation; F:protein kinase activity; F:ATP binding
SCJFRT2060G01.g	heparan-alpha-glucosaminide N-acetyltransferase	1203	10	0.0	98.94	1	C:GO:0016020	C:membrane			PTHR31061 (PANTHER)	no GO terms	no GO terms
SCBGLR1114F09.g	protein C2-DOMAIN ABA-RELATED 8-like	911	10	1.30724e-112	99.01	5	P:GO:0007165; P:GO:0009719; P:GO:0042221; C:GO:0005634; C:GO:0005886	P:signal transduction; P:response to endogenous stimulus; P:response to chemical; C:nucleus; C:plasma membrane			IPR035892 (G3DSA:2.60.40.GENE3D); IPR000008 (PFAM); mobidb-lite (MOBIDB_LITE); mobidb-lite (MOBIDB_LITE); IPR044562 (PANTHER); IPR000008 (PROSITE_PROFILES); cd04038 (CDD); IPR035892 (SUPERFAMILY)	no GO terms	no GO terms
SCEQLR1050F05.g	dormancy-associated protein 1	863	10	9.00207e-29	92.0						IPR008406 (PFAM); mobidb-lite (MOBIDB_LITE); mobidb-lite (MOBIDB_LITE); IPR008406 (PANTHER)	no GO terms	no GO terms
SCEQRT2028C04.g	aquaporin PIP1-5	1352	10	0.0	99.31	4	P:GO:0006810; P:GO:0009987; F:GO:0005215; C:GO:0005886	P:transport; P:cellular process; F:transporter activity; C:plasma membrane			IPR000425 (PRINTS); IPR023271 (G3DSA:1.20.1080.GENE3D); IPR000425 (PFAM); IPR000425 (TIGRFAM); mobidb-lite (MOBIDB_LITE); IPR034294 (PANTHER); IPR000425 (CDD); IPR023271 (SUPERFAMILY)	P:GO:0006950; P:GO:0009628; P:GO:0042221; P:GO:0050896; P:GO:0055085; P:GO:1901700; F:GO:0005215; F:GO:0015267; F:GO:0015318; F:GO:0022803; F:GO:0022857; C:GO:0005622; C:GO:0005737; C:GO:0005773; C:GO:0005886; C:GO:0005911; C:GO:0016020; C:GO:0030054; C:GO:0043226; C:GO:0043227; C:GO:0043229; C:GO:0043231; C:GO:0070161; C:GO:0071944; C:GO:0110165	P:response to stress; P:response to abiotic stimulus; P:response to chemical; P:response to stimulus; P:transmembrane transport; P:response to oxygen-containing compound; F:transporter activity; F:channel activity; F:inorganic molecular entity transmembrane transporter activity; F:passive transmembrane transporter activity; F:transmembrane transporter activity; C:intracellular anatomical structur…
SCJLRT2051G08.g	ABC transporter G family member 39	657	10	1.63754e-145	98.58	5	P:GO:0006810; P:GO:0009987; F:GO:0000166; F:GO:0005215; C:GO:0016020	P:transport; P:cellular process; F:nucleotide binding; F:transporter activity; C:membrane	EC:7	Translocases	IPR013525 (PFAM); PTHR48040 (PANTHER)	F:GO:0140359; C:GO:0016020	F:ABC-type transporter activity; C:membrane
SCCCRZ2C03C06.g	protein EARLY RESPONSIVE TO DEHYDRATION 15-like	774	10	7.56984e-62	82.69						mobidb-lite (MOBIDB_LITE); IPR040414 (PANTHER)	no GO terms	no GO terms
SCCCRT2C09F10.g	---NA---	573									mobidb-lite (MOBIDB_LITE); mobidb-lite (MOBIDB_LITE); mobidb-lite (MOBIDB_LITE); mobidb-lite (MOBIDB_LITE); mobidb-lite (MOBIDB_LITE); PTHR33564 (PANTHER)	no GO terms	no GO terms
SCQSRT2031H06.g	late embryogenesis abundant protein 3	905	10	8.16584e-25	89.66						G3DSA:1.20.120.20 (GENE3D); mobidb-lite (MOBIDB_LITE); mobidb-lite (MOBIDB_LITE); mobidb-lite (MOBIDB_LITE); PTHR47372 (PANTHER); SSF58113 (SUPERFAMILY)	no GO terms	no GO terms
SCCCLB1023A12.g	proline iminopeptidase	1346	10	0.0	94.94	3	P:GO:0019538; F:GO:0016787; C:GO:0005737	P:protein metabolic process; F:hydrolase activity; C:cytoplasm	EC:3.4.11	Acting on peptide bonds (peptidases)	IPR002410 (PRINTS); IPR000073 (PRINTS); IPR000073 (PFAM); IPR029058 (G3DSA:3.40.50.GENE3D); IPR005944 (TIGRFAM); IPR005944 (PANTHER); IPR029058 (SUPERFAMILY)	P:GO:0006508; F:GO:0004177; F:GO:0008233; C:GO:0005737	P:proteolysis; F:aminopeptidase activity; F:peptidase activity; C:cytoplasm
SCEPRT2048G12.g	CTP synthase family protein	2059	10	0.0	93.13	5	P:GO:0006139; P:GO:0009058; F:GO:0000166; F:GO:0003824; F:GO:0005515	P:nucleobase-containing compound metabolic process; P:biosynthetic process; F:nucleotide binding; F:catalytic activity; F:protein binding	EC:6.3.4.2	CTP synthase (glutamine hydrolyzing)	IPR017926 (PFAM); IPR029062 (G3DSA:3.40.50.GENE3D); IPR004468 (PANTHER); PS51273 (PROSITE_PROFILES); IPR033828 (CDD); IPR029062 (SUPERFAMILY)	P:GO:0006139; P:GO:0006206; P:GO:0006220; P:GO:0006221; P:GO:0006241; P:GO:0006725; P:GO:0006753; P:GO:0006793; P:GO:0006796; P:GO:0006807; P:GO:0008152; P:GO:0009058; P:GO:0009112; P:GO:0009117; P:GO:0009141; P:GO:0009142; P:GO:0009165; P:GO:0009199; P:GO:0009201; P:GO:0009259; P:GO:0009260; P:GO:0009987; P:GO:0018130; P:GO:0019438; P:GO:0019637; P:GO:0019693; P:GO:0034641; P:GO:0034654; P:GO:00…	P:nucleobase-containing compound metabolic process; P:pyrimidine nucleobase metabolic process; P:pyrimidine nucleotide metabolic process; P:pyrimidine nucleotide biosynthetic process; P:CTP biosynthetic process; P:cellular aromatic compound metabolic process; P:nucleoside phosphate metabolic process; P:phosphorus metabolic process; P:phosphate-containing compound metabolic process; P:nitrogen com…
SCRUFL4021H01.g	Glutamate synthase 1 [NADH] chloroplastic	816	10	3.37593e-110	98.59	8	P:GO:0006139; P:GO:0006629; P:GO:0009056; P:GO:0009058; P:GO:0009605; P:GO:0036211; F:GO:0000166; F:GO:0003824	P:nucleobase-containing compound metabolic process; P:lipid metabolic process; P:catabolic process; P:biosynthetic process; P:response to external stimulus; P:protein modification process; F:nucleotide binding; F:catalytic activity	EC:1.4.1.14	glutamate synthase (NADH)	IPR023753 (PFAM); IPR036188 (G3DSA:3.50.50.GENE3D); PTHR43100 (PANTHER); IPR036188 (SUPERFAMILY)	F:GO:0016491	F:oxidoreductase activity
SCQSRT2034G08.g	alpha-galactosidase	1647	10	0.0	96.41	4	P:GO:0005975; P:GO:0009056; P:GO:0009987; F:GO:0016787	P:carbohydrate metabolic process; P:catabolic process; P:cellular process; F:hydrolase activity	EC:3.2.1.22	alpha-galactosidase	IPR002241 (PRINTS); IPR002241 (PFAM); IPR041233 (PFAM); IPR013780 (G3DSA:2.60.40.GENE3D); IPR013785 (G3DSA:3.20.20.GENE3D); IPR002241 (PANTHER); IPR002241 (CDD); IPR017853 (SUPERFAMILY); SSF51011 (SUPERFAMILY)	P:GO:0005975; F:GO:0004553	P:carbohydrate metabolic process; F:hydrolase activity, hydrolyzing O-glycosyl compounds
SCCCRZ2C03D05.g	glutamate decarboxylase-like isoform X2	1931	10	0.0	94.76	5	P:GO:0009056; P:GO:0009987; F:GO:0005488; F:GO:0016740; C:GO:0005829	P:catabolic process; P:cellular process; F:binding; F:transferase activity; C:cytosol	EC:4.1.1.15; EC:2	glutamate decarboxylase; Transferases	IPR002129 (PFAM); IPR010107 (TIGRFAM); G3DSA:4.10.280.50 (GENE3D); G3DSA:3.90.1150.160 (GENE3D); IPR015421 (G3DSA:3.40.640.GENE3D); IPR010107 (PANTHER); cd06450 (CDD); IPR015424 (SUPERFAMILY)	P:GO:0006082; P:GO:0006520; P:GO:0006536; P:GO:0006807; P:GO:0008152; P:GO:0009056; P:GO:0009064; P:GO:0009987; P:GO:0016054; P:GO:0019752; P:GO:0043436; P:GO:0044237; P:GO:0044238; P:GO:0044248; P:GO:0044281; P:GO:0044282; P:GO:0046395; P:GO:0071704; P:GO:1901564; P:GO:1901565; P:GO:1901575; P:GO:1901605; F:GO:0003824; F:GO:0004351; F:GO:0016829; F:GO:0016830; F:GO:0016831; F:GO:0030170; C:GO:00…	P:organic acid metabolic process; P:amino acid metabolic process; P:glutamate metabolic process; P:nitrogen compound metabolic process; P:metabolic process; P:catabolic process; P:glutamine family amino acid metabolic process; P:cellular process; P:organic acid catabolic process; P:carboxylic acid metabolic process; P:oxoacid metabolic process; P:cellular metabolic process; P:primary metabolic pr…
SCRLLR1059C02.g	2-oxoglutarate (2OG) and Fe(II)-dependent oxygenase superfamily protein	1410	10	0.0	98.89						IPR027443 (G3DSA:2.60.120.GENE3D); PTHR10209 (PANTHER); SSF51197 (SUPERFAMILY)	no GO terms	no GO terms
SCEPLR1051B12.g	uncharacterized WD repeat-containing protein C2A9.03 isoform X2	1638	10	0.0	91.92						IPR015943 (G3DSA:2.130.10.GENE3D); IPR001680 (PFAM); mobidb-lite (MOBIDB_LITE); mobidb-lite (MOBIDB_LITE); PTHR43991 (PANTHER); IPR001680 (PROSITE_PROFILES); PS50294 (PROSITE_PROFILES); IPR011047 (SUPERFAMILY)	F:GO:0005515	F:protein binding
SCCCLR1022B07.g	abscisic stress-ripening protein 5-like	830	10	0.00303965	99.02						IPR003496 (PFAM); mobidb-lite (MOBIDB_LITE); mobidb-lite (MOBIDB_LITE); mobidb-lite (MOBIDB_LITE); mobidb-lite (MOBIDB_LITE); IPR003496 (PANTHER)	no GO terms	no GO terms
SCEZRZ1012G03.g	calmodulin-like protein 5	715	10	7.10508e-49	94.52	1	F:GO:0005488	F:binding			IPR002048 (PFAM); G3DSA:1.10.238.10 (GENE3D); mobidb-lite (MOBIDB_LITE); IPR002048 (PROSITE_PROFILES); IPR011992 (SUPERFAMILY)	F:GO:0005509	F:calcium ion binding
SCEZRZ1013H09.g	ethanolamine-phosphate cytidylyltransferase	1253	10	7.93557e-167	93.23	8	P:GO:0005975; P:GO:0006139; P:GO:0006629; P:GO:0009056; P:GO:0009058; F:GO:0016740; C:GO:0005737; C:GO:0016020	P:carbohydrate metabolic process; P:nucleobase-containing compound metabolic process; P:lipid metabolic process; P:catabolic process; P:biosynthetic process; F:transferase activity; C:cytoplasm; C:membrane	EC:2.7.7.14	ethanolamine-phosphate cytidylyltransferase	IPR004821 (TIGRFAM); IPR004821 (PFAM); IPR014729 (G3DSA:3.40.50.GENE3D); IPR044608 (PANTHER); cd02173 (CDD); SSF52374 (SUPERFAMILY)	P:GO:0006629; P:GO:0006644; P:GO:0006646; P:GO:0006650; P:GO:0006793; P:GO:0006796; P:GO:0008152; P:GO:0008610; P:GO:0008654; P:GO:0009058; P:GO:0009987; P:GO:0019637; P:GO:0044237; P:GO:0044238; P:GO:0044249; P:GO:0044255; P:GO:0045017; P:GO:0046474; P:GO:0046486; P:GO:0071704; P:GO:0090407; P:GO:1901576; F:GO:0003824; F:GO:0004306; F:GO:0016740; F:GO:0016772; F:GO:0016779; C:GO:0005622; C:GO:00…	P:lipid metabolic process; P:phospholipid metabolic process; P:phosphatidylethanolamine biosynthetic process; P:glycerophospholipid metabolic process; P:phosphorus metabolic process; P:phosphate-containing compound metabolic process; P:metabolic process; P:lipid biosynthetic process; P:phospholipid biosynthetic process; P:biosynthetic process; P:cellular process; P:organophosphate metabolic proce…
SCCCLR1C05E04.g	Phosphatidylinositol N-acetyglucosaminlytransferase subunit P-related	2187	10	0.0	93.81	1	F:GO:0016740	F:transferase activity	EC:2	Transferases	IPR025486 (PFAM); mobidb-lite (MOBIDB_LITE); mobidb-lite (MOBIDB_LITE); mobidb-lite (MOBIDB_LITE); mobidb-lite (MOBIDB_LITE); PTHR47857 (PANTHER)	no GO terms	no GO terms
SCCCRZ2C03A10.g	probable mediator of RNA polymerase II transcription subunit 26b	622	10	5.4912e-53	97.45	1	C:GO:0005634	C:nucleus			no IPS match	no IPS match	no IPS match
SCBFRZ2018D11.g	Gamma-interferon-responsive lysosomal thiol protein precursor	1050	10	6.37654e-143	93.31	1	F:GO:0003824	F:catalytic activity	EC:1.8.4	Acting on a sulfur group of donors	IPR004911 (PFAM); G3DSA:3.40.30.10 (GENE3D); IPR004911 (PANTHER)	F:GO:0003824; F:GO:0016491; F:GO:0016671	F:catalytic activity; F:oxidoreductase activity; F:oxidoreductase activity, acting on a sulfur group of donors, disulfide as acceptor
SCBFRZ2049F06.g	OSJNBa0088A01.13-like protein	566	10	1.63437e-66	85.71						mobidb-lite (MOBIDB_LITE); mobidb-lite (MOBIDB_LITE); mobidb-lite (MOBIDB_LITE); PTHR33172 (PANTHER)	no GO terms	no GO terms
SCCCLR1072G02.g	zinc finger CCCH domain-containing protein 35	2104	10	1.98618e-155	81.06	1	F:GO:0005488	F:binding			G3DSA:3.30.1370.210 (GENE3D); mobidb-lite (MOBIDB_LITE); mobidb-lite (MOBIDB_LITE); mobidb-lite (MOBIDB_LITE); IPR045234 (PANTHER); IPR000571 (PROSITE_PROFILES)	F:GO:0046872	F:metal ion binding
SCJFRZ2025H12.g	Nucleobase-ascorbate transporter 6	2466	10	0.0	98.19	4	P:GO:0006810; P:GO:0009987; F:GO:0005215; C:GO:0016020	P:transport; P:cellular process; F:transporter activity; C:membrane			IPR006043 (PFAM); PTHR11119 (PANTHER)	P:GO:0055085; F:GO:0022857; C:GO:0016020	P:transmembrane transport; F:transmembrane transporter activity; C:membrane
SCJFRZ2026D04.g	arogenate dehydratase/prephenate dehydratase 6, chloroplastic-like	473	10	2.40289e-37	96.8	4	P:GO:0006259; P:GO:0009058; F:GO:0003824; C:GO:0009536	P:DNA metabolic process; P:biosynthetic process; F:catalytic activity; C:plastid	EC:4.2.1.51	prephenate dehydratase	G3DSA:3.30.70.260 (GENE3D); IPR045865 (SUPERFAMILY)	no GO terms	no GO terms
SCVPRZ2038A03.g	unnamed protein product	1349	10	0.0	95.95						mobidb-lite (MOBIDB_LITE); mobidb-lite (MOBIDB_LITE); PTHR35497 (PANTHER)	no GO terms	no GO terms
SCUTRZ2024D11.g	Ribosomal RNA small subunit methyltransferase H	602	10	1.20666e-46	92.79	3	P:GO:0006139; F:GO:0016740; C:GO:0009507	P:nucleobase-containing compound metabolic process; F:transferase activity; C:chloroplast	EC:2.1.1	Transferring one-carbon groups	IPR029063 (G3DSA:3.40.50.GENE3D); IPR002903 (PFAM); IPR002903 (PANTHER)	P:GO:0000154; P:GO:0001510; P:GO:0006139; P:GO:0006364; P:GO:0006396; P:GO:0006725; P:GO:0006807; P:GO:0008152; P:GO:0009451; P:GO:0009987; P:GO:0010467; P:GO:0016070; P:GO:0016072; P:GO:0022613; P:GO:0031167; P:GO:0032259; P:GO:0034470; P:GO:0034641; P:GO:0034660; P:GO:0042254; P:GO:0043170; P:GO:0043412; P:GO:0043414; P:GO:0044085; P:GO:0044237; P:GO:0044238; P:GO:0044260; P:GO:0046483; P:GO:00…	P:rRNA modification; P:RNA methylation; P:nucleobase-containing compound metabolic process; P:rRNA processing; P:RNA processing; P:cellular aromatic compound metabolic process; P:nitrogen compound metabolic process; P:metabolic process; P:RNA modification; P:cellular process; P:gene expression; P:RNA metabolic process; P:rRNA metabolic process; P:ribonucleoprotein complex biogenesis; P:rRNA methy…
SCAGLR2033G02.g	Cold-regulated 413 plasma membrane protein 2	692	10	2.76059e-107	97.05	1	C:GO:0016020	C:membrane			IPR008892 (PFAM); IPR008892 (PANTHER)	C:GO:0016020	C:membrane
SCCCRZ3002E05.g	Protein argonaute 2	655	10	1.43621e-144	95.9	3	F:GO:0003723; F:GO:0004518; C:GO:0005737	F:RNA binding; F:nuclease activity; C:cytoplasm	EC:3.1	Acting on ester bonds	IPR003100 (PFAM); G3DSA:2.170.260.10 (GENE3D); IPR032472 (PFAM); PTHR22891 (PANTHER); IPR003100 (PROSITE_PROFILES); cd02846 (CDD); IPR036085 (SUPERFAMILY)	P:GO:0008152; P:GO:0009892; P:GO:0010467; P:GO:0010468; P:GO:0010605; P:GO:0010608; P:GO:0010629; P:GO:0016441; P:GO:0019222; P:GO:0031047; P:GO:0035194; P:GO:0043170; P:GO:0048519; P:GO:0050789; P:GO:0060255; P:GO:0065007; P:GO:0071704; F:GO:0005515; C:GO:0005622; C:GO:0005737; C:GO:0110165	P:metabolic process; P:negative regulation of metabolic process; P:gene expression; P:regulation of gene expression; P:negative regulation of macromolecule metabolic process; P:post-transcriptional regulation of gene expression; P:negative regulation of gene expression; P:post-transcriptional gene silencing; P:regulation of metabolic process; P:RNA-mediated gene silencing; P:RNA-mediated post-tra…
SCBFRZ3008D06.g	9-cis-epoxycarotenoid dioxygenase 1, chloroplastic	588	10	1.29513e-57	97.24	6	P:GO:0006629; P:GO:0009056; P:GO:0009987; F:GO:0003824; F:GO:0005488; C:GO:0009507	P:lipid metabolic process; P:catabolic process; P:cellular process; F:catalytic activity; F:binding; C:chloroplast	EC:1.13.11	Acting on single donors with incorporation of molecular oxygen (oxygenases). The oxygen incorporated need not be derived from O2	IPR004294 (PFAM); IPR004294 (PANTHER)	P:GO:0006629; P:GO:0008152; P:GO:0009056; P:GO:0009987; P:GO:0016042; P:GO:0044237; P:GO:0044238; P:GO:0044242; P:GO:0044248; P:GO:0044255; P:GO:0071704; P:GO:1901575; F:GO:0003824; F:GO:0016491; F:GO:0016702; C:GO:0005622; C:GO:0005737; C:GO:0009507; C:GO:0009536; C:GO:0009570; C:GO:0016020; C:GO:0043226; C:GO:0043227; C:GO:0043229; C:GO:0043231; C:GO:0110165	P:lipid metabolic process; P:metabolic process; P:catabolic process; P:cellular process; P:lipid catabolic process; P:cellular metabolic process; P:primary metabolic process; P:cellular lipid catabolic process; P:cellular catabolic process; P:cellular lipid metabolic process; P:organic substance metabolic process; P:organic substance catabolic process; F:catalytic activity; F:oxidoreductase activ…
SCEPRZ3044H08.g	putative serine/threonine-protein kinase	544	10	1.28129e-43	99.35	10	P:GO:0006950; P:GO:0007165; P:GO:0009605; P:GO:0009607; P:GO:0009719; P:GO:0036211; P:GO:0042221; F:GO:0000166; F:GO:0016301; C:GO:0005886	P:response to stress; P:signal transduction; P:response to external stimulus; P:response to biotic stimulus; P:response to endogenous stimulus; P:protein modification process; P:response to chemical; F:nucleotide binding; F:kinase activity; C:plasma membrane	EC:2.7.1	Transferring phosphorus-containing groups	IPR011990 (G3DSA:1.25.40.GENE3D); IPR045845 (PANTHER); IPR011990 (SUPERFAMILY)	P:GO:0007154; P:GO:0007165; P:GO:0009719; P:GO:0009725; P:GO:0009742; P:GO:0009755; P:GO:0009987; P:GO:0010033; P:GO:0014070; P:GO:0023052; P:GO:0032870; P:GO:0033993; P:GO:0042221; P:GO:0043401; P:GO:0048545; P:GO:0050789; P:GO:0050794; P:GO:0050896; P:GO:0051716; P:GO:0065007; P:GO:0070887; P:GO:0071310; P:GO:0071383; P:GO:0071396; P:GO:0071407; P:GO:0071495; P:GO:1901700; P:GO:1901701; F:GO:00…	P:cell communication; P:signal transduction; P:response to endogenous stimulus; P:response to hormone; P:brassinosteroid mediated signaling pathway; P:hormone-mediated signaling pathway; P:cellular process; P:response to organic substance; P:response to organic cyclic compound; P:signaling; P:cellular response to hormone stimulus; P:response to lipid; P:response to chemical; P:steroid hormone med…
SCVPRZ2036G11.g	phosphoenolpyruvate carboxylase kinase 3	924	10	4.34349e-86	92.42	7	P:GO:0007165; P:GO:0036211; F:GO:0000166; F:GO:0005515; F:GO:0016301; C:GO:0005634; C:GO:0005737	P:signal transduction; P:protein modification process; F:nucleotide binding; F:protein binding; F:kinase activity; C:nucleus; C:cytoplasm	EC:2.7.11.17	calcium/calmodulin-dependent protein kinase	G3DSA:1.10.510.10 (GENE3D); IPR000719 (PFAM); PTHR24349 (PANTHER); IPR000719 (PROSITE_PROFILES); IPR011009 (SUPERFAMILY)	P:GO:0006468; P:GO:0006793; P:GO:0006796; P:GO:0006807; P:GO:0007154; P:GO:0007165; P:GO:0008152; P:GO:0009987; P:GO:0016310; P:GO:0018105; P:GO:0018193; P:GO:0018209; P:GO:0019538; P:GO:0019538; P:GO:0023052; P:GO:0035556; P:GO:0036211; P:GO:0036211; P:GO:0043170; P:GO:0043412; P:GO:0044237; P:GO:0044238; P:GO:0044260; P:GO:0046777; P:GO:0050789; P:GO:0050794; P:GO:0050896; P:GO:0051716; P:GO:00…	P:protein phosphorylation; P:phosphorus metabolic process; P:phosphate-containing compound metabolic process; P:nitrogen compound metabolic process; P:cell communication; P:signal transduction; P:metabolic process; P:cellular process; P:phosphorylation; P:peptidyl-serine phosphorylation; P:peptidyl-amino acid modification; P:peptidyl-serine modification; P:protein metabolic process; P:protein met…
SCEPRZ3087C08.g	Hydrophobic protein LTI6B	514	10	4.5763e-26	99.26	5	P:GO:0006950; P:GO:0009628; P:GO:0009719; P:GO:0042221; C:GO:0016020	P:response to stress; P:response to abiotic stimulus; P:response to endogenous stimulus; P:response to chemical; C:membrane			IPR000612 (PFAM); IPR000612 (PANTHER)	C:GO:0016020	C:membrane
SCJFST1010G05.g	uncharacterized protein LOC8083015 isoform X1	640	4	4.15409e-05	92.58	5	P:GO:0005975; P:GO:0008152; F:GO:0004650; F:GO:0016787; F:GO:0016798	P:carbohydrate metabolic process; P:metabolic process; F:polygalacturonase activity; F:hydrolase activity; F:hydrolase activity, acting on glycosyl bonds			no IPS match	no IPS match	no IPS match
SCCCRZ1002E08.g	plasma membrane intrinsic protein	1248	10	0.0	99.62	4	P:GO:0006810; P:GO:0009987; F:GO:0005215; C:GO:0005886	P:transport; P:cellular process; F:transporter activity; C:plasma membrane			IPR000425 (PRINTS); IPR023271 (G3DSA:1.20.1080.GENE3D); IPR000425 (TIGRFAM); IPR000425 (PFAM); mobidb-lite (MOBIDB_LITE); IPR034294 (PANTHER); IPR000425 (CDD); IPR023271 (SUPERFAMILY)	P:GO:0006950; P:GO:0009628; P:GO:0042221; P:GO:0050896; P:GO:0055085; P:GO:1901700; F:GO:0005215; F:GO:0015267; F:GO:0015318; F:GO:0022803; F:GO:0022857; C:GO:0005622; C:GO:0005737; C:GO:0005773; C:GO:0005886; C:GO:0005911; C:GO:0016020; C:GO:0030054; C:GO:0043226; C:GO:0043227; C:GO:0043229; C:GO:0043231; C:GO:0070161; C:GO:0071944; C:GO:0110165	P:response to stress; P:response to abiotic stimulus; P:response to chemical; P:response to stimulus; P:transmembrane transport; P:response to oxygen-containing compound; F:transporter activity; F:channel activity; F:inorganic molecular entity transmembrane transporter activity; F:passive transmembrane transporter activity; F:transmembrane transporter activity; C:intracellular anatomical structur…
SCEPCL6020F07.g	unnamed protein product	1195	10	0.0	96.28	1	C:GO:0016020	C:membrane			PTHR48146 (PANTHER)	no GO terms	no GO terms
SCEZRZ1012A02.g	cytochrome P450 90A4-like	1167	10	0.0	96.39	8	P:GO:0006629; P:GO:0009058; P:GO:0009416; P:GO:0009908; P:GO:0016043; P:GO:0030154; F:GO:0003824; F:GO:0005488	P:lipid metabolic process; P:biosynthetic process; P:response to light stimulus; P:flower development; P:cellular component organization; P:cell differentiation; F:catalytic activity; F:binding	EC:1.14	Acting on paired donors, with incorporation or reduction of molecular oxygen. The oxygen incorporated need not be derived from O2	IPR001128 (PRINTS); IPR002401 (PRINTS); IPR001128 (PFAM); IPR036396 (G3DSA:1.10.630.GENE3D); mobidb-lite (MOBIDB_LITE); PTHR24286 (PANTHER); IPR036396 (SUPERFAMILY)	P:GO:0006629; P:GO:0006694; P:GO:0007275; P:GO:0008152; P:GO:0008202; P:GO:0008610; P:GO:0009058; P:GO:0010817; P:GO:0016125; P:GO:0016128; P:GO:0032501; P:GO:0032502; P:GO:0042446; P:GO:0042592; P:GO:0044238; P:GO:0048856; P:GO:0048878; P:GO:0055088; P:GO:0065007; P:GO:0065008; P:GO:0071704; P:GO:1901360; P:GO:1901362; P:GO:1901576; P:GO:1901615; P:GO:1901617; F:GO:0003824; F:GO:0004497; F:GO:00…	P:lipid metabolic process; P:steroid biosynthetic process; P:multicellular organism development; P:metabolic process; P:steroid metabolic process; P:lipid biosynthetic process; P:biosynthetic process; P:regulation of hormone levels; P:sterol metabolic process; P:phytosteroid metabolic process; P:multicellular organismal process; P:developmental process; P:hormone biosynthetic process; P:homeostat…
SCCCCL5002D02.g	probable inactive receptor kinase RLK902	1370	10	0.0	96.59	5	P:GO:0009987; P:GO:0036211; F:GO:0000166; F:GO:0016301; C:GO:0016020	P:cellular process; P:protein modification process; F:nucleotide binding; F:kinase activity; C:membrane	EC:2.7.1	Transferring phosphorus-containing groups	G3DSA:1.10.510.10 (GENE3D); G3DSA:3.30.200.20 (GENE3D); IPR000719 (PFAM); mobidb-lite (MOBIDB_LITE); PTHR48010 (PANTHER); IPR000719 (PROSITE_PROFILES); IPR011009 (SUPERFAMILY)	P:GO:0006468; F:GO:0004672; F:GO:0005524	P:protein phosphorylation; F:protein kinase activity; F:ATP binding
SCQSLR1089H10.g	non-specific lipid-transfer protein	593	10	2.96245e-38	94.67	4	P:GO:0006950; P:GO:0009605; P:GO:0009607; F:GO:0008289	P:response to stress; P:response to external stimulus; P:response to biotic stimulus; F:lipid binding			IPR016140 (PFAM); IPR036312 (G3DSA:1.10.110.GENE3D); IPR039265 (PANTHER); cd00010 (CDD); IPR036312 (SUPERFAMILY)	P:GO:0009627; F:GO:0005504	P:systemic acquired resistance; F:fatty acid binding
SCUTAM2088C05.g	protein EARLY-RESPONSIVE TO DEHYDRATION 7, chloroplastic-like	953	10	1.29286e-91	98.49	1	C:GO:0005886	C:plasma membrane			IPR009686 (PFAM); mobidb-lite (MOBIDB_LITE); mobidb-lite (MOBIDB_LITE); mobidb-lite (MOBIDB_LITE); IPR045036 (PANTHER)	C:GO:0005886; C:GO:0016020; C:GO:0071944; C:GO:0110165	C:plasma membrane; C:membrane; C:cell periphery; C:cellular anatomical entity
SCJFRZ3C08E05.g	putative cytokinin riboside 5'-monophosphate phosphoribohydrolase LOGL9	1007	10	1.80489e-89	96.86	5	P:GO:0009058; P:GO:0009987; F:GO:0016787; C:GO:0005634; C:GO:0005829	P:biosynthetic process; P:cellular process; F:hydrolase activity; C:nucleus; C:cytosol	EC:3.2.2	Glycosylases	G3DSA:3.40.50.450 (GENE3D); IPR005269 (TIGRFAM); IPR031100 (PFAM); PTHR31223 (PANTHER); SSF102405 (SUPERFAMILY)	P:GO:0006725; P:GO:0006807; P:GO:0008152; P:GO:0009058; P:GO:0009308; P:GO:0009691; P:GO:0009987; P:GO:0010817; P:GO:0042446; P:GO:0044237; P:GO:0044249; P:GO:0046483; P:GO:0065007; P:GO:0065008; P:GO:0071704; P:GO:1901564; F:GO:0003824; F:GO:0016787; F:GO:0016798; C:GO:0005622; C:GO:0005634; C:GO:0005737; C:GO:0005829; C:GO:0016020; C:GO:0043226; C:GO:0043227; C:GO:0043229; C:GO:0043231; C:GO:01…	P:cellular aromatic compound metabolic process; P:nitrogen compound metabolic process; P:metabolic process; P:biosynthetic process; P:amine metabolic process; P:cytokinin biosynthetic process; P:cellular process; P:regulation of hormone levels; P:hormone biosynthetic process; P:cellular metabolic process; P:cellular biosynthetic process; P:heterocycle metabolic process; P:biological regulation; P…
SCJLRZ3075H04.g	hypothetical protein SORBI_3001G524750	313	1	2.57847e-10	57.43						no IPS match	no IPS match	no IPS match
SCVPLR2012D09.g	ricin B-like lectin R40C1	701	10	1.3884e-66	96.0						G3DSA:2.80.10.50 (GENE3D); IPR040249 (PANTHER); IPR035992 (SUPERFAMILY)	no GO terms	no GO terms
SCMCRZ3067H12.g	---NA---	854									no IPS match	no IPS match	no IPS match
SCMCRZ3067A10.g	mitogen-activated protein kinase kinase kinase 18	543	10	1.1036e-64	74.29	4	P:GO:0007165; P:GO:0036211; F:GO:0000166; F:GO:0016301	P:signal transduction; P:protein modification process; F:nucleotide binding; F:kinase activity	EC:2.7.1	Transferring phosphorus-containing groups	mobidb-lite (MOBIDB_LITE); mobidb-lite (MOBIDB_LITE)	no GO terms	no GO terms
SCSFFL4082E10.g	ABI five biding protein 3	767	10	6.0989e-116	95.93	4	P:GO:0006139; P:GO:0007165; P:GO:0009058; C:GO:0005634	P:nucleobase-containing compound metabolic process; P:signal transduction; P:biosynthetic process; C:nucleus			IPR032308 (PFAM); mobidb-lite (MOBIDB_LITE); mobidb-lite (MOBIDB_LITE); IPR031307 (PANTHER)	P:GO:0006139; P:GO:0006351; P:GO:0006355; P:GO:0006725; P:GO:0006807; P:GO:0007165; P:GO:0008152; P:GO:0009058; P:GO:0009059; P:GO:0009889; P:GO:0009890; P:GO:0009892; P:GO:0009987; P:GO:0010467; P:GO:0010468; P:GO:0010556; P:GO:0010558; P:GO:0010605; P:GO:0016070; P:GO:0018130; P:GO:0019219; P:GO:0019222; P:GO:0019438; P:GO:0031323; P:GO:0031324; P:GO:0031326; P:GO:0031327; P:GO:0032774; P:GO:00…	P:nucleobase-containing compound metabolic process; P:DNA-templated transcription; P:regulation of DNA-templated transcription; P:cellular aromatic compound metabolic process; P:nitrogen compound metabolic process; P:signal transduction; P:metabolic process; P:biosynthetic process; P:macromolecule biosynthetic process; P:regulation of biosynthetic process; P:negative regulation of biosynthetic pr…
SCVPRT2075F07.g	glutamate decarboxylase 1	1495	10	0.0	97.82	5	P:GO:0009056; P:GO:0009987; F:GO:0003824; F:GO:0005488; C:GO:0005829	P:catabolic process; P:cellular process; F:catalytic activity; F:binding; C:cytosol	EC:4.1.1.15	glutamate decarboxylase	G3DSA:3.90.1150.160 (GENE3D); IPR010107 (TIGRFAM); IPR002129 (PFAM); IPR015421 (G3DSA:3.40.640.GENE3D); IPR010107 (PANTHER); IPR015424 (SUPERFAMILY)	P:GO:0006082; P:GO:0006520; P:GO:0006536; P:GO:0006807; P:GO:0008152; P:GO:0009056; P:GO:0009064; P:GO:0009987; P:GO:0016054; P:GO:0019752; P:GO:0043436; P:GO:0044237; P:GO:0044238; P:GO:0044248; P:GO:0044281; P:GO:0044282; P:GO:0046395; P:GO:0071704; P:GO:1901564; P:GO:1901565; P:GO:1901575; P:GO:1901605; F:GO:0003824; F:GO:0004351; F:GO:0016829; F:GO:0016830; F:GO:0016831; F:GO:0030170; C:GO:00…	P:organic acid metabolic process; P:amino acid metabolic process; P:glutamate metabolic process; P:nitrogen compound metabolic process; P:metabolic process; P:catabolic process; P:glutamine family amino acid metabolic process; P:cellular process; P:organic acid catabolic process; P:carboxylic acid metabolic process; P:oxoacid metabolic process; P:cellular metabolic process; P:primary metabolic pr…
SCRURZ3081G06.b	protein RER1B-like	354	10	6.83431e-13	92.4	6	P:GO:0006810; P:GO:0009987; P:GO:0036211; F:GO:0003824; C:GO:0005783; C:GO:0016020	P:transport; P:cellular process; P:protein modification process; F:catalytic activity; C:endoplasmic reticulum; C:membrane	EC:5.2.1.8	peptidylprolyl isomerase	IPR004932 (PFAM)	C:GO:0016020	C:membrane
SCRURZ3082G03.g	auxin-repressed 12.5 kDa protein	654	10	8.00355e-18	93.28						no IPS match	no IPS match	no IPS match
SCSBRZ3118B10.g	vacuolar amino acid transporter 1	886	10	2.79792e-120	98.98	4	P:GO:0006810; P:GO:0009987; F:GO:0005215; C:GO:0005886	P:transport; P:cellular process; F:transporter activity; C:plasma membrane			IPR013057 (PFAM); PTHR48017 (PANTHER)	C:GO:0005886; C:GO:0016020; C:GO:0071944; C:GO:0110165	C:plasma membrane; C:membrane; C:cell periphery; C:cellular anatomical entity
SCCCRZ3004D03.g	Alpha-galactosidase 1 precursor	1043	10	0.0	98.22	4	P:GO:0005975; P:GO:0009056; P:GO:0009987; F:GO:0016787	P:carbohydrate metabolic process; P:catabolic process; P:cellular process; F:hydrolase activity	EC:3.2.1.22	alpha-galactosidase	IPR002241 (PRINTS); IPR002241 (PFAM); IPR013785 (G3DSA:3.20.20.GENE3D); IPR002241 (PANTHER); IPR002241 (CDD); IPR017853 (SUPERFAMILY)	P:GO:0005975; F:GO:0004553	P:carbohydrate metabolic process; F:hydrolase activity, hydrolyzing O-glycosyl compounds
SCCCCL3080A01.g	metallothionein-like protein type 2	757	10	4.24999e-14	86.36	1	F:GO:0005488	F:binding			IPR000347 (PFAM); IPR000347 (PANTHER)	F:GO:0046872	F:metal ion binding
SCUTRZ3071E05.g	Uncharacterized conserved protein UCP031088 alpha/beta hydrolase	572	10	9.77109e-115	98.26	3	P:GO:0019538; F:GO:0016787; C:GO:0005575	P:protein metabolic process; F:hydrolase activity; C:cellular_component	EC:3.4.21	Acting on peptide bonds (peptidases)	IPR029058 (G3DSA:3.40.50.GENE3D); PTHR11005 (PANTHER); IPR029058 (SUPERFAMILY)	no GO terms	no GO terms
SCCCRT2001D11.g	probable carboxylesterase 17	526	10	6.17882e-31	97.1	1	F:GO:0016787	F:hydrolase activity	EC:3	Hydrolases	IPR029058 (G3DSA:3.40.50.GENE3D)	no GO terms	no GO terms
SCEZRZ3095G11.g	DREB protein	509	10	1.70274e-11	90.79	3	F:GO:0003677; F:GO:0003700; C:GO:0005634	F:DNA binding; F:DNA-binding transcription factor activity; C:nucleus			no IPS match	no IPS match	no IPS match
SCCCRZ2C01A04.g	cinnamoyl-CoA reductase	2178	10	0.0	97.13	2	F:GO:0000166; F:GO:0003824	F:nucleotide binding; F:catalytic activity	EC:1.2.1.44; EC:1.1.1	cinnamoyl-CoA reductase; Acting on the CH-OH group of donors	IPR001509 (PFAM); G3DSA:3.40.50.720 (GENE3D); PTHR10366 (PANTHER); cd08958 (CDD); IPR036291 (SUPERFAMILY)	F:GO:0003824; F:GO:0016491; F:GO:0016616	F:catalytic activity; F:oxidoreductase activity; F:oxidoreductase activity, acting on the CH-OH group of donors, NAD or NADP as acceptor
SCEZLR1009A10.g	Ser/Thr protein phosphatase family	1034	10	0.0	99.09	1	F:GO:0016787	F:hydrolase activity	EC:3	Hydrolases	PTHR36492 (PANTHER); IPR029052 (SUPERFAMILY)	no GO terms	no GO terms
SCACSB1036A12.g	---NA---	610									mobidb-lite (MOBIDB_LITE); mobidb-lite (MOBIDB_LITE)	no GO terms	no GO terms
SCEPRZ3085A11.g	aspartyl protease APCB1-like isoform X2	1514	10	0.0	95.65	2	P:GO:0019538; F:GO:0016787	P:protein metabolic process; F:hydrolase activity	EC:3.4.23	Acting on peptide bonds (peptidases)	IPR021109 (G3DSA:2.40.70.GENE3D); IPR021109 (G3DSA:2.40.70.GENE3D); IPR032861 (PFAM); IPR032799 (PFAM); IPR001461 (PANTHER); IPR033121 (PROSITE_PROFILES); IPR021109 (SUPERFAMILY)	P:GO:0006508; F:GO:0004190	P:proteolysis; F:aspartic-type endopeptidase activity
SCVPFL3046C06.b	probable protein phosphatase 2C 51	805	10	1.85783e-90	97.43	8	P:GO:0007165; P:GO:0009719; P:GO:0009791; P:GO:0036211; P:GO:0042221; F:GO:0005488; F:GO:0016787; C:GO:0005634	P:signal transduction; P:response to endogenous stimulus; P:post-embryonic development; P:protein modification process; P:response to chemical; F:binding; F:hydrolase activity; C:nucleus	EC:3.1.3.16	protein-serine/threonine phosphatase	IPR036457 (G3DSA:3.60.40.GENE3D); IPR001932 (PFAM); IPR015655 (PANTHER); IPR001932 (PROSITE_PROFILES); IPR001932 (CDD); IPR036457 (SUPERFAMILY)	P:GO:0006470; F:GO:0004722; C:GO:0005622; C:GO:0005634; C:GO:0005737; C:GO:0005829; C:GO:0016020; C:GO:0043226; C:GO:0043227; C:GO:0043229; C:GO:0043231; C:GO:0110165	P:protein dephosphorylation; F:protein serine/threonine phosphatase activity; C:intracellular anatomical structure; C:nucleus; C:cytoplasm; C:cytosol; C:membrane; C:organelle; C:membrane-bounded organelle; C:intracellular organelle; C:intracellular membrane-bounded organelle; C:cellular anatomical entity
SCBGFL5079C06.g	3-ketoacyl-CoA synthase 6	870	10	4.90846e-113	98.44	5	P:GO:0006629; P:GO:0009058; P:GO:0009987; F:GO:0016740; C:GO:0016020	P:lipid metabolic process; P:biosynthetic process; P:cellular process; F:transferase activity; C:membrane	EC:2.3.1.199	very-long-chain 3-oxoacyl-CoA synthase	IPR013601 (PFAM); IPR016039 (G3DSA:3.40.47.GENE3D); IPR013747 (PFAM); IPR012392 (PANTHER); IPR016039 (SUPERFAMILY)	P:GO:0006633; F:GO:0016746; F:GO:0016747; C:GO:0016020	P:fatty acid biosynthetic process; F:acyltransferase activity; F:acyltransferase activity, transferring groups other than amino-acyl groups; C:membrane
SCQGSB1082C10.g	PLAT domain-containing protein 1	908	10	1.54085e-96	90.3						G3DSA:2.60.60.20 (GENE3D); IPR001024 (PFAM); PTHR31718 (PANTHER); IPR001024 (PROSITE_PROFILES); cd01754 (CDD); IPR036392 (SUPERFAMILY)	F:GO:0005515	F:protein binding
SCQGSB1083A03.g	Serine/threonine-protein kinase SRK2A	679	10	2.64507e-54	91.89	5	P:GO:0007165; P:GO:0036211; F:GO:0000166; F:GO:0016301; C:GO:0016020	P:signal transduction; P:protein modification process; F:nucleotide binding; F:kinase activity; C:membrane	EC:2.7.1	Transferring phosphorus-containing groups	IPR000719 (PFAM); G3DSA:1.10.510.10 (GENE3D); PTHR24343 (PANTHER); IPR000719 (PROSITE_PROFILES); IPR011009 (SUPERFAMILY)	P:GO:0006468; P:GO:0006793; P:GO:0006796; P:GO:0006807; P:GO:0007154; P:GO:0007165; P:GO:0008152; P:GO:0009987; P:GO:0016310; P:GO:0019538; P:GO:0019538; P:GO:0023052; P:GO:0035556; P:GO:0036211; P:GO:0036211; P:GO:0043170; P:GO:0043412; P:GO:0044237; P:GO:0044238; P:GO:0044260; P:GO:0050789; P:GO:0050794; P:GO:0050896; P:GO:0051716; P:GO:0065007; P:GO:0071704; P:GO:1901564; F:GO:0003824; F:GO:00…	P:protein phosphorylation; P:phosphorus metabolic process; P:phosphate-containing compound metabolic process; P:nitrogen compound metabolic process; P:cell communication; P:signal transduction; P:metabolic process; P:cellular process; P:phosphorylation; P:protein metabolic process; P:protein metabolic process; P:signaling; P:intracellular signal transduction; P:protein modification process; P:pro…
SCAGLR1021E02.g	---NA---	1552									IPR027815 (PFAM); IPR045122 (PANTHER)	F:GO:0005215; F:GO:0005216; F:GO:0005227; F:GO:0005261; F:GO:0008324; F:GO:0015075; F:GO:0015267; F:GO:0015318; F:GO:0022803; F:GO:0022836; F:GO:0022839; F:GO:0022857; F:GO:0022890; C:GO:0005886; C:GO:0016020; C:GO:0071944; C:GO:0110165	F:transporter activity; F:monoatomic ion channel activity; F:calcium activated cation channel activity; F:monoatomic cation channel activity; F:monoatomic cation transmembrane transporter activity; F:monoatomic ion transmembrane transporter activity; F:channel activity; F:inorganic molecular entity transmembrane transporter activity; F:passive transmembrane transporter activity; F:gated channel a…
SCRFRZ3055B03.g	protein PYRICULARIA ORYZAE RESISTANCE 21	986	10	1.59578e-24	100.0	4	P:GO:0006950; P:GO:0009605; P:GO:0009607; F:GO:0005488	P:response to stress; P:response to external stimulus; P:response to biotic stimulus; F:binding			PR01217 (PRINTS); G3DSA:3.30.70.100 (GENE3D); mobidb-lite (MOBIDB_LITE); mobidb-lite (MOBIDB_LITE); mobidb-lite (MOBIDB_LITE); mobidb-lite (MOBIDB_LITE); IPR044169 (PANTHER); IPR036163 (SUPERFAMILY)	P:GO:1900150; F:GO:0046872	P:regulation of defense response to fungus; F:metal ion binding
SCRUSB1062D04.g	F-box protein PP2-A13	519	10	1.64691e-24	98.88						no IPS match	no IPS match	no IPS match
SCEQRT1031D05.g	Phosphoethanolamine N-methyltransferase 1	1884	10	0.0	97.8	4	P:GO:0006629; P:GO:0009058; P:GO:0009987; F:GO:0016740	P:lipid metabolic process; P:biosynthetic process; P:cellular process; F:transferase activity	EC:2.1.1.103	phosphoethanolamine N-methyltransferase	IPR041698 (PFAM); IPR013216 (PFAM); IPR029063 (G3DSA:3.40.50.GENE3D); IPR029063 (G3DSA:3.40.50.GENE3D); PTHR44307 (PANTHER); IPR025771 (PROSITE_PROFILES); cd02440 (CDD); cd02440 (CDD); IPR029063 (SUPERFAMILY); IPR029063 (SUPERFAMILY)	P:GO:0006656; F:GO:0000234; F:GO:0008168	P:phosphatidylcholine biosynthetic process; F:phosphoethanolamine N-methyltransferase activity; F:methyltransferase activity
SCBGLR1120G02.g	O-acyltransferase WSD1	516	10	2.0069e-20	94.86	5	P:GO:0006091; P:GO:0006629; P:GO:0009058; F:GO:0016740; C:GO:0005886	P:generation of precursor metabolites and energy; P:lipid metabolic process; P:biosynthetic process; F:transferase activity; C:plasma membrane	EC:2.3.1.20; EC:2.3.1.75	diacylglycerol O-acyltransferase; long-chain-alcohol O-fatty-acyltransferase	IPR009721 (PFAM); IPR045034 (PANTHER)	P:GO:0006629; P:GO:0006638; P:GO:0006639; P:GO:0006641; P:GO:0008152; P:GO:0008610; P:GO:0009058; P:GO:0009987; P:GO:0019432; P:GO:0044237; P:GO:0044238; P:GO:0044249; P:GO:0044255; P:GO:0045017; P:GO:0046486; P:GO:0071704; P:GO:1901576; F:GO:0003824; F:GO:0004144; F:GO:0008374; F:GO:0016740; F:GO:0016746; F:GO:0016747; C:GO:0005886; C:GO:0016020; C:GO:0071944; C:GO:0110165	P:lipid metabolic process; P:neutral lipid metabolic process; P:acylglycerol metabolic process; P:triglyceride metabolic process; P:metabolic process; P:lipid biosynthetic process; P:biosynthetic process; P:cellular process; P:triglyceride biosynthetic process; P:cellular metabolic process; P:primary metabolic process; P:cellular biosynthetic process; P:cellular lipid metabolic process; P:glycero…
SCVPLR2019H05.g	---NA---	1575									PS51257 (PROSITE_PROFILES)	no GO terms	no GO terms
SCEPRZ1010E06.g	2C-type protein phosphatase protein	2403	10	1.68236e-83	95.83	5	P:GO:0009987; P:GO:0036211; F:GO:0005488; F:GO:0016787; C:GO:0005634	P:cellular process; P:protein modification process; F:binding; F:hydrolase activity; C:nucleus	EC:3.1.3.16	protein-serine/threonine phosphatase	IPR036457 (G3DSA:3.60.40.GENE3D); IPR001932 (PFAM); IPR015655 (PANTHER); IPR001932 (PROSITE_PROFILES); IPR001932 (CDD); IPR036457 (SUPERFAMILY)	P:GO:0006470; F:GO:0004722	P:protein dephosphorylation; F:protein serine/threonine phosphatase activity
SCJLST1022A06.g	E3 ubiquitin-protein ligase MARCH1	813	10	1.32612e-128	92.75	4	P:GO:0036211; F:GO:0005488; F:GO:0016740; C:GO:0016020	P:protein modification process; F:binding; F:transferase activity; C:membrane	EC:2	Transferases	IPR011016 (PFAM); IPR022143 (PFAM); IPR013083 (G3DSA:3.30.40.GENE3D); IPR033275 (PANTHER); IPR011016 (PROSITE_PROFILES); cd16495 (CDD); SSF57850 (SUPERFAMILY)	P:GO:0006807; P:GO:0008152; P:GO:0009987; P:GO:0016567; P:GO:0019538; P:GO:0019538; P:GO:0032446; P:GO:0036211; P:GO:0036211; P:GO:0043170; P:GO:0043412; P:GO:0044237; P:GO:0044238; P:GO:0044260; P:GO:0070647; P:GO:0071704; P:GO:1901564; F:GO:0003824; F:GO:0004842; F:GO:0008270; F:GO:0016740; F:GO:0019787; F:GO:0140096; C:GO:0016020; C:GO:0110165	P:nitrogen compound metabolic process; P:metabolic process; P:cellular process; P:protein ubiquitination; P:protein metabolic process; P:protein metabolic process; P:protein modification by small protein conjugation; P:protein modification process; P:protein modification process; P:macromolecule metabolic process; P:macromolecule modification; P:cellular metabolic process; P:primary metabolic pro…
SCSGSB1009H11.g	---NA---	643									no IPS match	no IPS match	no IPS match
SCCCCL3120F01.g	Glutamate synthase 1 [NADH] chloroplastic	1753	10	0.0	99.32	7	P:GO:0005975; P:GO:0006091; P:GO:0009058; P:GO:0009605; P:GO:0019538; F:GO:0000166; F:GO:0003824	P:carbohydrate metabolic process; P:generation of precursor metabolites and energy; P:biosynthetic process; P:response to external stimulus; P:protein metabolic process; F:nucleotide binding; F:catalytic activity	EC:1.4.1.14	glutamate synthase (NADH)	PR00419 (PRINTS); IPR036188 (G3DSA:3.50.50.GENE3D); IPR023753 (PFAM); IPR036485 (G3DSA:2.160.20.GENE3D); IPR036188 (G3DSA:3.50.50.GENE3D); IPR009051 (G3DSA:1.10.1060.GENE3D); IPR006005 (TIGRFAM); IPR028261 (PFAM); IPR002489 (PFAM); PTHR43100 (PANTHER); SSF51971 (SUPERFAMILY); SSF46548 (SUPERFAMILY); IPR036485 (SUPERFAMILY)	P:GO:0006537; F:GO:0016491; F:GO:0016639; F:GO:0051536	P:glutamate biosynthetic process; F:oxidoreductase activity; F:oxidoreductase activity, acting on the CH-NH2 group of donors, NAD or NADP as acceptor; F:iron-sulfur cluster binding
SCJLST1028G05.g	cytochrome P450 CYP727A4	770	10	1.28291e-96	93.36	4	P:GO:0006629; F:GO:0003824; F:GO:0005488; C:GO:0016020	P:lipid metabolic process; F:catalytic activity; F:binding; C:membrane	EC:1.14	Acting on paired donors, with incorporation or reduction of molecular oxygen. The oxygen incorporated need not be derived from O2	IPR036396 (G3DSA:1.10.630.GENE3D); IPR001128 (PFAM); PTHR24282 (PANTHER); IPR036396 (SUPERFAMILY)	F:GO:0003824; F:GO:0004497; F:GO:0005506; F:GO:0016491; F:GO:0016705; F:GO:0020037	F:catalytic activity; F:monooxygenase activity; F:iron ion binding; F:oxidoreductase activity; F:oxidoreductase activity, acting on paired donors, with incorporation or reduction of molecular oxygen; F:heme binding
SCCCLR1070B06.g	phosphosulfolactate synthase-related protein	1215	10	0.0	96.31	3	P:GO:0006950; P:GO:0008152; P:GO:0009628	P:response to stress; P:metabolic process; P:response to abiotic stimulus			IPR003830 (PFAM); IPR013785 (G3DSA:3.20.20.GENE3D); mobidb-lite (MOBIDB_LITE); IPR036112 (SUPERFAMILY)	no GO terms	no GO terms
SCVPRZ2038C12.g	polyubiquitin	1230	10	0.0	97.86	7	P:GO:0009056; P:GO:0009987; P:GO:0036211; F:GO:0003723; F:GO:0005515; C:GO:0005634; C:GO:0005737	P:catabolic process; P:cellular process; P:protein modification process; F:RNA binding; F:protein binding; C:nucleus; C:cytoplasm			IPR019956 (PRINTS); IPR000626 (PFAM); G3DSA:3.10.20.90 (GENE3D); PTHR10666 (PANTHER); IPR000626 (PROSITE_PROFILES); IPR000626 (PROSITE_PROFILES); IPR000626 (PROSITE_PROFILES); IPR000626 (PROSITE_PROFILES); cd01803 (CDD); cd01803 (CDD); cd01803 (CDD); cd01803 (CDD); IPR029071 (SUPERFAMILY); IPR029071 (SUPERFAMILY); IPR029071 (SUPERFAMILY); IPR029071 (SUPERFAMILY)	P:GO:0006508; P:GO:0006807; P:GO:0008152; P:GO:0009056; P:GO:0009057; P:GO:0009987; P:GO:0016567; P:GO:0019538; P:GO:0019538; P:GO:0019941; P:GO:0030163; P:GO:0030163; P:GO:0032446; P:GO:0036211; P:GO:0036211; P:GO:0043170; P:GO:0043412; P:GO:0043632; P:GO:0044237; P:GO:0044238; P:GO:0044248; P:GO:0044260; P:GO:0044265; P:GO:0051603; P:GO:0070647; P:GO:0071704; P:GO:1901564; P:GO:1901565; P:GO:19…	P:proteolysis; P:nitrogen compound metabolic process; P:metabolic process; P:catabolic process; P:macromolecule catabolic process; P:cellular process; P:protein ubiquitination; P:protein metabolic process; P:protein metabolic process; P:modification-dependent protein catabolic process; P:protein catabolic process; P:protein catabolic process; P:protein modification by small protein conjugation; P…
SCBGLR1115D10.g	hypothetical protein BDA96_04G067100	1756	10	1.92151e-20	69.03	5	P:GO:0006259; P:GO:0006950; P:GO:0016043; F:GO:0000166; F:GO:0016787	P:DNA metabolic process; P:response to stress; P:cellular component organization; F:nucleotide binding; F:hydrolase activity	EC:3	Hydrolases	no IPS match	no IPS match	no IPS match
SCUTRZ2024A07.g	Endosomal targeting BRO1-like domain-containing protein	1036	10	4.4599e-71	98.47						IPR038499 (G3DSA:1.25.40.GENE3D); IPR038898 (PANTHER)	no GO terms	no GO terms
SCBGLR1117G09.g	probable serine/threonine-protein kinase PBL8	1835	10	0.0	99.04	4	P:GO:0009987; P:GO:0036211; F:GO:0000166; F:GO:0016301	P:cellular process; P:protein modification process; F:nucleotide binding; F:kinase activity	EC:2.7.1	Transferring phosphorus-containing groups	G3DSA:3.30.200.20 (GENE3D); G3DSA:1.10.510.10 (GENE3D); IPR001245 (PFAM); mobidb-lite (MOBIDB_LITE); mobidb-lite (MOBIDB_LITE); mobidb-lite (MOBIDB_LITE); mobidb-lite (MOBIDB_LITE); PTHR45621 (PANTHER); IPR000719 (PROSITE_PROFILES); IPR011009 (SUPERFAMILY)	P:GO:0006468; F:GO:0004672; F:GO:0005524	P:protein phosphorylation; F:protein kinase activity; F:ATP binding
SCCCST2002G06.g	Zinc finger (C3HC4-type RING finger) family protein	811	10	1.64978e-98	90.8						IPR032838 (PFAM); mobidb-lite (MOBIDB_LITE)	no GO terms	no GO terms
SCVPRT2073F05.g	monosaccharide-sensing protein 2	2780	10	0.0	97.86	4	P:GO:0006810; P:GO:0009987; F:GO:0005215; C:GO:0016020	P:transport; P:cellular process; F:transporter activity; C:membrane			IPR003663 (PRINTS); IPR036259 (G3DSA:1.20.1250.GENE3D); IPR005828 (PFAM); IPR036259 (G3DSA:1.20.1250.GENE3D); mobidb-lite (MOBIDB_LITE); mobidb-lite (MOBIDB_LITE); PTHR48020 (PANTHER); IPR020846 (PROSITE_PROFILES); IPR036259 (SUPERFAMILY)	P:GO:0055085; F:GO:0005215; F:GO:0008324; F:GO:0015075; F:GO:0015078; F:GO:0015291; F:GO:0015293; F:GO:0015294; F:GO:0015295; F:GO:0015318; F:GO:0022804; F:GO:0022853; F:GO:0022857; F:GO:0022890; C:GO:0016020	P:transmembrane transport; F:transporter activity; F:monoatomic cation transmembrane transporter activity; F:monoatomic ion transmembrane transporter activity; F:proton transmembrane transporter activity; F:secondary active transmembrane transporter activity; F:symporter activity; F:solute:monoatomic cation symporter activity; F:solute:proton symporter activity; F:inorganic molecular entity trans…
SCUTLR2023D11.g	aldehyde dehydrogenase family 7 member A1	2067	10	0.0	98.81	6	P:GO:0006950; P:GO:0009628; P:GO:0009719; P:GO:0042221; F:GO:0000166; F:GO:0003824	P:response to stress; P:response to abiotic stimulus; P:response to endogenous stimulus; P:response to chemical; F:nucleotide binding; F:catalytic activity	EC:1.2.1.5; EC:1.2.1.3	aldehyde dehydrogenase [NAD(P)(+)]; aldehyde dehydrogenase (NAD(+))	IPR016162 (G3DSA:3.40.605.GENE3D); IPR015590 (PFAM); IPR016163 (G3DSA:3.40.309.GENE3D); IPR044638 (PANTHER); cd07130 (CDD); IPR016161 (SUPERFAMILY)	F:GO:0004029; F:GO:0016491; F:GO:0016620	F:aldehyde dehydrogenase (NAD+) activity; F:oxidoreductase activity; F:oxidoreductase activity, acting on the aldehyde or oxo group of donors, NAD or NADP as acceptor
SCCCRZ2C04F04.g	protein EARLY RESPONSIVE TO DEHYDRATION 15-like	910	10	5.0484e-67	86.29						mobidb-lite (MOBIDB_LITE); IPR040414 (PANTHER)	no GO terms	no GO terms
SCCCST3006A04.g	soluble acid invertase	2043	10	0.0	99.08	4	P:GO:0005975; F:GO:0016787; C:GO:0005773; C:GO:0016020	P:carbohydrate metabolic process; F:hydrolase activity; C:vacuole; C:membrane	EC:3.2.1.26	beta-fructofuranosidase	IPR023296 (G3DSA:2.115.10.GENE3D); G3DSA:2.60.120.560 (GENE3D); IPR013189 (PFAM); IPR013148 (PFAM); PTHR31953 (PANTHER); cd18624 (CDD); IPR023296 (SUPERFAMILY); IPR013320 (SUPERFAMILY)	no GO terms	no GO terms
SCCCST3002H03.g	22 kDa drought-inducible protein	789	10	1.36066e-07	97.35						IPR003496 (PFAM); mobidb-lite (MOBIDB_LITE); mobidb-lite (MOBIDB_LITE); mobidb-lite (MOBIDB_LITE); mobidb-lite (MOBIDB_LITE); mobidb-lite (MOBIDB_LITE); IPR003496 (PANTHER)	no GO terms	no GO terms
SCEPLB1043F06.g	aspartic proteinase NANA, chloroplast-like	547	10	1.40256e-92	96.33	3	P:GO:0019538; F:GO:0016787; C:GO:0005576	P:protein metabolic process; F:hydrolase activity; C:extracellular region	EC:3.4.23	Acting on peptide bonds (peptidases)	IPR032799 (PFAM); IPR021109 (G3DSA:2.40.70.GENE3D); PTHR47967 (PANTHER); IPR033121 (PROSITE_PROFILES); IPR021109 (SUPERFAMILY)	no GO terms	no GO terms
SCCCST3144G03.g	cyclase-like protein 1	606	10	5.25086e-87	93.33	3	P:GO:0009056; P:GO:0009987; F:GO:0016787	P:catabolic process; P:cellular process; F:hydrolase activity	EC:3.5.1.9	arylformamidase	IPR037175 (G3DSA:3.50.30.GENE3D); IPR007325 (PFAM); IPR007325 (PANTHER); IPR037175 (SUPERFAMILY)	P:GO:0006082; P:GO:0006520; P:GO:0006576; P:GO:0006725; P:GO:0006807; P:GO:0008152; P:GO:0009056; P:GO:0009072; P:GO:0009074; P:GO:0009308; P:GO:0009308; P:GO:0009987; P:GO:0016054; P:GO:0019439; P:GO:0019441; P:GO:0019752; P:GO:0034641; P:GO:0042180; P:GO:0043436; P:GO:0044237; P:GO:0044238; P:GO:0044248; P:GO:0044270; P:GO:0044281; P:GO:0044282; P:GO:0046395; P:GO:0046483; P:GO:0046700; P:GO:00…	P:organic acid metabolic process; P:amino acid metabolic process; P:biogenic amine metabolic process; P:cellular aromatic compound metabolic process; P:nitrogen compound metabolic process; P:metabolic process; P:catabolic process; P:aromatic amino acid metabolic process; P:aromatic amino acid family catabolic process; P:amine metabolic process; P:amine metabolic process; P:cellular process; P:org…
SCJFLR1073H12.g	delta-1-pyrroline-5-carboxylate synthase 2	2627	10	0.0	98.56	5	P:GO:0009058; P:GO:0009987; F:GO:0000166; F:GO:0016301; C:GO:0005737	P:biosynthetic process; P:cellular process; F:nucleotide binding; F:kinase activity; C:cytoplasm	EC:1.2.1.41; EC:2.7.2.11	glutamate-5-semialdehyde dehydrogenase; glutamate 5-kinase	IPR001057 (PRINTS); IPR005715 (TIGRFAM); IPR005766 (TIGRFAM); IPR015590 (PFAM); IPR001048 (PFAM); IPR016162 (G3DSA:3.40.605.GENE3D); IPR036393 (G3DSA:3.40.1160.GENE3D); IPR016163 (G3DSA:3.40.309.GENE3D); IPR000965 (TIGRFAM); PTHR11063 (PANTHER); IPR000965 (HAMAP); IPR005715 (HAMAP); IPR000965 (CDD); IPR016161 (SUPERFAMILY); IPR036393 (SUPERFAMILY)	P:GO:0006561; F:GO:0003824; F:GO:0004350; F:GO:0005524; F:GO:0016301; F:GO:0016491; F:GO:0016620; C:GO:0005737	P:proline biosynthetic process; F:catalytic activity; F:glutamate-5-semialdehyde dehydrogenase activity; F:ATP binding; F:kinase activity; F:oxidoreductase activity; F:oxidoreductase activity, acting on the aldehyde or oxo group of donors, NAD or NADP as acceptor; C:cytoplasm
SCCCCL3001C09.g	17.5 kDa class II heat shock protein	956	10	3.58207e-68	95.16	5	P:GO:0006950; P:GO:0009628; P:GO:0016043; P:GO:0042221; F:GO:0005515	P:response to stress; P:response to abiotic stimulus; P:cellular component organization; P:response to chemical; F:protein binding			IPR002068 (PFAM); IPR008978 (G3DSA:2.60.40.GENE3D); IPR031107 (PANTHER); IPR002068 (PROSITE_PROFILES); cd06464 (CDD); IPR008978 (SUPERFAMILY)	P:GO:0006457; P:GO:0006950; P:GO:0006970; P:GO:0006979; P:GO:0009266; P:GO:0009408; P:GO:0009628; P:GO:0009987; P:GO:0016043; P:GO:0022607; P:GO:0042221; P:GO:0043933; P:GO:0044085; P:GO:0050896; P:GO:0065003; P:GO:0071840; P:GO:1901700; F:GO:0005488; F:GO:0005515; F:GO:0051082	P:protein folding; P:response to stress; P:response to osmotic stress; P:response to oxidative stress; P:response to temperature stimulus; P:response to heat; P:response to abiotic stimulus; P:cellular process; P:cellular component organization; P:cellular component assembly; P:response to chemical; P:protein-containing complex organization; P:cellular component biogenesis; P:response to stimulus…
SCCCRT1004E02.g	BTB/POZ domain-containing protein At1g55760-like	709	10	4.29181e-102	98.73	3	P:GO:0006950; P:GO:0009628; C:GO:0005634	P:response to stress; P:response to abiotic stimulus; C:nucleus			IPR044714 (PANTHER)	no GO terms	no GO terms
SCAGLR2011F12.g	Temperature-induced lipocalin-1	742	10	3.69217e-135	96.69	4	P:GO:0006629; P:GO:0006950; P:GO:0042221; C:GO:0005737	P:lipid metabolic process; P:response to stress; P:response to chemical; C:cytoplasm			IPR012674 (G3DSA:2.40.128.GENE3D); IPR000566 (PFAM); mobidb-lite (MOBIDB_LITE); mobidb-lite (MOBIDB_LITE); PTHR10612 (PANTHER); IPR047202 (CDD); IPR012674 (SUPERFAMILY)	no GO terms	no GO terms
SCRFST3146C01.g	Ethylene-responsive transcription factor RAP2-4	566	8	0.0132541	92.64	3	F:GO:0003677; F:GO:0003700; C:GO:0005634	F:DNA binding; F:DNA-binding transcription factor activity; C:nucleus			no IPS match	no IPS match	no IPS match
SCRLST3163C02.g	putative phosphoenolpyruvate carboxylase kinase family protein	558	10	6.14158e-11	92.66	7	P:GO:0007165; P:GO:0036211; F:GO:0000166; F:GO:0005515; F:GO:0016301; C:GO:0005634; C:GO:0005737	P:signal transduction; P:protein modification process; F:nucleotide binding; F:protein binding; F:kinase activity; C:nucleus; C:cytoplasm	EC:2.7.11.17	calcium/calmodulin-dependent protein kinase	no IPS match	no IPS match	no IPS match
SCJLRT1014H06.g	C2 domain-containing protein At1g53590	1865	10	0.0	97.33	7	P:GO:0006139; P:GO:0006810; F:GO:0003723; F:GO:0008289; F:GO:0016787; C:GO:0005737; C:GO:0016020	P:nucleobase-containing compound metabolic process; P:transport; F:RNA binding; F:lipid binding; F:hydrolase activity; C:cytoplasm; C:membrane	EC:3.1.1.96	D-aminoacyl-tRNA deacylase	IPR000008 (PFAM); IPR035892 (G3DSA:2.60.40.GENE3D); mobidb-lite (MOBIDB_LITE); mobidb-lite (MOBIDB_LITE); mobidb-lite (MOBIDB_LITE); mobidb-lite (MOBIDB_LITE); PTHR47042 (PANTHER); IPR031468 (PROSITE_PROFILES); IPR000008 (PROSITE_PROFILES); cd21669 (CDD); cd00030 (CDD); IPR035892 (SUPERFAMILY)	F:GO:0008289	F:lipid binding
SCCCCL4001D08.g	---NA---	1178									IPR000007 (PRINTS); IPR000007 (PFAM); IPR025659 (G3DSA:3.20.90.GENE3D); PTHR16517 (PANTHER); IPR025659 (SUPERFAMILY)	no GO terms	no GO terms
SCCCCL3004H07.b	Non-specific lipid-transfer protein 1	605	10	8.36488e-19	96.03	2	P:GO:0006810; F:GO:0008289	P:transport; F:lipid binding			no IPS match	no IPS match	no IPS match
SCCCST1004A07.g	---NA---	1502									IPR000719 (PFAM); G3DSA:3.30.200.20 (GENE3D); G3DSA:1.10.510.10 (GENE3D); mobidb-lite (MOBIDB_LITE); mobidb-lite (MOBIDB_LITE); PTHR24343 (PANTHER); IPR000719 (PROSITE_PROFILES); cd14662 (CDD); IPR011009 (SUPERFAMILY)	P:GO:0006468; P:GO:0006793; P:GO:0006796; P:GO:0006807; P:GO:0007154; P:GO:0007165; P:GO:0008152; P:GO:0009987; P:GO:0016310; P:GO:0019538; P:GO:0019538; P:GO:0023052; P:GO:0035556; P:GO:0036211; P:GO:0036211; P:GO:0043170; P:GO:0043412; P:GO:0044237; P:GO:0044238; P:GO:0044260; P:GO:0050789; P:GO:0050794; P:GO:0050896; P:GO:0051716; P:GO:0065007; P:GO:0071704; P:GO:1901564; F:GO:0003824; F:GO:00…	P:protein phosphorylation; P:phosphorus metabolic process; P:phosphate-containing compound metabolic process; P:nitrogen compound metabolic process; P:cell communication; P:signal transduction; P:metabolic process; P:cellular process; P:phosphorylation; P:protein metabolic process; P:protein metabolic process; P:signaling; P:intracellular signal transduction; P:protein modification process; P:pro…
SCUTST3087E03.g	transcription factor MYBS3-like	723	10	4.54442e-75	87.12	1	F:GO:0003677	F:DNA binding			mobidb-lite (MOBIDB_LITE); mobidb-lite (MOBIDB_LITE); mobidb-lite (MOBIDB_LITE)	no GO terms	no GO terms
SCUTST3092G12.g	---NA---	681									no IPS match	no IPS match	no IPS match
SCACCL6006A12.g	poly(U)-specific endoribonuclease-B-like isoform X1	1400	10	0.0	93.46	1	F:GO:0004518	F:nuclease activity	EC:3.1	Acting on ester bonds	IPR018998 (PFAM); mobidb-lite (MOBIDB_LITE); mobidb-lite (MOBIDB_LITE); mobidb-lite (MOBIDB_LITE); IPR039787 (PANTHER); IPR018998 (PROSITE_PROFILES); IPR018998 (CDD); IPR037227 (SUPERFAMILY)	F:GO:0003824; F:GO:0004518; F:GO:0004519; F:GO:0004521; F:GO:0004540; F:GO:0016787; F:GO:0016788; F:GO:0140098; F:GO:0140640	F:catalytic activity; F:nuclease activity; F:endonuclease activity; F:endoribonuclease activity; F:ribonuclease activity; F:hydrolase activity; F:hydrolase activity, acting on ester bonds; F:catalytic activity, acting on RNA; F:catalytic activity, acting on a nucleic acid
SCUTST3131G03.g	lipid transfer protein	635	10	6.05979e-42	96.6	2	P:GO:0006810; F:GO:0008289	P:transport; F:lipid binding			IPR000528 (PRINTS); IPR036312 (G3DSA:1.10.110.GENE3D); IPR016140 (PFAM); mobidb-lite (MOBIDB_LITE); mobidb-lite (MOBIDB_LITE); IPR000528 (PANTHER); cd01960 (CDD); IPR036312 (SUPERFAMILY)	P:GO:0006869; F:GO:0008289; C:GO:0016020; C:GO:0110165	P:lipid transport; F:lipid binding; C:membrane; C:cellular anatomical entity
SCBGAM1090A08.g	---NA---	439									mobidb-lite (MOBIDB_LITE); mobidb-lite (MOBIDB_LITE)	no GO terms	no GO terms
SCCCLR1C04G11.g	outer envelope pore protein 16-2, chloroplastic	848	10	3.25699e-103	95.0	4	P:GO:0006810; P:GO:0009987; F:GO:0005215; C:GO:0016020	P:transport; P:cellular process; F:transporter activity; C:membrane			PF02466 (PFAM); IPR045238 (PANTHER)	F:GO:0005342; F:GO:0015171; F:GO:0022857; F:GO:0046943; C:GO:0009507; C:GO:0009526; C:GO:0009536; C:GO:0009707; C:GO:0009941; C:GO:0019867; C:GO:0031968; C:GO:0031969; C:GO:0042170; C:GO:0098588	F:organic acid transmembrane transporter activity; F:amino acid transmembrane transporter activity; F:transmembrane transporter activity; F:carboxylic acid transmembrane transporter activity; C:chloroplast; C:plastid envelope; C:plastid; C:chloroplast outer membrane; C:chloroplast envelope; C:outer membrane; C:organelle outer membrane; C:chloroplast membrane; C:plastid membrane; C:bounding membra…
SCCCLR1C11A10.g	transmembrane protein 1	523	10	1.63255e-22	100.0	5	P:GO:0006950; P:GO:0009628; P:GO:0009719; P:GO:0042221; C:GO:0016020	P:response to stress; P:response to abiotic stimulus; P:response to endogenous stimulus; P:response to chemical; C:membrane			IPR000612 (PFAM); IPR000612 (PANTHER)	C:GO:0016020	C:membrane
SCJLRZ1024A04.g	putative linoleate 9S-lipoxygenase 3	2875	10	0.0	97.59	10	P:GO:0006629; P:GO:0006950; P:GO:0009058; P:GO:0009605; P:GO:0009607; P:GO:0009791; P:GO:0009987; F:GO:0003824; F:GO:0005488; C:GO:0005737	P:lipid metabolic process; P:response to stress; P:biosynthetic process; P:response to external stimulus; P:response to biotic stimulus; P:post-embryonic development; P:cellular process; F:catalytic activity; F:binding; C:cytoplasm	EC:1.13.11.12	linoleate 13S-lipoxygenase	IPR001246 (PRINTS); IPR013819 (PRINTS); IPR013819 (PFAM); G3DSA:1.20.245.10 (GENE3D); IPR001024 (PFAM); G3DSA:4.10.375.10 (GENE3D); IPR027433 (G3DSA:4.10.372.GENE3D); G3DSA:2.60.60.20 (GENE3D); G3DSA:3.10.450.60 (GENE3D); IPR000907 (PANTHER); IPR013819 (PROSITE_PROFILES); IPR001024 (PROSITE_PROFILES); IPR042057 (CDD); IPR036226 (SUPERFAMILY); IPR036392 (SUPERFAMILY)	P:GO:0006629; P:GO:0008152; P:GO:0009987; P:GO:0030258; P:GO:0034440; P:GO:0044237; P:GO:0044238; P:GO:0044255; P:GO:0071704; F:GO:0003824; F:GO:0005515; F:GO:0016491; F:GO:0016702; F:GO:0046872	P:lipid metabolic process; P:metabolic process; P:cellular process; P:lipid modification; P:lipid oxidation; P:cellular metabolic process; P:primary metabolic process; P:cellular lipid metabolic process; P:organic substance metabolic process; F:catalytic activity; F:protein binding; F:oxidoreductase activity; F:oxidoreductase activity, acting on single donors with incorporation of molecular oxyge…
SCEZLB1014H08.g	RAP domain-containing protein, chloroplastic	571	10	1.78924e-43	97.47	5	P:GO:0006139; P:GO:0009056; F:GO:0003723; C:GO:0005739; C:GO:0009507	P:nucleobase-containing compound metabolic process; P:catabolic process; F:RNA binding; C:mitochondrion; C:chloroplast			no IPS match	no IPS match	no IPS match
SCRLSB1040B12.g	Serine/threonine-protein kinase SAPK4	511	10	5.60178e-74	99.15	6	P:GO:0007165; P:GO:0036211; F:GO:0000166; F:GO:0016301; C:GO:0005634; C:GO:0005737	P:signal transduction; P:protein modification process; F:nucleotide binding; F:kinase activity; C:nucleus; C:cytoplasm	EC:2.7.1	Transferring phosphorus-containing groups	IPR000719 (PFAM); G3DSA:3.30.200.20 (GENE3D); G3DSA:1.10.510.10 (GENE3D); PTHR24343 (PANTHER); IPR000719 (PROSITE_PROFILES); IPR011009 (SUPERFAMILY)	P:GO:0006468; P:GO:0006793; P:GO:0006796; P:GO:0006807; P:GO:0007154; P:GO:0007165; P:GO:0008152; P:GO:0009987; P:GO:0016310; P:GO:0019538; P:GO:0019538; P:GO:0023052; P:GO:0035556; P:GO:0036211; P:GO:0036211; P:GO:0043170; P:GO:0043412; P:GO:0044237; P:GO:0044238; P:GO:0044260; P:GO:0050789; P:GO:0050794; P:GO:0050896; P:GO:0051716; P:GO:0065007; P:GO:0071704; P:GO:1901564; F:GO:0003824; F:GO:00…	P:protein phosphorylation; P:phosphorus metabolic process; P:phosphate-containing compound metabolic process; P:nitrogen compound metabolic process; P:cell communication; P:signal transduction; P:metabolic process; P:cellular process; P:phosphorylation; P:protein metabolic process; P:protein metabolic process; P:signaling; P:intracellular signal transduction; P:protein modification process; P:pro…
SCEPRZ3129G09.g	eukaryotic peptide chain release factor subunit 1-2-like	573	10	8.04871e-97	99.31	4	P:GO:0016043; F:GO:0003723; F:GO:0008135; C:GO:0005829	P:cellular component organization; F:RNA binding; F:translation factor activity, RNA binding; C:cytosol			IPR005140 (PFAM); IPR024049 (G3DSA:3.30.960.GENE3D); IPR004403 (PANTHER); IPR024049 (SUPERFAMILY)	P:GO:0002181; P:GO:0006412; P:GO:0006414; P:GO:0006415; P:GO:0006518; P:GO:0006807; P:GO:0008152; P:GO:0009058; P:GO:0009059; P:GO:0009987; P:GO:0010467; P:GO:0016043; P:GO:0019538; P:GO:0019538; P:GO:0022411; P:GO:0032984; P:GO:0032984; P:GO:0034641; P:GO:0034645; P:GO:0043043; P:GO:0043170; P:GO:0043603; P:GO:0043604; P:GO:0043933; P:GO:0044237; P:GO:0044238; P:GO:0044249; P:GO:0044260; P:GO:00…	P:cytoplasmic translation; P:translation; P:translational elongation; P:translational termination; P:peptide metabolic process; P:nitrogen compound metabolic process; P:metabolic process; P:biosynthetic process; P:macromolecule biosynthetic process; P:cellular process; P:gene expression; P:cellular component organization; P:protein metabolic process; P:protein metabolic process; P:cellular compon…
SCEQSB1C02G10.g	SPX domain-containing membrane protein OsI_17046	958	10	2.78194e-170	96.87	4	P:GO:0006810; P:GO:0009987; F:GO:0005215; C:GO:0016020	P:transport; P:cellular process; F:transporter activity; C:membrane			PTHR23510 (PANTHER); IPR036259 (SUPERFAMILY)	P:GO:0006810; P:GO:0051179; P:GO:0051234; C:GO:0016020; C:GO:0110165	P:transport; P:localization; P:establishment of localization; C:membrane; C:cellular anatomical entity
SCQSRT2031F03.g	monodehydroascorbate reductase 5, chlorplastic	1121	10	1.32322e-151	99.04	5	P:GO:0006950; P:GO:0009628; F:GO:0000166; F:GO:0003824; C:GO:0005739	P:response to stress; P:response to abiotic stimulus; F:nucleotide binding; F:catalytic activity; C:mitochondrion	EC:1.6	Acting on NADH or NADPH	PR00368 (PRINTS); IPR023753 (PFAM); IPR036188 (G3DSA:3.50.50.GENE3D); IPR016156 (G3DSA:3.30.390.GENE3D); PTHR43557 (PANTHER); IPR016156 (SUPERFAMILY); IPR036188 (SUPERFAMILY)	F:GO:0003824; F:GO:0016491; F:GO:0016651; F:GO:0050660; C:GO:0005622; C:GO:0005737; C:GO:0110165	F:catalytic activity; F:oxidoreductase activity; F:oxidoreductase activity, acting on NAD(P)H; F:flavin adenine dinucleotide binding; C:intracellular anatomical structure; C:cytoplasm; C:cellular anatomical entity
SCCCCL3120F04.g	protein ECERIFERUM 3	1967	10	0.0	88.32	11	P:GO:0006629; P:GO:0006950; P:GO:0009058; P:GO:0009628; P:GO:0009719; P:GO:0009987; P:GO:0042221; F:GO:0003824; F:GO:0005488; C:GO:0005783; C:GO:0016020	P:lipid metabolic process; P:response to stress; P:biosynthetic process; P:response to abiotic stimulus; P:response to endogenous stimulus; P:cellular process; P:response to chemical; F:catalytic activity; F:binding; C:endoplasmic reticulum; C:membrane	EC:4.1.99.5; EC:1.14.18.9	aldehyde oxygenase (deformylating); 4alpha-methylsterol monooxygenase	IPR006694 (PFAM); PTHR11863 (PANTHER)	P:GO:0008610; F:GO:0005506; F:GO:0016491	P:lipid biosynthetic process; F:iron ion binding; F:oxidoreductase activity
SCRFAM2073D03.g	unnamed protein product	889	10	5.16591e-81	91.25	1	C:GO:0016020	C:membrane			mobidb-lite (MOBIDB_LITE); mobidb-lite (MOBIDB_LITE); PTHR34965 (PANTHER)	no GO terms	no GO terms
SCCCLR1C01H06.g	Topoisomerase-like protein	2436	10	0.0	97.28	3	P:GO:0006139; P:GO:0009058; F:GO:0003824	P:nucleobase-containing compound metabolic process; P:biosynthetic process; F:catalytic activity	EC:5	Isomerases	G3DSA:1.25.40.180 (GENE3D); G3DSA:1.25.40.180 (GENE3D); IPR003891 (PFAM); mobidb-lite (MOBIDB_LITE); mobidb-lite (MOBIDB_LITE); IPR039778 (PANTHER); IPR003891 (PROSITE_PROFILES); IPR003891 (PROSITE_PROFILES); IPR003891 (PROSITE_PROFILES); IPR003891 (PROSITE_PROFILES); IPR016024 (SUPERFAMILY); IPR016024 (SUPERFAMILY); IPR016024 (SUPERFAMILY); IPR016024 (SUPERFAMILY)	P:GO:0045892	P:negative regulation of DNA-templated transcription
SCVPLR1028E11.g	F-box protein PP2-A13	1553	10	0.0	96.1						IPR025886 (PFAM); PTHR31960 (PANTHER); IPR001810 (PROSITE_PROFILES); cd22162 (CDD); IPR036047 (SUPERFAMILY)	F:GO:0005515	F:protein binding
SCEZAD1081D01.g	AT5g02160-like protein	662	10	1.42298e-57	92.5	5	P:GO:0006412; P:GO:0006950; C:GO:0009507; C:GO:0009579; C:GO:0016020	P:translation; P:response to stress; C:chloroplast; C:thylakoid; C:membrane			PTHR36389 (PANTHER)	C:GO:0005622; C:GO:0005737; C:GO:0009507; C:GO:0009526; C:GO:0009534; C:GO:0009535; C:GO:0009536; C:GO:0009579; C:GO:0016020; C:GO:0031090; C:GO:0031967; C:GO:0031975; C:GO:0031976; C:GO:0031984; C:GO:0034357; C:GO:0042170; C:GO:0042651; C:GO:0043226; C:GO:0043227; C:GO:0043229; C:GO:0043231; C:GO:0110165	C:intracellular anatomical structure; C:cytoplasm; C:chloroplast; C:plastid envelope; C:chloroplast thylakoid; C:chloroplast thylakoid membrane; C:plastid; C:thylakoid; C:membrane; C:organelle membrane; C:organelle envelope; C:envelope; C:plastid thylakoid; C:organelle subcompartment; C:photosynthetic membrane; C:plastid membrane; C:thylakoid membrane; C:organelle; C:membrane-bounded organelle; C…
SCBGLR1115A11.g	3-hydroxyisobutyryl-CoA hydrolase 1	809	10	7.17149e-112	97.9	3	P:GO:0009056; P:GO:0009987; F:GO:0016787	P:catabolic process; P:cellular process; F:hydrolase activity	EC:3.1.2.4	3-hydroxyisobutyryl-CoA hydrolase	IPR045004 (PFAM); G3DSA:3.90.226.10 (GENE3D); IPR032259 (PANTHER); IPR029045 (SUPERFAMILY)	P:GO:0006082; P:GO:0006520; P:GO:0006807; P:GO:0008152; P:GO:0009056; P:GO:0009081; P:GO:0009987; P:GO:0016054; P:GO:0019752; P:GO:0043436; P:GO:0044237; P:GO:0044238; P:GO:0044248; P:GO:0044281; P:GO:0044282; P:GO:0046395; P:GO:0071704; P:GO:1901564; P:GO:1901565; P:GO:1901575; P:GO:1901605; F:GO:0003824; F:GO:0003860; F:GO:0016787; F:GO:0016788; F:GO:0016790	P:organic acid metabolic process; P:amino acid metabolic process; P:nitrogen compound metabolic process; P:metabolic process; P:catabolic process; P:branched-chain amino acid metabolic process; P:cellular process; P:organic acid catabolic process; P:carboxylic acid metabolic process; P:oxoacid metabolic process; P:cellular metabolic process; P:primary metabolic process; P:cellular catabolic proce…
SCVPRT2073F12.g	chaperone protein ClpD1, chloroplastic	1481	10	0.0	99.44	3	P:GO:0019538; F:GO:0000166; F:GO:0016787	P:protein metabolic process; F:nucleotide binding; F:hydrolase activity	EC:3.4; EC:3.6.1.15	Acting on peptide bonds (peptidases); nucleoside-triphosphate phosphatase	IPR001270 (PRINTS); IPR019489 (PFAM); IPR003959 (PFAM); G3DSA:1.10.8.60 (GENE3D); IPR027417 (G3DSA:3.40.50.GENE3D); PTHR11638 (PANTHER); cd19499 (CDD); IPR027417 (SUPERFAMILY)	P:GO:0006950; P:GO:0009266; P:GO:0009408; P:GO:0009628; P:GO:0009987; P:GO:0033554; P:GO:0034605; P:GO:0050896; P:GO:0051716; F:GO:0003824; F:GO:0005524; F:GO:0016462; F:GO:0016787; F:GO:0016817; F:GO:0016818; F:GO:0016887; F:GO:0017111; F:GO:0140657; C:GO:0005622; C:GO:0005737; C:GO:0110165	P:response to stress; P:response to temperature stimulus; P:response to heat; P:response to abiotic stimulus; P:cellular process; P:cellular response to stress; P:cellular response to heat; P:response to stimulus; P:cellular response to stimulus; F:catalytic activity; F:ATP binding; F:pyrophosphatase activity; F:hydrolase activity; F:hydrolase activity, acting on acid anhydrides; F:hydrolase acti…
SCCCCL3003B09.b	methyltransferase WBSCR22	1802	10	1.22389e-31	88.03	4	P:GO:0006139; F:GO:0016740; C:GO:0005730; C:GO:0005737	P:nucleobase-containing compound metabolic process; F:transferase activity; C:nucleolus; C:cytoplasm	EC:2.1.1	Transferring one-carbon groups	no IPS match	no IPS match	no IPS match
SCVPRZ2039D11.g	probable protein phosphatase 2C 6	1014	10	8.83951e-122	99.28	5	P:GO:0009987; P:GO:0036211; F:GO:0005488; F:GO:0016787; C:GO:0005634	P:cellular process; P:protein modification process; F:binding; F:hydrolase activity; C:nucleus	EC:3.1.3.16	protein-serine/threonine phosphatase	IPR001932 (PFAM); IPR036457 (G3DSA:3.60.40.GENE3D); IPR015655 (PANTHER); IPR001932 (PROSITE_PROFILES); IPR001932 (CDD); IPR036457 (SUPERFAMILY)	P:GO:0006470; F:GO:0004722	P:protein dephosphorylation; F:protein serine/threonine phosphatase activity
SCRLFL1011A02.g	phospholipase A(1) LCAT3	726	10	2.0535e-41	91.98	3	P:GO:0006629; F:GO:0016740; C:GO:0005737	P:lipid metabolic process; F:transferase activity; C:cytoplasm	EC:2.3.1	Acyltransferases	IPR029058 (G3DSA:3.40.50.GENE3D)	no GO terms	no GO terms
SCRUFL1021F10.b	polyubiquitin	579	10	2.0085e-53	100.0	3	F:GO:0003723; C:GO:0005634; C:GO:0005737	F:RNA binding; C:nucleus; C:cytoplasm			IPR019956 (PRINTS); IPR000626 (PFAM); G3DSA:3.10.20.90 (GENE3D); PTHR10666 (PANTHER); IPR000626 (PROSITE_PROFILES); cd01803 (CDD); IPR029071 (SUPERFAMILY)	P:GO:0006508; P:GO:0006807; P:GO:0008152; P:GO:0009056; P:GO:0009057; P:GO:0009987; P:GO:0016567; P:GO:0019538; P:GO:0019538; P:GO:0019941; P:GO:0030163; P:GO:0030163; P:GO:0032446; P:GO:0036211; P:GO:0036211; P:GO:0043170; P:GO:0043412; P:GO:0043632; P:GO:0044237; P:GO:0044238; P:GO:0044248; P:GO:0044260; P:GO:0044265; P:GO:0051603; P:GO:0070647; P:GO:0071704; P:GO:1901564; P:GO:1901565; P:GO:19…	P:proteolysis; P:nitrogen compound metabolic process; P:metabolic process; P:catabolic process; P:macromolecule catabolic process; P:cellular process; P:protein ubiquitination; P:protein metabolic process; P:protein metabolic process; P:modification-dependent protein catabolic process; P:protein catabolic process; P:protein catabolic process; P:protein modification by small protein conjugation; P…
SCCCRZ2001E09.g	Chaperone DnaJ-domain superfamily protein	1111	10	6.44223e-141	93.14	1	C:GO:0005783	C:endoplasmic reticulum			IPR001623 (PRINTS); IPR036869 (G3DSA:1.10.287.GENE3D); IPR001623 (PFAM); mobidb-lite (MOBIDB_LITE); mobidb-lite (MOBIDB_LITE); mobidb-lite (MOBIDB_LITE); PTHR44743 (PANTHER); IPR001623 (PROSITE_PROFILES); IPR001623 (CDD); IPR036869 (SUPERFAMILY)	no GO terms	no GO terms
SCMCCL6054G11.g	uncharacterized LOC100275077	354	10	2.15323e-07	100.0	4	P:GO:0006629; P:GO:0006810; P:GO:0009987; F:GO:0016787	P:lipid metabolic process; P:transport; P:cellular process; F:hydrolase activity	EC:3.1.1.4	phospholipase A2	no IPS match	no IPS match	no IPS match
SCSBFL1039F08.g	SNF1-related protein kinase regulatory subunit gamma-1	635	10	1.02891e-114	93.73						IPR046342 (G3DSA:3.10.580.GENE3D); IPR000644 (PROSITE_PROFILES); IPR046342 (SUPERFAMILY)	no GO terms	no GO terms
SCQGLR1086G11.g	protein argonaute 2	1523	10	0.0	93.53	3	F:GO:0003723; F:GO:0004518; C:GO:0005737	F:RNA binding; F:nuclease activity; C:cytoplasm	EC:3.1	Acting on ester bonds	IPR036397 (G3DSA:3.30.420.GENE3D); G3DSA:3.40.50.2300 (GENE3D); IPR003165 (PFAM); PTHR22891 (PANTHER); IPR003165 (PROSITE_PROFILES); IPR045246 (CDD); IPR012337 (SUPERFAMILY)	P:GO:0008152; P:GO:0009892; P:GO:0010467; P:GO:0010468; P:GO:0010605; P:GO:0010608; P:GO:0010629; P:GO:0016441; P:GO:0019222; P:GO:0031047; P:GO:0035194; P:GO:0043170; P:GO:0048519; P:GO:0050789; P:GO:0060255; P:GO:0065007; P:GO:0071704; F:GO:0003676; C:GO:0005622; C:GO:0005737; C:GO:0110165	P:metabolic process; P:negative regulation of metabolic process; P:gene expression; P:regulation of gene expression; P:negative regulation of macromolecule metabolic process; P:post-transcriptional regulation of gene expression; P:negative regulation of gene expression; P:post-transcriptional gene silencing; P:regulation of metabolic process; P:RNA-mediated gene silencing; P:RNA-mediated post-tra…
SCEPRZ3132A06.g	U-box domain-containing protein 19	435	10	4.30979e-09	85.06	4	P:GO:0036211; F:GO:0016740; C:GO:0005634; C:GO:0005737	P:protein modification process; F:transferase activity; C:nucleus; C:cytoplasm	EC:2; EC:6	Transferases; Ligases	no IPS match	no IPS match	no IPS match
SCSFSB1071G03.g	Diacylglycerol kinase 2	600	10	5.84938e-88	97.69	7	P:GO:0006950; P:GO:0007165; P:GO:0007275; P:GO:0008152; F:GO:0000166; F:GO:0016301; C:GO:0016020	P:response to stress; P:signal transduction; P:multicellular organism development; P:metabolic process; F:nucleotide binding; F:kinase activity; C:membrane	EC:2.7.1.107	diacylglycerol kinase (ATP)	IPR000756 (PFAM); G3DSA:2.60.200.40 (GENE3D); IPR037607 (PANTHER); IPR016064 (SUPERFAMILY)	P:GO:0007165; P:GO:0007205; F:GO:0004143	P:signal transduction; P:protein kinase C-activating G protein-coupled receptor signaling pathway; F:diacylglycerol kinase activity
SCCCLR1048H03.g	9-cis-epoxycarotenoid dioxygenase 1, chloroplastic	1275	10	5.23435e-163	97.52	7	P:GO:0006629; P:GO:0009056; P:GO:0009058; P:GO:0009987; F:GO:0003824; F:GO:0005488; C:GO:0009507	P:lipid metabolic process; P:catabolic process; P:biosynthetic process; P:cellular process; F:catalytic activity; F:binding; C:chloroplast	EC:1.13.11.51	9-cis-epoxycarotenoid dioxygenase	IPR004294 (PFAM); IPR004294 (PANTHER)	P:GO:0006629; P:GO:0008152; P:GO:0009056; P:GO:0009987; P:GO:0016042; P:GO:0044237; P:GO:0044238; P:GO:0044242; P:GO:0044248; P:GO:0044255; P:GO:0071704; P:GO:1901575; F:GO:0003824; F:GO:0016491; F:GO:0016702; C:GO:0005622; C:GO:0005737; C:GO:0009507; C:GO:0009536; C:GO:0009570; C:GO:0016020; C:GO:0043226; C:GO:0043227; C:GO:0043229; C:GO:0043231; C:GO:0110165	P:lipid metabolic process; P:metabolic process; P:catabolic process; P:cellular process; P:lipid catabolic process; P:cellular metabolic process; P:primary metabolic process; P:cellular lipid catabolic process; P:cellular catabolic process; P:cellular lipid metabolic process; P:organic substance metabolic process; P:organic substance catabolic process; F:catalytic activity; F:oxidoreductase activ…
SCSBHR1051A12.g	BURP domain-containing protein 3	1779	10	9.09583e-153	94.43						IPR004873 (PFAM); IPR044816 (PANTHER); IPR004873 (PROSITE_PROFILES)	no GO terms	no GO terms
SCMCSB1110F03.g	protein ZINC INDUCED FACILITATOR-LIKE 1-like isoform X5	556	10	1.04024e-38	93.98	4	P:GO:0006810; P:GO:0009987; F:GO:0005215; C:GO:0016020	P:transport; P:cellular process; F:transporter activity; C:membrane			PTHR23504 (PANTHER)	no GO terms	no GO terms
SCVPRZ2041D10.g	probable E3 ubiquitin-protein ligase XERICO	472	10	1.20239e-15	81.13	3	P:GO:0008152; F:GO:0005488; C:GO:0016020	P:metabolic process; F:binding; C:membrane			mobidb-lite (MOBIDB_LITE); IPR044249 (PANTHER)	no GO terms	no GO terms
SCJLFL1054C07.g	EID1-like F-box protein 3	511	10	1.22312e-29	88.27						IPR001810 (PFAM); G3DSA:1.20.1280.50 (GENE3D); mobidb-lite (MOBIDB_LITE); IPR040267 (PANTHER); IPR036047 (SUPERFAMILY)	F:GO:0005515	F:protein binding
SCJFLR1073B02.g	cyclin-dependent kinase B2-1	1278	10	0.0	97.15	8	P:GO:0007049; P:GO:0007165; P:GO:0036211; F:GO:0000166; F:GO:0005515; F:GO:0016301; C:GO:0005634; C:GO:0005737	P:cell cycle; P:signal transduction; P:protein modification process; F:nucleotide binding; F:protein binding; F:kinase activity; C:nucleus; C:cytoplasm	EC:2.7.11.22	cyclin-dependent kinase	IPR000719 (PFAM); G3DSA:1.10.510.10 (GENE3D); G3DSA:3.30.200.20 (GENE3D); mobidb-lite (MOBIDB_LITE); mobidb-lite (MOBIDB_LITE); PTHR24056 (PANTHER); IPR000719 (PROSITE_PROFILES); IPR011009 (SUPERFAMILY)	P:GO:0000082; P:GO:0000086; P:GO:0000278; P:GO:0000280; P:GO:0006468; P:GO:0006793; P:GO:0006796; P:GO:0006807; P:GO:0006996; P:GO:0007049; P:GO:0007154; P:GO:0007165; P:GO:0007346; P:GO:0008152; P:GO:0009987; P:GO:0010389; P:GO:0010467; P:GO:0010468; P:GO:0010564; P:GO:0016043; P:GO:0016310; P:GO:0019222; P:GO:0019538; P:GO:0019538; P:GO:0022402; P:GO:0023052; P:GO:0036211; P:GO:0036211; P:GO:00…	P:G1/S transition of mitotic cell cycle; P:G2/M transition of mitotic cell cycle; P:mitotic cell cycle; P:nuclear division; P:protein phosphorylation; P:phosphorus metabolic process; P:phosphate-containing compound metabolic process; P:nitrogen compound metabolic process; P:organelle organization; P:cell cycle; P:cell communication; P:signal transduction; P:regulation of mitotic cell cycle; P:met…
SCJLFL1048D03.g	dehydrin COR410	678	10	1.0563e-23	77.91	5	P:GO:0006950; P:GO:0009628; P:GO:0009719; P:GO:0042221; C:GO:0016020	P:response to stress; P:response to abiotic stimulus; P:response to endogenous stimulus; P:response to chemical; C:membrane			IPR000167 (PFAM); mobidb-lite (MOBIDB_LITE); mobidb-lite (MOBIDB_LITE); mobidb-lite (MOBIDB_LITE); mobidb-lite (MOBIDB_LITE); mobidb-lite (MOBIDB_LITE); mobidb-lite (MOBIDB_LITE); IPR000167 (PANTHER)	P:GO:0009415; C:GO:0016020; C:GO:0110165	P:response to water; C:membrane; C:cellular anatomical entity
SCEPSB1128F10.g	activating signal cointegrator 1	595	10	5.2957e-84	96.29	3	F:GO:0005488; F:GO:0140110; C:GO:0005634	F:binding; F:transcription regulator activity; C:nucleus			mobidb-lite (MOBIDB_LITE); mobidb-lite (MOBIDB_LITE)	no GO terms	no GO terms
SCEPSB1135C05.g	late embryogenesis abundant protein D-34-like	545	10	1.75575e-57	86.11						IPR007011 (PFAM); mobidb-lite (MOBIDB_LITE); IPR042971 (PANTHER)	no GO terms	no GO terms
SCCCST1007A09.g	Glucan endo-1,3-beta-glucosidase 7	849	10	2.77544e-136	95.55	4	P:GO:0005975; F:GO:0000166; F:GO:0016787; C:GO:0016020	P:carbohydrate metabolic process; F:nucleotide binding; F:hydrolase activity; C:membrane	EC:3.2.1.21; EC:3.2.1.39; EC:3.6.1.15	beta-glucosidase; glucan endo-1,3-beta-D-glucosidase; nucleoside-triphosphate phosphatase	G3DSA:3.20.20.80 (GENE3D); IPR000490 (PFAM); IPR044965 (PANTHER); IPR017853 (SUPERFAMILY)	P:GO:0005975; F:GO:0004553; C:GO:0005886; C:GO:0016020; C:GO:0031224; C:GO:0031225; C:GO:0031226; C:GO:0046658; C:GO:0071944; C:GO:0110165	P:carbohydrate metabolic process; F:hydrolase activity, hydrolyzing O-glycosyl compounds; C:plasma membrane; C:membrane; C:obsolete intrinsic component of membrane; C:obsolete anchored component of membrane; C:obsolete intrinsic component of plasma membrane; C:obsolete anchored component of plasma membrane; C:cell periphery; C:cellular anatomical entity
SCJLLR1101H03.g	mechanosensitive ion channel protein 2, chloroplastic	2487	10	0.0	95.12	3	P:GO:0006810; P:GO:0009987; C:GO:0016020	P:transport; P:cellular process; C:membrane			IPR006685 (PFAM); G3DSA:1.10.287.1260 (GENE3D); mobidb-lite (MOBIDB_LITE); mobidb-lite (MOBIDB_LITE); mobidb-lite (MOBIDB_LITE); mobidb-lite (MOBIDB_LITE); mobidb-lite (MOBIDB_LITE); IPR045042 (PANTHER); IPR010920 (SUPERFAMILY)	P:GO:0055085; C:GO:0016020	P:transmembrane transport; C:membrane
SCSFAD1106D04.g	U-box domain-containing protein 4	697	10	4.53039e-71	98.46	2	C:GO:0005634; C:GO:0005737	C:nucleus; C:cytoplasm			IPR011989 (G3DSA:1.25.10.GENE3D)	no GO terms	no GO terms
SCCCST1005A12.g	palmitoyl-acyl carrier protein thioesterase, chloroplastic-like	2160	10	0.0	97.12	7	P:GO:0006629; P:GO:0009058; P:GO:0009987; F:GO:0005488; F:GO:0016740; F:GO:0016787; C:GO:0009507	P:lipid metabolic process; P:biosynthetic process; P:cellular process; F:binding; F:transferase activity; F:hydrolase activity; C:chloroplast	EC:2.3.1.85; EC:3.1.2.14	fatty-acid synthase system; oleoyl-[acyl-carrier-protein] hydrolase	G3DSA:3.10.129.10 (GENE3D); IPR002864 (PFAM); IPR021113 (PFAM); IPR045023 (PANTHER); cd00586 (CDD); IPR029069 (SUPERFAMILY); IPR029069 (SUPERFAMILY)	P:GO:0006633; F:GO:0003824; F:GO:0005488; F:GO:0016297; F:GO:0016740; F:GO:0016746; F:GO:0016747; F:GO:0016787; F:GO:0016788; F:GO:0016790	P:fatty acid biosynthetic process; F:catalytic activity; F:binding; F:acyl-[acyl-carrier-protein] hydrolase activity; F:transferase activity; F:acyltransferase activity; F:acyltransferase activity, transferring groups other than amino-acyl groups; F:hydrolase activity; F:hydrolase activity, acting on ester bonds; F:thiolester hydrolase activity
SCSBST3098G08.g	annexin p35	1166	10	0.0	97.27	2	P:GO:0006950; F:GO:0008289	P:response to stress; F:lipid binding			IPR001464 (PRINTS); IPR009118 (PRINTS); IPR037104 (G3DSA:1.10.220.GENE3D); IPR037104 (G3DSA:1.10.220.GENE3D); IPR037104 (G3DSA:1.10.220.GENE3D); IPR037104 (G3DSA:1.10.220.GENE3D); IPR018502 (PFAM); PTHR10502 (PANTHER); IPR018502 (PROSITE_PROFILES); IPR018502 (PROSITE_PROFILES); IPR018502 (PROSITE_PROFILES); IPR018502 (PROSITE_PROFILES); IPR037104 (SUPERFAMILY)	F:GO:0005488; F:GO:0005509; F:GO:0005544; F:GO:0043167; F:GO:0043169; F:GO:0046872; C:GO:0005622; C:GO:0005737; C:GO:0110165	F:binding; F:calcium ion binding; F:calcium-dependent phospholipid binding; F:ion binding; F:cation binding; F:metal ion binding; C:intracellular anatomical structure; C:cytoplasm; C:cellular anatomical entity
SCRFLB1054D09.g	Serine/threonine-protein kinase AtPK1/AtPK6	688	10	2.1297e-78	96.75	6	P:GO:0009987; P:GO:0036211; F:GO:0000166; F:GO:0016301; C:GO:0005634; C:GO:0005737	P:cellular process; P:protein modification process; F:nucleotide binding; F:kinase activity; C:nucleus; C:cytoplasm	EC:2.7.1	Transferring phosphorus-containing groups	G3DSA:3.30.200.20 (GENE3D); IPR017892 (PFAM); G3DSA:1.10.510.10 (GENE3D); PTHR24351 (PANTHER); IPR000961 (PROSITE_PROFILES); IPR011009 (SUPERFAMILY)	P:GO:0006468; F:GO:0004674; F:GO:0005524	P:protein phosphorylation; F:protein serine/threonine kinase activity; F:ATP binding
SCUTSD2024C09.g	---NA---	462									no IPS match	no IPS match	no IPS match
SCRLRZ3112B01.g	putative lipase YOR059C	1452	10	0.0	94.26	3	P:GO:0006629; P:GO:0009987; F:GO:0016787	P:lipid metabolic process; P:cellular process; F:hydrolase activity	EC:3	Hydrolases	IPR029058 (G3DSA:3.40.50.GENE3D); IPR007751 (PFAM); IPR044294 (PANTHER); IPR029058 (SUPERFAMILY)	P:GO:0006629; P:GO:0008152; P:GO:0009987; P:GO:0044237; P:GO:0044238; P:GO:0044255; P:GO:0071704	P:lipid metabolic process; P:metabolic process; P:cellular process; P:cellular metabolic process; P:primary metabolic process; P:cellular lipid metabolic process; P:organic substance metabolic process
SCSFAD1125B08.g	E3 ubiquitin-protein ligase ATL31	500	10	2.41626e-56	87.06	8	P:GO:0006810; P:GO:0009056; P:GO:0009987; P:GO:0036211; F:GO:0016740; C:GO:0005768; C:GO:0005794; C:GO:0016020	P:transport; P:catabolic process; P:cellular process; P:protein modification process; F:transferase activity; C:endosome; C:Golgi apparatus; C:membrane	EC:2	Transferases	PTHR14155 (PANTHER)	no GO terms	no GO terms
SCRLFL1005G12.g	hydroxymethylglutaryl-CoA synthase	1250	10	0.0	98.0	4	P:GO:0006139; P:GO:0006629; P:GO:0009058; F:GO:0016740	P:nucleobase-containing compound metabolic process; P:lipid metabolic process; P:biosynthetic process; F:transferase activity	EC:2.3.3.10	hydroxymethylglutaryl-CoA synthase	IPR013746 (PFAM); IPR010122 (TIGRFAM); IPR016039 (G3DSA:3.40.47.GENE3D); PTHR43323 (PANTHER); IPR016039 (SUPERFAMILY)	P:GO:0006084; P:GO:0006139; P:GO:0006163; P:GO:0006629; P:GO:0006637; P:GO:0006644; P:GO:0006725; P:GO:0006753; P:GO:0006790; P:GO:0006793; P:GO:0006796; P:GO:0006807; P:GO:0008152; P:GO:0008299; P:GO:0008610; P:GO:0008654; P:GO:0009058; P:GO:0009117; P:GO:0009150; P:GO:0009259; P:GO:0009987; P:GO:0010142; P:GO:0019637; P:GO:0019693; P:GO:0034641; P:GO:0043603; P:GO:0044237; P:GO:0044238; P:GO:00…	P:acetyl-CoA metabolic process; P:nucleobase-containing compound metabolic process; P:purine nucleotide metabolic process; P:lipid metabolic process; P:acyl-CoA metabolic process; P:phospholipid metabolic process; P:cellular aromatic compound metabolic process; P:nucleoside phosphate metabolic process; P:sulfur compound metabolic process; P:phosphorus metabolic process; P:phosphate-containing com…
SCRUFL4021D08.g	lachrymatory-factor synthase	831	10	1.06644e-80	89.37	2	P:GO:0065009; C:GO:0005634	P:regulation of molecular function; C:nucleus			IPR019587 (PFAM); IPR023393 (G3DSA:3.30.530.GENE3D); mobidb-lite (MOBIDB_LITE); PTHR33789 (PANTHER); cd07821 (CDD); SSF55961 (SUPERFAMILY)	no GO terms	no GO terms
SCSBFL4013F04.g	probable metal-nicotianamine transporter YSL14	1126	10	0.0	98.11	4	P:GO:0006810; P:GO:0009987; F:GO:0005215; C:GO:0016020	P:transport; P:cellular process; F:transporter activity; C:membrane			IPR004813 (PFAM); IPR004813 (TIGRFAM); IPR045035 (PANTHER)	F:GO:0035673; C:GO:0016020; C:GO:0110165	F:oligopeptide transmembrane transporter activity; C:membrane; C:cellular anatomical entity
SCBGFL4056D12.g	soluble acid invertase	535	10	2.95192e-28	99.84	4	P:GO:0005975; F:GO:0016787; C:GO:0005773; C:GO:0016020	P:carbohydrate metabolic process; F:hydrolase activity; C:vacuole; C:membrane	EC:3.2.1.26	beta-fructofuranosidase	no IPS match	no IPS match	no IPS match
SCCCLR1C03B06.g	heavy metal-associated isoprenylated plant protein 27	709	10	5.13977e-105	98.97	2	P:GO:0008150; F:GO:0005488	P:biological_process; F:binding			IPR006121 (PFAM); G3DSA:3.30.70.100 (GENE3D); IPR045181 (PANTHER); IPR006121 (PROSITE_PROFILES); IPR006121 (CDD); IPR036163 (SUPERFAMILY)	F:GO:0046872	F:metal ion binding
SCEQRT3C04D05.g	YZ1 protein	725	10	4.80687e-97	92.54	1	P:GO:0040029	P:epigenetic regulation of gene expression			no IPS match	no IPS match	no IPS match
SCRLFL3004H10.b	unnamed protein product	490	2	0.000270056	93.65	1	F:GO:0005488	F:binding			IPR000347 (PFAM)	F:GO:0046872	F:metal ion binding
SCEQRZ3024B07.g	phospholipase A(1) LCAT3	1408	10	0.0	97.71	3	P:GO:0006629; F:GO:0016740; C:GO:0005737	P:lipid metabolic process; F:transferase activity; C:cytoplasm	EC:2.3.1	Acyltransferases	IPR003386 (PFAM); IPR029058 (G3DSA:3.40.50.GENE3D); PTHR11440 (PANTHER); IPR029058 (SUPERFAMILY)	P:GO:0006629; F:GO:0008374	P:lipid metabolic process; F:O-acyltransferase activity
SCVPFL3046D02.b	NAD(P)-binding Rossmann-fold superfamily protein	619	10	1.94787e-92	94.76	5	P:GO:0006629; P:GO:0009058; P:GO:0019538; F:GO:0016787; C:GO:0016020	P:lipid metabolic process; P:biosynthetic process; P:protein metabolic process; F:hydrolase activity; C:membrane	EC:3.4; EC:1.1.1.145	Acting on peptide bonds (peptidases); 3beta-hydroxy-Delta(5)-steroid dehydrogenase	IPR028110 (PFAM)	no GO terms	no GO terms
SCVPFL3047F02.b	purple acid phosphatase precursor	636	10	3.78496e-70	99.56	6	P:GO:0006950; P:GO:0008152; P:GO:0009987; F:GO:0005488; F:GO:0016787; C:GO:0005773	P:response to stress; P:metabolic process; P:cellular process; F:binding; F:hydrolase activity; C:vacuole	EC:3.1.3.2	acid phosphatase	no IPS match	no IPS match	no IPS match
SCJLFL3015B10.g	ACT domain-containing protein ACR3	693	10	1.22405e-96	94.79						mobidb-lite (MOBIDB_LITE)	no GO terms	no GO terms
SCUTAD1031F12.g	LOW QUALITY PROTEIN: uncharacterized protein LOC8057414	1390	10	0.0	97.8	4	P:GO:0005975; P:GO:0009987; F:GO:0030246; C:GO:0009507	P:carbohydrate metabolic process; P:cellular process; F:carbohydrate binding; C:chloroplast			mobidb-lite (MOBIDB_LITE); mobidb-lite (MOBIDB_LITE); mobidb-lite (MOBIDB_LITE); PTHR34113 (PANTHER)	P:GO:0005975; P:GO:0005976; P:GO:0006073; P:GO:0008152; P:GO:0009987; P:GO:0019222; P:GO:0031323; P:GO:0043170; P:GO:0044042; P:GO:0044237; P:GO:0044238; P:GO:0044260; P:GO:0044262; P:GO:0044264; P:GO:0050789; P:GO:0050794; P:GO:0060255; P:GO:0065007; P:GO:0071704; P:GO:0080090; F:GO:0005488; F:GO:0030246; C:GO:0005622; C:GO:0005737; C:GO:0009507; C:GO:0009536; C:GO:0009570; C:GO:0016020; C:GO:00…	P:carbohydrate metabolic process; P:polysaccharide metabolic process; P:cellular glucan metabolic process; P:metabolic process; P:cellular process; P:regulation of metabolic process; P:regulation of cellular metabolic process; P:macromolecule metabolic process; P:glucan metabolic process; P:cellular metabolic process; P:primary metabolic process; P:cellular macromolecule metabolic process; P:cell…
SCJFFL3C04H06.b	NAC1	515	10	1.08154e-30	96.91	3	P:GO:0006139; P:GO:0009058; F:GO:0003677	P:nucleobase-containing compound metabolic process; P:biosynthetic process; F:DNA binding			no IPS match	no IPS match	no IPS match
SCJFFL3C07G04.g	UMP-CMP kinase 1	610	10	1.38478e-80	96.25	6	P:GO:0006139; P:GO:0009058; F:GO:0000166; F:GO:0016301; C:GO:0005634; C:GO:0005737	P:nucleobase-containing compound metabolic process; P:biosynthetic process; F:nucleotide binding; F:kinase activity; C:nucleus; C:cytoplasm	EC:2.7.4.4; EC:2.7.4.3; EC:2.7.4.22; EC:2.7.4.14	nucleoside-phosphate kinase; adenylate kinase; UMP kinase; UMP/CMP kinase	IPR000850 (PRINTS); IPR027417 (G3DSA:3.40.50.GENE3D); PF00406 (PFAM); IPR000850 (PANTHER); IPR000850 (CDD); IPR027417 (SUPERFAMILY)	P:GO:0006139; P:GO:0006220; P:GO:0006221; P:GO:0006725; P:GO:0006753; P:GO:0006793; P:GO:0006796; P:GO:0006807; P:GO:0008152; P:GO:0009058; P:GO:0009117; P:GO:0009132; P:GO:0009165; P:GO:0009185; P:GO:0009259; P:GO:0009260; P:GO:0009987; P:GO:0018130; P:GO:0019438; P:GO:0019637; P:GO:0019693; P:GO:0034641; P:GO:0034654; P:GO:0044237; P:GO:0044238; P:GO:0044249; P:GO:0044271; P:GO:0044281; P:GO:00…	P:nucleobase-containing compound metabolic process; P:pyrimidine nucleotide metabolic process; P:pyrimidine nucleotide biosynthetic process; P:cellular aromatic compound metabolic process; P:nucleoside phosphate metabolic process; P:phosphorus metabolic process; P:phosphate-containing compound metabolic process; P:nitrogen compound metabolic process; P:metabolic process; P:biosynthetic process; P…
SCCCST2001A03.g	ricin B-like lectin R40C1	636	10	1.57855e-53	95.09						G3DSA:2.80.10.50 (GENE3D); IPR040249 (PANTHER); IPR035992 (SUPERFAMILY)	no GO terms	no GO terms
SCSGFL4C08G02.g	dehydrin COR410	580	10	3.76593e-24	87.73	5	P:GO:0006950; P:GO:0009628; P:GO:0009719; P:GO:0042221; C:GO:0016020	P:response to stress; P:response to abiotic stimulus; P:response to endogenous stimulus; P:response to chemical; C:membrane			IPR000167 (PFAM); mobidb-lite (MOBIDB_LITE); mobidb-lite (MOBIDB_LITE); mobidb-lite (MOBIDB_LITE); mobidb-lite (MOBIDB_LITE); IPR000167 (PANTHER)	P:GO:0009415; C:GO:0016020; C:GO:0110165	P:response to water; C:membrane; C:cellular anatomical entity
SCRUFL3065E09.g	Peptidyl-prolyl cis-trans isomerase Fpr3/Fpr4-like protein	1062	10	2.47814e-74	86.48	3	F:GO:0003824; C:GO:0009536; C:GO:0009579	F:catalytic activity; C:plastid; C:thylakoid	EC:5.2.1.8	peptidylprolyl isomerase	IPR046357 (G3DSA:3.10.50.GENE3D); IPR001179 (PFAM); PTHR10516 (PANTHER); IPR001179 (PROSITE_PROFILES); SSF54534 (SUPERFAMILY)	P:GO:0006457; P:GO:0006807; P:GO:0008152; P:GO:0009987; P:GO:0018193; P:GO:0019538; P:GO:0019538; P:GO:0036211; P:GO:0036211; P:GO:0043170; P:GO:0043412; P:GO:0044237; P:GO:0044238; P:GO:0044260; P:GO:0061077; P:GO:0071704; P:GO:1901564; F:GO:0003755; F:GO:0003824; F:GO:0016853; F:GO:0140096; C:GO:0005622; C:GO:0005737; C:GO:0110165	P:protein folding; P:nitrogen compound metabolic process; P:metabolic process; P:cellular process; P:peptidyl-amino acid modification; P:protein metabolic process; P:protein metabolic process; P:protein modification process; P:protein modification process; P:macromolecule metabolic process; P:macromolecule modification; P:cellular metabolic process; P:primary metabolic process; P:cellular macromo…
SCSGAD1007F07.b	Serine/arginine-rich splicing factor SR45a	801	10	6.4338e-111	88.35	4	P:GO:0006139; P:GO:0009416; F:GO:0003723; C:GO:0005634	P:nucleobase-containing compound metabolic process; P:response to light stimulus; F:RNA binding; C:nucleus			mobidb-lite (MOBIDB_LITE)	no GO terms	no GO terms
SCUTAM2115E01.g	metallothionein-like protein 2C	594	5	4.70956e-06	97.55	1	F:GO:0005488	F:binding			IPR000347 (PFAM); IPR000347 (PANTHER)	F:GO:0046872	F:metal ion binding
SCCCRZ2C03E03.g	PLAT domain-containing protein 1	1122	10	2.99778e-98	91.98						G3DSA:2.60.60.20 (GENE3D); IPR001024 (PFAM); PTHR31718 (PANTHER); IPR001024 (PROSITE_PROFILES); cd01754 (CDD); IPR036392 (SUPERFAMILY)	F:GO:0005515	F:protein binding
SCJLRZ1027B10.g	phytoene synthase 2, chloroplastic-like	922	10	3.7485e-154	96.08	6	P:GO:0006629; P:GO:0009058; P:GO:0009987; F:GO:0016740; F:GO:0016787; C:GO:0016020	P:lipid metabolic process; P:biosynthetic process; P:cellular process; F:transferase activity; F:hydrolase activity; C:membrane	EC:3.6.1; EC:2.5.1.29; EC:2.5.1.32; EC:2.5.1.10	Acting on acid anhydrides; geranylgeranyl diphosphate synthase; 15-cis-phytoene synthase; (2E,6E)-farnesyl diphosphate synthase	IPR008949 (G3DSA:1.10.600.GENE3D); IPR002060 (PFAM); PTHR31480 (PANTHER); IPR033904 (CDD); IPR008949 (SUPERFAMILY)	P:GO:0006629; P:GO:0008152; P:GO:0008610; P:GO:0009058; P:GO:0009987; P:GO:0016117; P:GO:0042440; P:GO:0044237; P:GO:0044238; P:GO:0044249; P:GO:0044255; P:GO:0046148; P:GO:0071704; P:GO:1901576; F:GO:0003824; F:GO:0004311; F:GO:0004659; F:GO:0016740; F:GO:0016765	P:lipid metabolic process; P:metabolic process; P:lipid biosynthetic process; P:biosynthetic process; P:cellular process; P:carotenoid biosynthetic process; P:pigment metabolic process; P:cellular metabolic process; P:primary metabolic process; P:cellular biosynthetic process; P:cellular lipid metabolic process; P:pigment biosynthetic process; P:organic substance metabolic process; P:organic subs…
SCSFFL4085D03.g	bZIP transcription factor1	762	10	4.97189e-69	86.86	3	F:GO:0003677; F:GO:0003700; C:GO:0005634	F:DNA binding; F:DNA-binding transcription factor activity; C:nucleus			IPR004827 (PFAM); mobidb-lite (MOBIDB_LITE); mobidb-lite (MOBIDB_LITE); IPR044827 (PANTHER)	P:GO:0006139; P:GO:0006351; P:GO:0006355; P:GO:0006725; P:GO:0006807; P:GO:0008152; P:GO:0009058; P:GO:0009059; P:GO:0009889; P:GO:0009987; P:GO:0010467; P:GO:0010468; P:GO:0010556; P:GO:0016070; P:GO:0018130; P:GO:0019219; P:GO:0019222; P:GO:0019438; P:GO:0031323; P:GO:0031326; P:GO:0032774; P:GO:0034641; P:GO:0034645; P:GO:0034654; P:GO:0043170; P:GO:0044237; P:GO:0044238; P:GO:0044249; P:GO:00…	P:nucleobase-containing compound metabolic process; P:DNA-templated transcription; P:regulation of DNA-templated transcription; P:cellular aromatic compound metabolic process; P:nitrogen compound metabolic process; P:metabolic process; P:biosynthetic process; P:macromolecule biosynthetic process; P:regulation of biosynthetic process; P:cellular process; P:gene expression; P:regulation of gene exp…
SCVPLB1020F12.g	60S ribosomal protein L18a-like protein	830	10	3.12394e-65	87.65	3	P:GO:0006412; F:GO:0005198; C:GO:0016020	P:translation; F:structural molecule activity; C:membrane			mobidb-lite (MOBIDB_LITE); IPR044804 (PANTHER)	no GO terms	no GO terms
SCCCFL5055E12.g	putative WRKY transcription factor 19	643	10	2.94385e-140	93.76						PTHR31827 (PANTHER)	no GO terms	no GO terms
SCRUFL1114H03.b	Protein kinase superfamily protein	942	10	2.14631e-65	94.38	8	P:GO:0009056; P:GO:0009058; P:GO:0009987; P:GO:0019748; P:GO:0036211; F:GO:0000166; F:GO:0016301; C:GO:0005737	P:catabolic process; P:biosynthetic process; P:cellular process; P:secondary metabolic process; P:protein modification process; F:nucleotide binding; F:kinase activity; C:cytoplasm	EC:2.7.1; EC:4.3.1	Transferring phosphorus-containing groups; Carbon-nitrogen lyases	mobidb-lite (MOBIDB_LITE); mobidb-lite (MOBIDB_LITE)	no GO terms	no GO terms
SCSBSB1057C04.g	unnamed protein product	801	10	3.83663e-19	84.74						mobidb-lite (MOBIDB_LITE); PTHR33237 (PANTHER)	no GO terms	no GO terms
SCMCSB1112G10.g	CSC1-like protein RXW8	1849	10	0.0	97.25	4	P:GO:0006810; P:GO:0009987; F:GO:0005215; C:GO:0005886	P:transport; P:cellular process; F:transporter activity; C:plasma membrane			IPR027815 (PFAM); IPR003864 (PFAM); mobidb-lite (MOBIDB_LITE); IPR045122 (PANTHER)	F:GO:0005215; F:GO:0005216; F:GO:0005227; F:GO:0005261; F:GO:0008324; F:GO:0015075; F:GO:0015267; F:GO:0015318; F:GO:0022803; F:GO:0022836; F:GO:0022839; F:GO:0022857; F:GO:0022890; C:GO:0005886; C:GO:0016020; C:GO:0071944; C:GO:0110165	F:transporter activity; F:monoatomic ion channel activity; F:calcium activated cation channel activity; F:monoatomic cation channel activity; F:monoatomic cation transmembrane transporter activity; F:monoatomic ion transmembrane transporter activity; F:channel activity; F:inorganic molecular entity transmembrane transporter activity; F:passive transmembrane transporter activity; F:gated channel a…
SCBGFL4056C04.g	S-adenosylmethionine synthase 1	632	10	2.80658e-21	85.25	5	P:GO:0009058; P:GO:0009987; F:GO:0000166; F:GO:0016740; C:GO:0005829	P:biosynthetic process; P:cellular process; F:nucleotide binding; F:transferase activity; C:cytosol	EC:2.5.1.6	methionine adenosyltransferase	no IPS match	no IPS match	no IPS match
SCCCFL1097H04.g	Protein TolB	540	10	7.82187e-58	90.51						PTHR32161 (PANTHER)	no GO terms	no GO terms
SCCCRT3003H11.g	LanC-like protein 2	540	10	1.62473e-76	99.34	4	P:GO:0005975; F:GO:0003824; F:GO:0030246; C:GO:0005886	P:carbohydrate metabolic process; F:catalytic activity; F:carbohydrate binding; C:plasma membrane	EC:1.14	Acting on paired donors, with incorporation or reduction of molecular oxygen. The oxygen incorporated need not be derived from O2	IPR007822 (PRINTS); IPR007822 (PFAM); IPR012341 (G3DSA:1.50.10.GENE3D); PTHR12736 (PANTHER); SSF158745 (SUPERFAMILY)	P:GO:0005975; P:GO:0031179; C:GO:0005886; C:GO:0016020; C:GO:0071944; C:GO:0110165	P:carbohydrate metabolic process; P:peptide modification; C:plasma membrane; C:membrane; C:cell periphery; C:cellular anatomical entity
SCSBFL5016F07.g	lactoylglutathione lyase	944	10	8.36517e-76	96.38	1	F:GO:0003824	F:catalytic activity	EC:4	Lyases	IPR041581 (PFAM); IPR029068 (G3DSA:3.10.180.GENE3D); PTHR47802 (PANTHER); IPR037523 (PROSITE_PROFILES); cd07245 (CDD); IPR029068 (SUPERFAMILY)	no GO terms	no GO terms
SCCCLB2004C08.g	polyubiquitin 11	675	10	4.83378e-88	98.17	7	P:GO:0009056; P:GO:0009987; P:GO:0036211; F:GO:0003723; F:GO:0005515; C:GO:0005634; C:GO:0005737	P:catabolic process; P:cellular process; P:protein modification process; F:RNA binding; F:protein binding; C:nucleus; C:cytoplasm			IPR019956 (PRINTS); G3DSA:3.10.20.90 (GENE3D); IPR000626 (PFAM); G3DSA:3.10.20.90 (GENE3D); PTHR10666 (PANTHER); IPR000626 (PROSITE_PROFILES); IPR000626 (PROSITE_PROFILES); cd01803 (CDD); IPR029071 (SUPERFAMILY); IPR029071 (SUPERFAMILY)	P:GO:0006508; P:GO:0006807; P:GO:0008152; P:GO:0009056; P:GO:0009057; P:GO:0009987; P:GO:0016567; P:GO:0019538; P:GO:0019538; P:GO:0019941; P:GO:0030163; P:GO:0030163; P:GO:0032446; P:GO:0036211; P:GO:0036211; P:GO:0043170; P:GO:0043412; P:GO:0043632; P:GO:0044237; P:GO:0044238; P:GO:0044248; P:GO:0044260; P:GO:0044265; P:GO:0051603; P:GO:0070647; P:GO:0071704; P:GO:1901564; P:GO:1901565; P:GO:19…	P:proteolysis; P:nitrogen compound metabolic process; P:metabolic process; P:catabolic process; P:macromolecule catabolic process; P:cellular process; P:protein ubiquitination; P:protein metabolic process; P:protein metabolic process; P:modification-dependent protein catabolic process; P:protein catabolic process; P:protein catabolic process; P:protein modification by small protein conjugation; P…
SCCCCL6002H05.g	heat stress transcription factor C-2a-like	689	10	7.45172e-67	84.98	5	P:GO:0006950; P:GO:0009628; F:GO:0003677; F:GO:0003700; C:GO:0005634	P:response to stress; P:response to abiotic stimulus; F:DNA binding; F:DNA-binding transcription factor activity; C:nucleus			IPR000232 (PRINTS); IPR036388 (G3DSA:1.10.10.GENE3D); IPR000232 (PFAM); IPR027725 (PANTHER); IPR036390 (SUPERFAMILY)	P:GO:0006139; P:GO:0006351; P:GO:0006355; P:GO:0006357; P:GO:0006366; P:GO:0006725; P:GO:0006807; P:GO:0008152; P:GO:0009058; P:GO:0009059; P:GO:0009889; P:GO:0009987; P:GO:0010467; P:GO:0010468; P:GO:0010556; P:GO:0016070; P:GO:0018130; P:GO:0019219; P:GO:0019222; P:GO:0019438; P:GO:0031323; P:GO:0031326; P:GO:0032774; P:GO:0034641; P:GO:0034645; P:GO:0034654; P:GO:0043170; P:GO:0044237; P:GO:00…	P:nucleobase-containing compound metabolic process; P:DNA-templated transcription; P:regulation of DNA-templated transcription; P:regulation of transcription by RNA polymerase II; P:transcription by RNA polymerase II; P:cellular aromatic compound metabolic process; P:nitrogen compound metabolic process; P:metabolic process; P:biosynthetic process; P:macromolecule biosynthetic process; P:regulatio…
SCSFAD1125H09.g	probable metal-nicotianamine transporter YSL14	606	10	1.41464e-92	97.49	4	P:GO:0006810; P:GO:0009987; F:GO:0005215; C:GO:0016020	P:transport; P:cellular process; F:transporter activity; C:membrane			IPR004813 (PFAM); IPR045035 (PANTHER)	F:GO:0035673; C:GO:0016020; C:GO:0110165	F:oligopeptide transmembrane transporter activity; C:membrane; C:cellular anatomical entity
SCJLRT1016B01.g	hypothetical protein BDA96_03G384400	1242	10	1.11239e-40	94.34						PTHR33738 (PANTHER)	no GO terms	no GO terms
SCVPCL6046A02.g	hsp70-Hsp90 organizing protein	1454	10	1.53222e-153	96.43	4	P:GO:0009987; F:GO:0005515; C:GO:0009536; C:GO:0009579	P:cellular process; F:protein binding; C:plastid; C:thylakoid			PF13414 (PFAM); IPR011990 (G3DSA:1.25.40.GENE3D); IPR011990 (G3DSA:1.25.40.GENE3D); IPR019734 (PFAM); mobidb-lite (MOBIDB_LITE); PTHR22904 (PANTHER); IPR019734 (PROSITE_PROFILES); IPR019734 (PROSITE_PROFILES); IPR011990 (SUPERFAMILY); IPR011990 (SUPERFAMILY)	F:GO:0005488; F:GO:0005515; F:GO:0031072; F:GO:0051879	F:binding; F:protein binding; F:heat shock protein binding; F:Hsp90 protein binding
SCJLAM2092C11.g	unnamed protein product	1384	5	1.45372e-08	81.68	3	P:GO:0006810; P:GO:0009987; F:GO:0005198	P:transport; P:cellular process; F:structural molecule activity			PS51257 (PROSITE_PROFILES)	no GO terms	no GO terms
SCJLLR1107A08.g	protein ECERIFERUM 1	2283	10	0.0	95.77	10	P:GO:0006629; P:GO:0006950; P:GO:0009058; P:GO:0009628; P:GO:0009719; P:GO:0042221; F:GO:0003824; F:GO:0005488; C:GO:0005783; C:GO:0016020	P:lipid metabolic process; P:response to stress; P:biosynthetic process; P:response to abiotic stimulus; P:response to endogenous stimulus; P:response to chemical; F:catalytic activity; F:binding; C:endoplasmic reticulum; C:membrane	EC:4.1.99.5; EC:1.14.18.9	aldehyde oxygenase (deformylating); 4alpha-methylsterol monooxygenase	IPR006694 (PFAM); IPR021940 (PFAM); PTHR11863 (PANTHER)	P:GO:0008610; F:GO:0005506; F:GO:0016491	P:lipid biosynthetic process; F:iron ion binding; F:oxidoreductase activity
SCSBLB2036C03.g	---NA---	536									mobidb-lite (MOBIDB_LITE)	no GO terms	no GO terms
SCCCCL3003B02.b	cationic peroxidase SPC4-like	1375	10	0.0	93.64	7	P:GO:0006950; P:GO:0009056; P:GO:0009987; P:GO:0042221; F:GO:0003824; F:GO:0005488; C:GO:0005576	P:response to stress; P:catabolic process; P:cellular process; P:response to chemical; F:catalytic activity; F:binding; C:extracellular region	EC:1.11.1.7	peroxidase	IPR002016 (PRINTS); IPR000823 (PRINTS); G3DSA:1.10.420.10 (GENE3D); IPR002016 (PFAM); G3DSA:1.10.520.10 (GENE3D); IPR000823 (PANTHER); IPR002016 (PROSITE_PROFILES); IPR033905 (CDD); IPR010255 (SUPERFAMILY)	P:GO:0006979; P:GO:0042744; F:GO:0004601; F:GO:0020037	P:response to oxidative stress; P:hydrogen peroxide catabolic process; F:peroxidase activity; F:heme binding
SCRFRT3057F05.g	hydrophobic protein LTI6B	485	10	1.29993e-25	99.44	5	P:GO:0006950; P:GO:0009628; P:GO:0009719; P:GO:0042221; C:GO:0016020	P:response to stress; P:response to abiotic stimulus; P:response to endogenous stimulus; P:response to chemical; C:membrane			IPR000612 (PFAM); IPR000612 (PANTHER)	C:GO:0016020	C:membrane
SCEPRZ3046F08.g	U-box domain-containing protein 27	933	10	8.66237e-108	90.15	2	P:GO:0036211; F:GO:0016740	P:protein modification process; F:transferase activity	EC:2	Transferases	IPR013083 (G3DSA:3.30.40.GENE3D); IPR003613 (PFAM); IPR045185 (PANTHER); IPR003613 (PROSITE_PROFILES); IPR045210 (CDD); SSF57850 (SUPERFAMILY)	P:GO:0016567; F:GO:0004842; F:GO:0061630	P:protein ubiquitination; F:ubiquitin-protein transferase activity; F:ubiquitin protein ligase activity
SCCCLR2001E03.g	Mediator of RNA polymerase II transcription subunit 23	817	10	2.06022e-77	92.02	2	P:GO:0005975; F:GO:0016787	P:carbohydrate metabolic process; F:hydrolase activity	EC:3.2.1	Glycosylases	mobidb-lite (MOBIDB_LITE); mobidb-lite (MOBIDB_LITE); mobidb-lite (MOBIDB_LITE); mobidb-lite (MOBIDB_LITE); PTHR37250 (PANTHER)	no GO terms	no GO terms
SCJLRT3080F09.g	membrane protein	937	10	0.0	91.56	2	F:GO:0005488; C:GO:0016020	F:binding; C:membrane			IPR006593 (PFAM); IPR045265 (PFAM); G3DSA:1.20.120.1770 (GENE3D); PTHR23130 (PANTHER); IPR006593 (PROSITE_PROFILES); cd08760 (CDD)	no GO terms	no GO terms
SCRFLB2056F08.g	---NA---	587									mobidb-lite (MOBIDB_LITE); mobidb-lite (MOBIDB_LITE)	no GO terms	no GO terms
SCSGLR1045D05.g	HVA22-like protein e	758	10	3.06028e-72	91.08	1	C:GO:0016020	C:membrane			IPR004345 (PFAM); mobidb-lite (MOBIDB_LITE); mobidb-lite (MOBIDB_LITE); IPR004345 (PANTHER)	no GO terms	no GO terms
SCACCL6009B02.g	heat shock factor protein 1	1346	10	4.74117e-85	82.26	5	P:GO:0006950; P:GO:0009628; F:GO:0003677; F:GO:0003700; C:GO:0005634	P:response to stress; P:response to abiotic stimulus; F:DNA binding; F:DNA-binding transcription factor activity; C:nucleus			IPR000232 (PRINTS); IPR036388 (G3DSA:1.10.10.GENE3D); IPR000232 (PFAM); mobidb-lite (MOBIDB_LITE); IPR027725 (PANTHER); IPR036390 (SUPERFAMILY)	P:GO:0006139; P:GO:0006351; P:GO:0006355; P:GO:0006357; P:GO:0006366; P:GO:0006725; P:GO:0006807; P:GO:0008152; P:GO:0009058; P:GO:0009059; P:GO:0009889; P:GO:0009987; P:GO:0010467; P:GO:0010468; P:GO:0010556; P:GO:0016070; P:GO:0018130; P:GO:0019219; P:GO:0019222; P:GO:0019438; P:GO:0031323; P:GO:0031326; P:GO:0032774; P:GO:0034641; P:GO:0034645; P:GO:0034654; P:GO:0043170; P:GO:0044237; P:GO:00…	P:nucleobase-containing compound metabolic process; P:DNA-templated transcription; P:regulation of DNA-templated transcription; P:regulation of transcription by RNA polymerase II; P:transcription by RNA polymerase II; P:cellular aromatic compound metabolic process; P:nitrogen compound metabolic process; P:metabolic process; P:biosynthetic process; P:macromolecule biosynthetic process; P:regulatio…
SCQSRT3053A12.g	---NA---	772									mobidb-lite (MOBIDB_LITE)	no GO terms	no GO terms
SCRULB2064A11.g	---NA---	447									no IPS match	no IPS match	no IPS match
SCQGHR1011A04.g	O-acyltransferase WSD1	1292	10	3.80256e-150	96.24	6	P:GO:0005975; P:GO:0006091; P:GO:0006629; P:GO:0009058; F:GO:0016740; C:GO:0005886	P:carbohydrate metabolic process; P:generation of precursor metabolites and energy; P:lipid metabolic process; P:biosynthetic process; F:transferase activity; C:plasma membrane	EC:2.3.1.20; EC:2.3.1.75	diacylglycerol O-acyltransferase; long-chain-alcohol O-fatty-acyltransferase	IPR009721 (PFAM); IPR045034 (PANTHER)	P:GO:0006629; P:GO:0006638; P:GO:0006639; P:GO:0006641; P:GO:0008152; P:GO:0008610; P:GO:0009058; P:GO:0009987; P:GO:0019432; P:GO:0044237; P:GO:0044238; P:GO:0044249; P:GO:0044255; P:GO:0045017; P:GO:0046486; P:GO:0071704; P:GO:1901576; F:GO:0003824; F:GO:0004144; F:GO:0008374; F:GO:0016740; F:GO:0016746; F:GO:0016747; C:GO:0005886; C:GO:0016020; C:GO:0071944; C:GO:0110165	P:lipid metabolic process; P:neutral lipid metabolic process; P:acylglycerol metabolic process; P:triglyceride metabolic process; P:metabolic process; P:lipid biosynthetic process; P:biosynthetic process; P:cellular process; P:triglyceride biosynthetic process; P:cellular metabolic process; P:primary metabolic process; P:cellular biosynthetic process; P:cellular lipid metabolic process; P:glycero…
SCACCL6008H06.g	hydrophobic protein LTI6B	478	10	4.88317e-29	96.22	5	P:GO:0006950; P:GO:0009628; P:GO:0009719; P:GO:0042221; C:GO:0016020	P:response to stress; P:response to abiotic stimulus; P:response to endogenous stimulus; P:response to chemical; C:membrane			IPR000612 (PFAM); IPR000612 (PANTHER)	C:GO:0016020	C:membrane
SCBGLR1117F01.g	Late embryogenesis abundant protein	675	10	2.06801e-26	85.47						IPR004926 (PFAM); IPR004926 (PANTHER)	P:GO:0006950; P:GO:0050896; C:GO:0005622; C:GO:0005737; C:GO:0005739; C:GO:0016020; C:GO:0043226; C:GO:0043227; C:GO:0043229; C:GO:0043231; C:GO:0110165	P:response to stress; P:response to stimulus; C:intracellular anatomical structure; C:cytoplasm; C:mitochondrion; C:membrane; C:organelle; C:membrane-bounded organelle; C:intracellular organelle; C:intracellular membrane-bounded organelle; C:cellular anatomical entity
SCRURT2006B11.g	---NA---	429									mobidb-lite (MOBIDB_LITE)	no GO terms	no GO terms
SCCCSB1003B11.g	proline-rich receptor-like protein kinase PERK9	1544	10	4.49483e-44	82.77						mobidb-lite (MOBIDB_LITE); mobidb-lite (MOBIDB_LITE); mobidb-lite (MOBIDB_LITE)	no GO terms	no GO terms
SCRLSD1009B11.b	Chitinase 11	548	10	5.13548e-64	94.05	7	P:GO:0005975; P:GO:0006950; P:GO:0009056; P:GO:0009605; P:GO:0009607; P:GO:0009987; F:GO:0016787	P:carbohydrate metabolic process; P:response to stress; P:catabolic process; P:response to external stimulus; P:response to biotic stimulus; P:cellular process; F:hydrolase activity	EC:3.2.1.14	chitinase	IPR000726 (PFAM); G3DSA:1.10.530.10 (GENE3D); PTHR22595 (PANTHER); cd00325 (CDD); IPR023346 (SUPERFAMILY)	P:GO:0006032; P:GO:0006950; P:GO:0006952; P:GO:0009605; P:GO:0009607; P:GO:0016998; P:GO:0043207; P:GO:0044419; P:GO:0050832; P:GO:0050896; P:GO:0051707; P:GO:0098542; F:GO:0003824; F:GO:0004553; F:GO:0004568; F:GO:0016787; F:GO:0016798	P:chitin catabolic process; P:response to stress; P:defense response; P:response to external stimulus; P:response to biotic stimulus; P:cell wall macromolecule catabolic process; P:response to external biotic stimulus; P:biological process involved in interspecies interaction between organisms; P:defense response to fungus; P:response to stimulus; P:response to other organism; P:defense response …
SCCCRZ2001G05.g	metallothionein-like protein 2C	747	5	2.58116e-08	96.92	1	F:GO:0005488	F:binding			IPR000347 (PFAM); IPR000347 (PANTHER)	F:GO:0046872	F:metal ion binding
SCEZRZ3015E11.g	Chitinase 11	1088	10	7.57975e-159	95.07	7	P:GO:0005975; P:GO:0006950; P:GO:0009056; P:GO:0009605; P:GO:0009607; P:GO:0009987; F:GO:0016787	P:carbohydrate metabolic process; P:response to stress; P:catabolic process; P:response to external stimulus; P:response to biotic stimulus; P:cellular process; F:hydrolase activity	EC:3.2.1.14	chitinase	G3DSA:1.10.530.10 (GENE3D); IPR000726 (PFAM); G3DSA:3.30.20.10 (GENE3D); PTHR22595 (PANTHER); cd00325 (CDD); IPR023346 (SUPERFAMILY)	P:GO:0006032; P:GO:0006950; P:GO:0006952; P:GO:0009605; P:GO:0009607; P:GO:0016998; P:GO:0043207; P:GO:0044419; P:GO:0050832; P:GO:0050896; P:GO:0051707; P:GO:0098542; F:GO:0003824; F:GO:0004553; F:GO:0004568; F:GO:0016787; F:GO:0016798	P:chitin catabolic process; P:response to stress; P:defense response; P:response to external stimulus; P:response to biotic stimulus; P:cell wall macromolecule catabolic process; P:response to external biotic stimulus; P:biological process involved in interspecies interaction between organisms; P:defense response to fungus; P:response to stimulus; P:response to other organism; P:defense response …
SCQGSD1045G04.g	lysine histidine transporter 2	713	10	1.16065e-27	96.59	4	P:GO:0006810; P:GO:0009987; F:GO:0005215; C:GO:0005886	P:transport; P:cellular process; F:transporter activity; C:plasma membrane			IPR013057 (PFAM)	no GO terms	no GO terms
SCSBSD2029D11.g	phytosulfokines 4-like	562	10	0.0330709	93.45	4	P:GO:0007165; P:GO:0030154; F:GO:0005102; C:GO:0005576	P:signal transduction; P:cell differentiation; F:signaling receptor binding; C:extracellular region			IPR009438 (PFAM); mobidb-lite (MOBIDB_LITE); IPR009438 (PANTHER); IPR006311 (PROSITE_PROFILES)	P:GO:0008283; F:GO:0008083; C:GO:0005576	P:cell population proliferation; F:growth factor activity; C:extracellular region
SCCCLV1001D01.g	ABC transporter G family member 11	1290	10	0.0	99.43	5	P:GO:0006810; P:GO:0009987; F:GO:0000166; F:GO:0005215; C:GO:0016020	P:transport; P:cellular process; F:nucleotide binding; F:transporter activity; C:membrane	EC:7	Translocases	IPR013525 (PFAM); PTHR48042 (PANTHER); PS51257 (PROSITE_PROFILES)	F:GO:0140359; C:GO:0016020	F:ABC-type transporter activity; C:membrane
SCRFSD2022A05.g	plant/MUD21-2 protein	840	10	8.41337e-55	87.79						mobidb-lite (MOBIDB_LITE); mobidb-lite (MOBIDB_LITE); PTHR36410 (PANTHER)	no GO terms	no GO terms
SCRFSD2022A08.g	---NA---	248									no IPS match	no IPS match	no IPS match
SCBGLR1117C01.g	---NA---	469									no IPS match	no IPS match	no IPS match
SCAGSD2043H04.g	3-ketoacyl-CoA synthase 20	509	10	2.62207e-61	91.82	5	P:GO:0006629; P:GO:0009058; P:GO:0009987; F:GO:0016740; C:GO:0016020	P:lipid metabolic process; P:biosynthetic process; P:cellular process; F:transferase activity; C:membrane	EC:2.3.1	Acyltransferases	IPR016039 (G3DSA:3.40.47.GENE3D); IPR013747 (PFAM); IPR012392 (PANTHER); IPR016039 (SUPERFAMILY)	P:GO:0006633; F:GO:0016746; F:GO:0016747; C:GO:0016020	P:fatty acid biosynthetic process; F:acyltransferase activity; F:acyltransferase activity, transferring groups other than amino-acyl groups; C:membrane
SCRFLB2060E04.g	protein disulfide isomerase	1426	10	0.0	95.79	1	F:GO:0003824	F:catalytic activity	EC:5	Isomerases	G3DSA:3.40.30.10 (GENE3D); IPR012336 (PFAM); PTHR13871 (PANTHER); IPR013766 (PROSITE_PROFILES); IPR013766 (PROSITE_PROFILES); IPR046349 (SUPERFAMILY); IPR036249 (SUPERFAMILY); IPR036249 (SUPERFAMILY)	no GO terms	no GO terms
SCRLRZ3113A05.g	---NA---	478									mobidb-lite (MOBIDB_LITE)	no GO terms	no GO terms
SCSFSD1066A01.g	EC protein homolog	652	10	2.52308e-10	66.39	2	F:GO:0008270; F:GO:0046872	F:zinc ion binding; F:metal ion binding			IPR000316 (PFAM); mobidb-lite (MOBIDB_LITE); mobidb-lite (MOBIDB_LITE); PS51257 (PROSITE_PROFILES)	F:GO:0008270	F:zinc ion binding
SCEPSD2006H04.g	protein ECERIFERUM 3	475	10	1.84423e-85	94.87	11	P:GO:0006629; P:GO:0006950; P:GO:0009058; P:GO:0009628; P:GO:0009719; P:GO:0009987; P:GO:0042221; F:GO:0003824; F:GO:0005488; C:GO:0005783; C:GO:0016020	P:lipid metabolic process; P:response to stress; P:biosynthetic process; P:response to abiotic stimulus; P:response to endogenous stimulus; P:cellular process; P:response to chemical; F:catalytic activity; F:binding; C:endoplasmic reticulum; C:membrane	EC:4.1.99.5; EC:1.14.18.9	aldehyde oxygenase (deformylating); 4alpha-methylsterol monooxygenase	no IPS match	no IPS match	no IPS match
SCEZSD1083H01.g	3-ketoacyl-CoA synthase 11	548	10	8.07921e-112	99.07	5	P:GO:0006629; P:GO:0009058; P:GO:0009987; F:GO:0016740; C:GO:0016020	P:lipid metabolic process; P:biosynthetic process; P:cellular process; F:transferase activity; C:membrane	EC:2.3.1	Acyltransferases	IPR013601 (PFAM); IPR016039 (G3DSA:3.40.47.GENE3D); IPR012392 (PANTHER); IPR016039 (SUPERFAMILY)	P:GO:0006633; F:GO:0016746; F:GO:0016747; C:GO:0016020	P:fatty acid biosynthetic process; F:acyltransferase activity; F:acyltransferase activity, transferring groups other than amino-acyl groups; C:membrane
SCQGSD2047F01.g	unnamed protein product	529	3	0.000968746	86.39	2	P:GO:0006950; P:GO:0009607	P:response to stress; P:response to biotic stimulus			no IPS match	no IPS match	no IPS match
SCVPRT2080G12.g	aspartyl protease family protein 1	949	10	7.50426e-99	94.86	2	P:GO:0019538; F:GO:0016787	P:protein metabolic process; F:hydrolase activity	EC:3.4.23	Acting on peptide bonds (peptidases)	IPR032799 (PFAM); IPR021109 (G3DSA:2.40.70.GENE3D); mobidb-lite (MOBIDB_LITE); IPR033121 (PROSITE_PROFILES); IPR021109 (SUPERFAMILY)	no GO terms	no GO terms
SCBFSD2038A07.g	hypothetical protein BDA96_09G040500	498	10	2.12501e-24	76.51						mobidb-lite (MOBIDB_LITE); mobidb-lite (MOBIDB_LITE)	no GO terms	no GO terms
SCRLRZ3039E01.g	Serine/arginine-rich-splicing factor SR34	553	10	2.94268e-73	97.35	3	P:GO:0006139; F:GO:0003723; C:GO:0005654	P:nucleobase-containing compound metabolic process; F:RNA binding; C:nucleoplasm			IPR012677 (G3DSA:3.30.70.GENE3D); IPR000504 (PFAM); IPR012677 (G3DSA:3.30.70.GENE3D); PTHR23003 (PANTHER); IPR000504 (PROSITE_PROFILES); IPR035979 (SUPERFAMILY)	F:GO:0003676; F:GO:0003723; F:GO:0003729; F:GO:0005488; F:GO:0097159; F:GO:1901363; C:GO:0005622; C:GO:0005634; C:GO:0005737; C:GO:0016020; C:GO:0032991; C:GO:0043226; C:GO:0043227; C:GO:0043229; C:GO:0043231; C:GO:0110165; C:GO:1990904	F:nucleic acid binding; F:RNA binding; F:mRNA binding; F:binding; F:organic cyclic compound binding; F:heterocyclic compound binding; C:intracellular anatomical structure; C:nucleus; C:cytoplasm; C:membrane; C:protein-containing complex; C:organelle; C:membrane-bounded organelle; C:intracellular organelle; C:intracellular membrane-bounded organelle; C:cellular anatomical entity; C:ribonucleoprote…
SCUTSD1024G09.g	metallothionein-like protein 4B	598	10	4.03442e-09	79.72	1	F:GO:0005488	F:binding			IPR000347 (PFAM); IPR000347 (PANTHER)	F:GO:0046872	F:metal ion binding
SCEZLB1006F09.g	non-specific lipid-transfer protein 2-like	817	10	1.89735e-34	95.71	2	P:GO:0006810; F:GO:0008289	P:transport; F:lipid binding			IPR000528 (PRINTS); IPR036312 (G3DSA:1.10.110.GENE3D); IPR016140 (PFAM); IPR000528 (PANTHER); cd01960 (CDD); IPR036312 (SUPERFAMILY)	P:GO:0006869; F:GO:0008289; C:GO:0016020; C:GO:0110165	P:lipid transport; F:lipid binding; C:membrane; C:cellular anatomical entity
SCBFRZ2019C02.g	putative WRKY transcription factor 19	524	10	8.29534e-21	87.17						no IPS match	no IPS match	no IPS match
SCSBAD1054C02.g	G-box-binding factor 3-like	696	10	6.40235e-21	81.86	3	F:GO:0003677; F:GO:0003700; C:GO:0005634	F:DNA binding; F:DNA-binding transcription factor activity; C:nucleus			no IPS match	no IPS match	no IPS match
SCEPAM1015H10.g	---NA---	495									no IPS match	no IPS match	no IPS match
SCQGAM1046D04.g	dehydrin COR410	817	10	3.59723e-15	83.68	5	P:GO:0006950; P:GO:0009628; P:GO:0009719; P:GO:0042221; C:GO:0016020	P:response to stress; P:response to abiotic stimulus; P:response to endogenous stimulus; P:response to chemical; C:membrane			mobidb-lite (MOBIDB_LITE); mobidb-lite (MOBIDB_LITE)	no GO terms	no GO terms
SCRFAM1028F01.b	---NA---	706									no IPS match	no IPS match	no IPS match
SCAGAM2122D10.g	External alternative NAD(P)H-ubiquinone oxidoreductase B1 mitochondrial	457	10	2.68021e-50	93.71	6	P:GO:0008152; F:GO:0003824; F:GO:0005488; C:GO:0005739; C:GO:0005777; C:GO:0016020	P:metabolic process; F:catalytic activity; F:binding; C:mitochondrion; C:peroxisome; C:membrane	EC:1.6	Acting on NADH or NADPH	IPR023753 (PFAM); G3DSA:3.50.50.100 (GENE3D); IPR045024 (PANTHER); IPR036188 (SUPERFAMILY)	P:GO:0006116; F:GO:0003954; F:GO:0016491	P:NADH oxidation; F:NADH dehydrogenase activity; F:oxidoreductase activity
SCUTAM2009E01.g	abscisic stress protein homolog	599	10	7.99014e-07	100.0						IPR003496 (PFAM); mobidb-lite (MOBIDB_LITE); mobidb-lite (MOBIDB_LITE); mobidb-lite (MOBIDB_LITE); IPR003496 (PANTHER)	no GO terms	no GO terms
SCAGCL6013C12.g	NADP-dependent malic enzyme	648	10	1.12417e-81	96.99	5	P:GO:0008152; P:GO:0009987; F:GO:0000166; F:GO:0003824; C:GO:0009507	P:metabolic process; P:cellular process; F:nucleotide binding; F:catalytic activity; C:chloroplast	EC:1.1.1.38; EC:1.1.1.39; EC:1.1.1.40	malate dehydrogenase (oxaloacetate-decarboxylating); malate dehydrogenase (decarboxylating); malate dehydrogenase (oxaloacetate-decarboxylating) (NADP(+))	IPR012302 (PFAM); G3DSA:3.40.50.720 (GENE3D); PTHR23406 (PANTHER); IPR036291 (SUPERFAMILY)	P:GO:0006082; P:GO:0008152; P:GO:0009987; P:GO:0019752; P:GO:0032787; P:GO:0043436; P:GO:0044237; P:GO:0044281; P:GO:0071704; F:GO:0003824; F:GO:0016491; F:GO:0016616; F:GO:0051287; C:GO:0005622; C:GO:0005737; C:GO:0009507; C:GO:0009536; C:GO:0016020; C:GO:0043226; C:GO:0043227; C:GO:0043229; C:GO:0043231; C:GO:0110165	P:organic acid metabolic process; P:metabolic process; P:cellular process; P:carboxylic acid metabolic process; P:monocarboxylic acid metabolic process; P:oxoacid metabolic process; P:cellular metabolic process; P:small molecule metabolic process; P:organic substance metabolic process; F:catalytic activity; F:oxidoreductase activity; F:oxidoreductase activity, acting on the CH-OH group of donors,…
SCEPCL6023H02.g	putative aconitate hydratase, cytoplasmic	682	10	1.0041e-86	93.76	7	P:GO:0006091; P:GO:0006950; P:GO:0009605; F:GO:0003723; F:GO:0003824; C:GO:0005739; C:GO:0005829	P:generation of precursor metabolites and energy; P:response to stress; P:response to external stimulus; F:RNA binding; F:catalytic activity; C:mitochondrion; C:cytosol	EC:4.2.1.3	aconitate hydratase	G3DSA:6.10.190.10 (GENE3D); IPR006249 (PANTHER); SSF52016 (SUPERFAMILY); IPR036008 (SUPERFAMILY)	P:GO:0006082; P:GO:0006091; P:GO:0006099; P:GO:0008152; P:GO:0009060; P:GO:0009987; P:GO:0015980; P:GO:0019752; P:GO:0043436; P:GO:0044237; P:GO:0044238; P:GO:0044281; P:GO:0045333; P:GO:0071704; F:GO:0003824; F:GO:0005488; F:GO:0016829; F:GO:0016835; F:GO:0016836; F:GO:0051536; C:GO:0005622; C:GO:0005737; C:GO:0005739; C:GO:0005829; C:GO:0016020; C:GO:0043226; C:GO:0043227; C:GO:0043229; C:GO:00…	P:organic acid metabolic process; P:generation of precursor metabolites and energy; P:tricarboxylic acid cycle; P:metabolic process; P:aerobic respiration; P:cellular process; P:energy derivation by oxidation of organic compounds; P:carboxylic acid metabolic process; P:oxoacid metabolic process; P:cellular metabolic process; P:primary metabolic process; P:small molecule metabolic process; P:cellu…
SCRLCL6032D07.g	Endosomal targeting BRO1-like domain-containing protein	642	10	2.31233e-52	94.04						IPR038898 (PANTHER)	no GO terms	no GO terms
SCVPCL6040A02.g	---NA---	655									no IPS match	no IPS match	no IPS match
SCVPCL6040H01.g	11-beta-hydroxysteroid dehydrogenase 1B	402	10	9.40106e-76	90.31	6	P:GO:0006810; P:GO:0009987; F:GO:0003824; F:GO:0005215; C:GO:0005829; C:GO:0016020	P:transport; P:cellular process; F:catalytic activity; F:transporter activity; C:cytosol; C:membrane	EC:1	Oxidoreductases	G3DSA:3.40.50.720 (GENE3D); IPR002347 (PFAM); PTHR43391 (PANTHER); IPR036291 (SUPERFAMILY)	no GO terms	no GO terms
SCVPCL6046A06.g	seed maturation protein PM41	398	10	7.17891e-42	91.28						mobidb-lite (MOBIDB_LITE); mobidb-lite (MOBIDB_LITE); mobidb-lite (MOBIDB_LITE); PTHR36012 (PANTHER)	no GO terms	no GO terms
SCVPCL6064B03.g	probable trehalose-phosphate phosphatase 9	758	10	6.06529e-98	90.67	4	P:GO:0005975; P:GO:0009058; P:GO:0009987; F:GO:0016787	P:carbohydrate metabolic process; P:biosynthetic process; P:cellular process; F:hydrolase activity	EC:3.1.3.12	trehalose-phosphatase	IPR003337 (PFAM); IPR003337 (TIGRFAM); IPR023214 (G3DSA:3.40.50.GENE3D); IPR044651 (PANTHER); IPR036412 (SUPERFAMILY)	P:GO:0005975; P:GO:0005992; P:GO:0008152; P:GO:0009058; P:GO:0009312; P:GO:0009987; P:GO:0016051; P:GO:0034637; P:GO:0044237; P:GO:0044238; P:GO:0044249; P:GO:0044262; P:GO:0071704; P:GO:1901576; F:GO:0003824; F:GO:0004805; F:GO:0016787; F:GO:0016788; F:GO:0016791; F:GO:0042578	P:carbohydrate metabolic process; P:trehalose biosynthetic process; P:metabolic process; P:biosynthetic process; P:oligosaccharide biosynthetic process; P:cellular process; P:carbohydrate biosynthetic process; P:cellular carbohydrate biosynthetic process; P:cellular metabolic process; P:primary metabolic process; P:cellular biosynthetic process; P:cellular carbohydrate metabolic process; P:organi…
SCEZHR1085C03.g	achilleol B synthase isoform X4	660	10	4.53901e-134	97.1	5	P:GO:0006629; P:GO:0009058; P:GO:0009987; F:GO:0003824; C:GO:0005622	P:lipid metabolic process; P:biosynthetic process; P:cellular process; F:catalytic activity; C:intracellular anatomical structure	EC:5.4	Intramolecular transferases	IPR032696 (PFAM); G3DSA:1.50.10.20 (GENE3D); IPR018333 (PANTHER); IPR008930 (SUPERFAMILY)	P:GO:0016104; F:GO:0016866; C:GO:0005811	P:triterpenoid biosynthetic process; F:intramolecular transferase activity; C:lipid droplet
SCEZHR1085C12.g	Serinc-domain containing serine and sphingolipid biosynthesis protein	640	10	9.04921e-48	76.33	3	P:GO:0019538; F:GO:0016787; C:GO:0016020	P:protein metabolic process; F:hydrolase activity; C:membrane	EC:3.4	Acting on peptide bonds (peptidases)	no IPS match	no IPS match	no IPS match
SCJFHR1C08B01.b	peptidyl-tRNA hydrolase, mitochondrial-like isoform X1	580	10	1.12878e-19	64.05	1	F:GO:0016787	F:hydrolase activity	EC:3.1.1.29	aminoacyl-tRNA hydrolase	IPR036416 (SUPERFAMILY)	F:GO:0004045	F:aminoacyl-tRNA hydrolase activity
SCSGHR1069C04.b	---NA---	649									no IPS match	no IPS match	no IPS match
SCVPHR1092G06.g	lipid-transfer protein	800	10	9.42402e-14	98.14	2	P:GO:0006810; F:GO:0008289	P:transport; F:lipid binding			IPR000528 (PRINTS); IPR036312 (G3DSA:1.10.110.GENE3D); IPR000528 (PANTHER); cd01960 (CDD); IPR036312 (SUPERFAMILY)	P:GO:0006869; F:GO:0008289; C:GO:0016020; C:GO:0110165	P:lipid transport; F:lipid binding; C:membrane; C:cellular anatomical entity
SCACLB1048E11.g	serine esterase family protein	580	10	1.10385e-69	71.92	2	P:GO:0006629; P:GO:0009987	P:lipid metabolic process; P:cellular process			no IPS match	no IPS match	no IPS match
SCCCLB1023D05.g	---NA---	774									mobidb-lite (MOBIDB_LITE)	no GO terms	no GO terms
SCEPLB1042D06.g	---NA---	675									no IPS match	no IPS match	no IPS match
SCEZLB1005B06.g	auxin-repressed 12.5 kDa protein	583	10	1.85786e-13	93.62						IPR008406 (PFAM); mobidb-lite (MOBIDB_LITE); IPR008406 (PANTHER)	no GO terms	no GO terms
SCBGLR1116H01.g	---NA---	645									no IPS match	no IPS match	no IPS match
SCCCLR1068A07.g	tonoplast dicarboxylate transporter	586	10	3.77214e-76	89.44	4	P:GO:0006810; P:GO:0009987; F:GO:0005215; C:GO:0016020	P:transport; P:cellular process; F:transporter activity; C:membrane			PTHR10283 (PANTHER)	P:GO:0006810; P:GO:0006811; P:GO:0006820; P:GO:0009987; P:GO:0034220; P:GO:0051179; P:GO:0051234; P:GO:0055085; P:GO:0098656; C:GO:0016020; C:GO:0016020; C:GO:0031224; C:GO:0110165	P:transport; P:monoatomic ion transport; P:monoatomic anion transport; P:cellular process; P:monoatomic ion transmembrane transport; P:localization; P:establishment of localization; P:transmembrane transport; P:monoatomic anion transmembrane transport; C:membrane; C:membrane; C:obsolete intrinsic component of membrane; C:cellular anatomical entity
SCEPLR1030D04.g	nicotianamine synthase6	606	10	1.93262e-77	90.06						PTHR35702 (PANTHER)	no GO terms	no GO terms
SCEPLR1051C03.g	RING-H2 finger protein ATL2K	662	10	1.04058e-63	83.97	5	P:GO:0009056; P:GO:0009987; P:GO:0036211; F:GO:0016740; C:GO:0016020	P:catabolic process; P:cellular process; P:protein modification process; F:transferase activity; C:membrane	EC:2; EC:6	Transferases; Ligases	IPR001841 (PFAM); IPR013083 (G3DSA:3.30.40.GENE3D); PTHR46539 (PANTHER); IPR001841 (PROSITE_PROFILES); SSF57850 (SUPERFAMILY)	no GO terms	no GO terms
SCEQLR1093A05.g	MCB2 protein	394	10	1.08121e-24	82.25	1	F:GO:0003677	F:DNA binding			IPR001878 (PROSITE_PROFILES)	F:GO:0003676; F:GO:0008270	F:nucleic acid binding; F:zinc ion binding
SCEQLR1093H01.g	unnamed protein product	530	10	1.20786e-56	91.37						no IPS match	no IPS match	no IPS match
SCEQLR1093H11.g	---NA---	349									no IPS match	no IPS match	no IPS match
SCJLLR1103D02.g	---NA---	196									no IPS match	no IPS match	no IPS match
SCJLLR1104C06.g	Probable zinc metalloprotease EGY3, chloroplastic	706	10	1.43581e-76	89.36	6	P:GO:0006950; P:GO:0009628; P:GO:0019538; F:GO:0016787; C:GO:0009507; C:GO:0016020	P:response to stress; P:response to abiotic stimulus; P:protein metabolic process; F:hydrolase activity; C:chloroplast; C:membrane	EC:3.4	Acting on peptide bonds (peptidases)	mobidb-lite (MOBIDB_LITE); mobidb-lite (MOBIDB_LITE); mobidb-lite (MOBIDB_LITE); mobidb-lite (MOBIDB_LITE); IPR044838 (PANTHER)	no GO terms	no GO terms
SCJLLR1104C06.b	probable zinc metalloprotease EGY3, chloroplastic	769	10	1.33818e-93	90.28	6	P:GO:0006950; P:GO:0009628; P:GO:0019538; F:GO:0016787; C:GO:0009507; C:GO:0016020	P:response to stress; P:response to abiotic stimulus; P:protein metabolic process; F:hydrolase activity; C:chloroplast; C:membrane	EC:3.4	Acting on peptide bonds (peptidases)	IPR044838 (PANTHER)	no GO terms	no GO terms
SCSGLR1025C12.g	calcium binding EF-hand protein precursor	645	10	2.08865e-134	87.61	2	F:GO:0003824; F:GO:0005488	F:catalytic activity; F:binding	EC:1	Oxidoreductases	IPR007736 (PFAM); IPR007736 (PANTHER)	F:GO:0003824; F:GO:0004497; F:GO:0005488; F:GO:0005509; F:GO:0016491; F:GO:0043167; F:GO:0043169; F:GO:0046872	F:catalytic activity; F:monooxygenase activity; F:binding; F:calcium ion binding; F:oxidoreductase activity; F:ion binding; F:cation binding; F:metal ion binding
SCUTLR1015G06.g	ethanolamine-phosphate cytidylyltransferase	576	10	4.83912e-13	93.21	8	P:GO:0005975; P:GO:0006091; P:GO:0006139; P:GO:0006629; P:GO:0009058; F:GO:0016740; C:GO:0005737; C:GO:0016020	P:carbohydrate metabolic process; P:generation of precursor metabolites and energy; P:nucleobase-containing compound metabolic process; P:lipid metabolic process; P:biosynthetic process; F:transferase activity; C:cytoplasm; C:membrane	EC:2.7.7.14	ethanolamine-phosphate cytidylyltransferase	IPR014729 (G3DSA:3.40.50.GENE3D); IPR044608 (PANTHER)	P:GO:0006629; P:GO:0006644; P:GO:0006646; P:GO:0006650; P:GO:0006793; P:GO:0006796; P:GO:0008152; P:GO:0008610; P:GO:0008654; P:GO:0009058; P:GO:0009987; P:GO:0019637; P:GO:0044237; P:GO:0044238; P:GO:0044249; P:GO:0044255; P:GO:0045017; P:GO:0046474; P:GO:0046486; P:GO:0071704; P:GO:0090407; P:GO:1901576; F:GO:0003824; F:GO:0004306; F:GO:0016740; F:GO:0016772; F:GO:0016779; C:GO:0005622; C:GO:00…	P:lipid metabolic process; P:phospholipid metabolic process; P:phosphatidylethanolamine biosynthetic process; P:glycerophospholipid metabolic process; P:phosphorus metabolic process; P:phosphate-containing compound metabolic process; P:metabolic process; P:lipid biosynthetic process; P:phospholipid biosynthetic process; P:biosynthetic process; P:cellular process; P:organophosphate metabolic proce…
SCJFLR2036D10.g	Acetylglucosaminyltransferase family protein	516	10	3.89402e-81	92.07	2	P:GO:0030154; F:GO:0016740	P:cell differentiation; F:transferase activity	EC:2	Transferases	IPR040361 (PANTHER)	P:GO:0009987; P:GO:0030154; P:GO:0032502; P:GO:0045165; P:GO:0048869	P:cellular process; P:cell differentiation; P:developmental process; P:cell fate commitment; P:cellular developmental process
SCRFLR2034H12.g	uncharacterized protein LOC100275410	302	10	5.0535e-28	98.13						IPR025322 (PFAM); PTHR33413 (PANTHER)	no GO terms	no GO terms
SCRFLR2037G02.g	---NA---	239									no IPS match	no IPS match	no IPS match
SCVPLR2005A03.g	---NA---	546									no IPS match	no IPS match	no IPS match
SCJLRT1017H12.g	E3 ubiquitin-protein ligase EL5-like	428	10	5.14806e-27	89.38	4	P:GO:0036211; F:GO:0005488; F:GO:0016740; C:GO:0016020	P:protein modification process; F:binding; F:transferase activity; C:membrane	EC:2	Transferases	IPR024766 (PFAM); IPR013083 (G3DSA:3.30.40.GENE3D); PTHR45969 (PANTHER); IPR001841 (PROSITE_PROFILES); SSF57850 (SUPERFAMILY)	P:GO:0006807; P:GO:0008152; P:GO:0009987; P:GO:0016567; P:GO:0019538; P:GO:0019538; P:GO:0032446; P:GO:0036211; P:GO:0036211; P:GO:0043170; P:GO:0043412; P:GO:0044237; P:GO:0044238; P:GO:0044260; P:GO:0070647; P:GO:0071704; P:GO:1901564; F:GO:0003824; F:GO:0004842; F:GO:0008270; F:GO:0016740; F:GO:0019787; F:GO:0061630; F:GO:0061659; F:GO:0140096	P:nitrogen compound metabolic process; P:metabolic process; P:cellular process; P:protein ubiquitination; P:protein metabolic process; P:protein metabolic process; P:protein modification by small protein conjugation; P:protein modification process; P:protein modification process; P:macromolecule metabolic process; P:macromolecule modification; P:cellular metabolic process; P:primary metabolic pro…
SCJLRT1018D01.g	E3 ubiquitin-protein ligase ATL31	583	10	5.51072e-51	86.77	8	P:GO:0006810; P:GO:0009056; P:GO:0009987; P:GO:0036211; F:GO:0016740; C:GO:0005768; C:GO:0005794; C:GO:0016020	P:transport; P:catabolic process; P:cellular process; P:protein modification process; F:transferase activity; C:endosome; C:Golgi apparatus; C:membrane	EC:2	Transferases	IPR001841 (PFAM); IPR013083 (G3DSA:3.30.40.GENE3D); PTHR14155 (PANTHER); IPR001841 (PROSITE_PROFILES); cd16461 (CDD); SSF57850 (SUPERFAMILY)	no GO terms	no GO terms
SCQSRT1034A07.g	PE-PGRS family protein PE_PGRS16	489	10	4.31316e-25	83.83						mobidb-lite (MOBIDB_LITE); mobidb-lite (MOBIDB_LITE); mobidb-lite (MOBIDB_LITE)	no GO terms	no GO terms
SCEQRT2090B01.g	Protein kinase domain superfamily protein	616	10	1.6518e-76	72.55	2	P:GO:0006139; F:GO:0003824	P:nucleobase-containing compound metabolic process; F:catalytic activity			IPR026960 (PFAM); PTHR33116 (PANTHER)	no GO terms	no GO terms
SCEQRT2091A09.g	beta amylase2	568	10	1.65429e-101	97.96	3	P:GO:0005975; P:GO:0009056; F:GO:0016787	P:carbohydrate metabolic process; P:catabolic process; F:hydrolase activity	EC:3.2.1.2	beta-amylase	G3DSA:3.20.20.80 (GENE3D); IPR001554 (PFAM); IPR001554 (PANTHER); IPR017853 (SUPERFAMILY)	P:GO:0000272; F:GO:0016161	P:polysaccharide catabolic process; F:beta-amylase activity
SCEQRT2101D09.g	NAC domain transcription factor	550	10	1.61002e-76	79.16	3	P:GO:0006139; P:GO:0009058; F:GO:0003677	P:nucleobase-containing compound metabolic process; P:biosynthetic process; F:DNA binding			no IPS match	no IPS match	no IPS match
SCEZRT2023D07.g	---NA---	362									no IPS match	no IPS match	no IPS match
SCJFRT2054C04.g	---NA---	332									no IPS match	no IPS match	no IPS match
SCJFRT2059H07.b	U-box domain-containing protein 29	580	10	5.55456e-53	94.38	2	P:GO:0036211; F:GO:0016740	P:protein modification process; F:transferase activity	EC:2	Transferases	IPR045185 (PANTHER)	F:GO:0061630	F:ubiquitin protein ligase activity
SCMCRT2107G06.g	probable protein phosphatase 2C 8	554	10	2.5079e-39	76.15	5	P:GO:0009987; P:GO:0036211; F:GO:0005488; F:GO:0016787; C:GO:0005634	P:cellular process; P:protein modification process; F:binding; F:hydrolase activity; C:nucleus	EC:3.1.3.16	protein-serine/threonine phosphatase	mobidb-lite (MOBIDB_LITE); mobidb-lite (MOBIDB_LITE)	no GO terms	no GO terms
SCSGRT2061H04.g	low-temperature-induced 65 kDa protein-like	649	10	2.69999e-57	95.95	2	P:GO:0009719; P:GO:0042221	P:response to endogenous stimulus; P:response to chemical			no IPS match	no IPS match	no IPS match
SCJFRZ2010H05.g	Acetylglucosaminyltransferase family protein	603	10	5.93187e-69	87.17	2	P:GO:0030154; F:GO:0016740	P:cell differentiation; F:transferase activity	EC:2	Transferases	IPR040361 (PANTHER)	P:GO:0009987; P:GO:0030154; P:GO:0032502; P:GO:0045165; P:GO:0048869	P:cellular process; P:cell differentiation; P:developmental process; P:cell fate commitment; P:cellular developmental process
SCJFRZ2025E06.g	UDP-glucuronate 4-epimerase 1	662	10	5.31203e-102	99.47	1	C:GO:0016020	C:membrane			PR01713 (PRINTS); G3DSA:3.40.50.720 (GENE3D); PTHR43574 (PANTHER); IPR036291 (SUPERFAMILY)	no GO terms	no GO terms
SCCCRZ3001H05.g	ninja-family protein 5	593	10	1.45508e-29	99.33	4	P:GO:0006139; P:GO:0007165; P:GO:0009058; C:GO:0005634	P:nucleobase-containing compound metabolic process; P:signal transduction; P:biosynthetic process; C:nucleus			IPR032308 (PFAM); IPR031307 (PANTHER)	P:GO:0006139; P:GO:0006351; P:GO:0006355; P:GO:0006725; P:GO:0006807; P:GO:0007165; P:GO:0008152; P:GO:0009058; P:GO:0009059; P:GO:0009889; P:GO:0009890; P:GO:0009892; P:GO:0009987; P:GO:0010467; P:GO:0010468; P:GO:0010556; P:GO:0010558; P:GO:0010605; P:GO:0016070; P:GO:0018130; P:GO:0019219; P:GO:0019222; P:GO:0019438; P:GO:0031323; P:GO:0031324; P:GO:0031326; P:GO:0031327; P:GO:0032774; P:GO:00…	P:nucleobase-containing compound metabolic process; P:DNA-templated transcription; P:regulation of DNA-templated transcription; P:cellular aromatic compound metabolic process; P:nitrogen compound metabolic process; P:signal transduction; P:metabolic process; P:biosynthetic process; P:macromolecule biosynthetic process; P:regulation of biosynthetic process; P:negative regulation of biosynthetic pr…
SCJFRZ3C04F10.b	U-box domain-containing protein 29	672	10	1.57504e-39	79.44	2	P:GO:0036211; F:GO:0016740	P:protein modification process; F:transferase activity	EC:2	Transferases	IPR045185 (PANTHER)	F:GO:0061630	F:ubiquitin protein ligase activity
SCMCRZ3066F06.g	bZIP transcription factor	606	10	2.83424e-49	87.48						mobidb-lite (MOBIDB_LITE)	no GO terms	no GO terms
SCQGRZ3012G04.g	CDGSH iron-sulfur domain-containing protein NEET	629	10	1.9513e-37	98.79	7	P:GO:0007275; P:GO:0009056; P:GO:0009987; F:GO:0005488; C:GO:0005739; C:GO:0009507; C:GO:0016020	P:multicellular organism development; P:catabolic process; P:cellular process; F:binding; C:mitochondrion; C:chloroplast; C:membrane			IPR042216 (G3DSA:3.40.5.GENE3D); IPR018967 (PFAM); IPR045131 (PANTHER)	P:GO:0010506; F:GO:0005488; F:GO:0051536; F:GO:0051537; C:GO:0005622; C:GO:0005737; C:GO:0005739; C:GO:0005740; C:GO:0005741; C:GO:0016020; C:GO:0019867; C:GO:0031090; C:GO:0031966; C:GO:0031967; C:GO:0031968; C:GO:0031975; C:GO:0043226; C:GO:0043227; C:GO:0043229; C:GO:0043231; C:GO:0098588; C:GO:0110165	P:regulation of autophagy; F:binding; F:iron-sulfur cluster binding; F:2 iron, 2 sulfur cluster binding; C:intracellular anatomical structure; C:cytoplasm; C:mitochondrion; C:mitochondrial envelope; C:mitochondrial outer membrane; C:membrane; C:outer membrane; C:organelle membrane; C:mitochondrial membrane; C:organelle envelope; C:organelle outer membrane; C:envelope; C:organelle; C:membrane-boun…
SCRFRZ3054D07.g	DUF538 family protein	600	10	8.96434e-51	99.66						IPR007493 (PFAM); IPR036758 (G3DSA:2.30.240.GENE3D); IPR007493 (PANTHER); IPR036758 (SUPERFAMILY)	no GO terms	no GO terms
SCRLRZ3042C02.g	---NA---	642									mobidb-lite (MOBIDB_LITE)	no GO terms	no GO terms
SCSBRZ3123G09.g	unnamed protein product	531	2	8.59709e-08	68.92	2	C:GO:0016020; C:GO:0016020	C:membrane; C:membrane			no IPS match	no IPS match	no IPS match
SCUTRZ3069G04.g	---NA---	350									no IPS match	no IPS match	no IPS match
SCCCSB1004H11.g	unnamed protein product	623	10	1.09865e-52	78.9	1	C:GO:0016020	C:membrane			no IPS match	no IPS match	no IPS match
SCQGSB1084G03.g	---NA---	712									mobidb-lite (MOBIDB_LITE)	no GO terms	no GO terms
SCUTSB1031C06.g	eukaryotic translation initiation factor 2 subunit beta-like	309	10	1.84862e-05	61.85	3	P:GO:0006412; P:GO:0006413; F:GO:0003743	P:translation; P:translational initiation; F:translation initiation factor activity			no IPS match	no IPS match	no IPS match
SCJLST1027B11.g	---NA---	594									no IPS match	no IPS match	no IPS match
SCCCST2004G08.g	uncharacterized WD repeat-containing protein C2A9.03-like isoform X2	679	10	1.48052e-22	89.63						no IPS match	no IPS match	no IPS match
SCRFST3142G07.g	ATP-dependent zinc metalloprotease FTSH 6, chloroplastic	647	10	4.8949e-143	97.95	6	P:GO:0019538; F:GO:0000166; F:GO:0016787; C:GO:0009507; C:GO:0009579; C:GO:0016020	P:protein metabolic process; F:nucleotide binding; F:hydrolase activity; C:chloroplast; C:thylakoid; C:membrane	EC:3.4.24; EC:3.6.1.15	Acting on peptide bonds (peptidases); nucleoside-triphosphate phosphatase	IPR000642 (PFAM); IPR037219 (G3DSA:1.20.58.GENE3D); PTHR23076 (PANTHER); IPR037219 (SUPERFAMILY)	P:GO:0006508; P:GO:0006807; P:GO:0008152; P:GO:0019538; P:GO:0043170; P:GO:0044238; P:GO:0071704; P:GO:1901564; F:GO:0003824; F:GO:0004176; F:GO:0004222; F:GO:0005524; F:GO:0008233; F:GO:0016462; F:GO:0016787; F:GO:0016817; F:GO:0016818; F:GO:0016887; F:GO:0017111; F:GO:0140096; F:GO:0140657; C:GO:0005622; C:GO:0005737; C:GO:0009507; C:GO:0009534; C:GO:0009536; C:GO:0009579; C:GO:0016020; C:GO:00…	P:proteolysis; P:nitrogen compound metabolic process; P:metabolic process; P:protein metabolic process; P:macromolecule metabolic process; P:primary metabolic process; P:organic substance metabolic process; P:organonitrogen compound metabolic process; F:catalytic activity; F:ATP-dependent peptidase activity; F:metalloendopeptidase activity; F:ATP binding; F:peptidase activity; F:pyrophosphatase a…
SCSFST3078F06.g	universal stress protein A-like protein	601	10	4.20049e-51	74.25	1	F:GO:0016787	F:hydrolase activity			IPR006016 (PFAM); IPR014729 (G3DSA:3.40.50.GENE3D); mobidb-lite (MOBIDB_LITE); PTHR31964 (PANTHER); cd00293 (CDD); SSF52402 (SUPERFAMILY)	no GO terms	no GO terms
SCSGST3118B02.b	F-box/kelch-repeat protein At2g44130	554	10	1.41547e-08	83.49	3	P:GO:0009987; P:GO:0019748; C:GO:0005829	P:cellular process; P:secondary metabolic process; C:cytosol			no IPS match	no IPS match	no IPS match
SCRFSB1023C01.g	transcription factor MYBS3-like	750	10	9.78137e-32	85.19	1	F:GO:0003677	F:DNA binding			IPR001878 (PROSITE_PROFILES)	F:GO:0003676; F:GO:0008270	F:nucleic acid binding; F:zinc ion binding
SCEZAD1082D09.g	Structure of maize cytokinin oxidase/dehydrogenase 2 (ZmCKO2)	652	10	1.03001e-130	96.58	5	P:GO:0008152; P:GO:0009987; F:GO:0000166; F:GO:0003824; C:GO:0005576	P:metabolic process; P:cellular process; F:nucleotide binding; F:catalytic activity; C:extracellular region	EC:1.5.99.12	cytokinin dehydrogenase	IPR016170 (G3DSA:3.40.462.GENE3D); IPR016169 (G3DSA:3.30.465.GENE3D); IPR015345 (PFAM); PTHR13878 (PANTHER); IPR016164 (SUPERFAMILY); IPR036318 (SUPERFAMILY)	P:GO:0009690; F:GO:0003824; F:GO:0016491; F:GO:0019139; F:GO:0050660	P:cytokinin metabolic process; F:catalytic activity; F:oxidoreductase activity; F:cytokinin dehydrogenase activity; F:flavin adenine dinucleotide binding
SCBFAD1090H12.b	auxin-responsive protein IAA18	681	10	2.39267e-73	89.5	6	P:GO:0006139; P:GO:0007165; P:GO:0009058; P:GO:0009719; P:GO:0042221; C:GO:0005634	P:nucleobase-containing compound metabolic process; P:signal transduction; P:biosynthetic process; P:response to endogenous stimulus; P:response to chemical; C:nucleus			G3DSA:3.10.20.90 (GENE3D); IPR033389 (PFAM); IPR003311 (PANTHER); SSF54277 (SUPERFAMILY)	P:GO:0006355; C:GO:0005634	P:regulation of DNA-templated transcription; C:nucleus
SCCCFL3001E02.g	---NA---	293									no IPS match	no IPS match	no IPS match
SCRUFL1016B05.g	28 kDa ribonucleoprotein, chloroplastic	451	10	2.69112e-37	97.03	3	P:GO:0006139; F:GO:0003723; C:GO:0009507	P:nucleobase-containing compound metabolic process; F:RNA binding; C:chloroplast			IPR000504 (PFAM); IPR012677 (G3DSA:3.30.70.GENE3D); PTHR48025 (PANTHER); IPR000504 (PROSITE_PROFILES); IPR035979 (SUPERFAMILY)	F:GO:0003676; F:GO:0003723; F:GO:0003729; F:GO:0005488; F:GO:0097159; F:GO:1901363; C:GO:0005622; C:GO:0005737; C:GO:0005829; C:GO:0110165	F:nucleic acid binding; F:RNA binding; F:mRNA binding; F:binding; F:organic cyclic compound binding; F:heterocyclic compound binding; C:intracellular anatomical structure; C:cytoplasm; C:cytosol; C:cellular anatomical entity
SCACSB1121B10.g	probable glutathione S-transferase GSTU6	645	10	1.32379e-75	78.62	5	P:GO:0008152; P:GO:0009987; P:GO:0042221; F:GO:0016740; C:GO:0005737	P:metabolic process; P:cellular process; P:response to chemical; F:transferase activity; C:cytoplasm	EC:2.5.1.18	glutathione transferase	G3DSA:3.40.30.10 (GENE3D); IPR004045 (PFAM); G3DSA:1.20.1050.10 (GENE3D); IPR040079 (SFLD); SFLDG00358 (SFLD); IPR045073 (PANTHER); IPR004045 (PROSITE_PROFILES); cd03058 (CDD); IPR036249 (SUPERFAMILY)	P:GO:0006518; P:GO:0006575; P:GO:0006749; P:GO:0006790; P:GO:0006807; P:GO:0008152; P:GO:0009987; P:GO:0034641; P:GO:0043603; P:GO:0044237; P:GO:0071704; P:GO:1901564; F:GO:0003824; F:GO:0004364; F:GO:0016740; F:GO:0016765; C:GO:0005622; C:GO:0005737; C:GO:0110165	P:peptide metabolic process; P:cellular modified amino acid metabolic process; P:glutathione metabolic process; P:sulfur compound metabolic process; P:nitrogen compound metabolic process; P:metabolic process; P:cellular process; P:cellular nitrogen compound metabolic process; P:amide metabolic process; P:cellular metabolic process; P:organic substance metabolic process; P:organonitrogen compound …
SCEPSB1127H06.g	proline-rich receptor-like protein kinase PERK2	605	10	1.04261e-19	74.69						mobidb-lite (MOBIDB_LITE)	no GO terms	no GO terms
SCSFAD1110A02.g	receptor protein-tyrosine kinase CEPR2	358	10	4.01944e-25	94.99	5	P:GO:0009987; P:GO:0036211; F:GO:0000166; F:GO:0016301; C:GO:0005886	P:cellular process; P:protein modification process; F:nucleotide binding; F:kinase activity; C:plasma membrane	EC:2.7.1	Transferring phosphorus-containing groups	no IPS match	no IPS match	no IPS match
SCSFAD1111D05.g	---NA---	388									mobidb-lite (MOBIDB_LITE); mobidb-lite (MOBIDB_LITE)	no GO terms	no GO terms
SCQGFL1095A10.g	abscisic stress-ripening protein 5-like	721	10	0.107901	96.22						no IPS match	no IPS match	no IPS match
SCSBAD1129E12.g	BTB/POZ domain-containing protein At1g55760	586	10	7.96849e-54	95.14	3	P:GO:0006950; P:GO:0009628; C:GO:0005634	P:response to stress; P:response to abiotic stimulus; C:nucleus			IPR011333 (G3DSA:3.30.710.GENE3D); IPR044714 (PANTHER)	no GO terms	no GO terms
SCRUAD1132B06.b	CBL-interacting protein kinase 16-like	836	10	5.34594e-18	56.84	1	F:GO:0016740	F:transferase activity	EC:2	Transferases	no IPS match	no IPS match	no IPS match
SCEZFL4040A01.g	ATP-dependent (S)-NAD(P)H-hydrate dehydratase	720	10	3.4285e-41	92.84	7	P:GO:0006139; F:GO:0000166; F:GO:0003824; C:GO:0005739; C:GO:0005829; C:GO:0009507; C:GO:0016020	P:nucleobase-containing compound metabolic process; F:nucleotide binding; F:catalytic activity; C:mitochondrion; C:cytosol; C:chloroplast; C:membrane	EC:4.2.1.93	ATP-dependent NAD(P)H-hydrate dehydratase	PTHR12592 (PANTHER)	P:GO:0008152; P:GO:0009987; P:GO:0044237; F:GO:0003824; F:GO:0016829; F:GO:0016835; F:GO:0016836	P:metabolic process; P:cellular process; P:cellular metabolic process; F:catalytic activity; F:lyase activity; F:carbon-oxygen lyase activity; F:hydro-lyase activity
SCJFFL1C01H07.b	probable protein phosphatase 2C 30	483	10	2.5591e-05	91.83	8	P:GO:0007165; P:GO:0009719; P:GO:0009791; P:GO:0036211; P:GO:0042221; F:GO:0005488; F:GO:0016787; C:GO:0005634	P:signal transduction; P:response to endogenous stimulus; P:post-embryonic development; P:protein modification process; P:response to chemical; F:binding; F:hydrolase activity; C:nucleus	EC:3.1.3.16	protein-serine/threonine phosphatase	no IPS match	no IPS match	no IPS match
SCRFFL5038B10.g	---NA---	635									no IPS match	no IPS match	no IPS match
SCBGFL3096H09.g	protein ZINC INDUCED FACILITATOR-LIKE 1-like isoform X5	756	10	2.63617e-103	100.0	4	P:GO:0006810; P:GO:0009987; F:GO:0005215; C:GO:0016020	P:transport; P:cellular process; F:transporter activity; C:membrane			IPR036259 (G3DSA:1.20.1250.GENE3D); PTHR23504 (PANTHER); IPR036259 (SUPERFAMILY)	no GO terms	no GO terms
SCQGFL4072E09.g	ninja-family protein 5	741	10	1.21532e-69	89.53	4	P:GO:0006139; P:GO:0007165; P:GO:0009058; C:GO:0005634	P:nucleobase-containing compound metabolic process; P:signal transduction; P:biosynthetic process; C:nucleus			IPR032308 (PFAM); mobidb-lite (MOBIDB_LITE); mobidb-lite (MOBIDB_LITE); IPR031307 (PANTHER)	P:GO:0006139; P:GO:0006351; P:GO:0006355; P:GO:0006725; P:GO:0006807; P:GO:0007165; P:GO:0008152; P:GO:0009058; P:GO:0009059; P:GO:0009889; P:GO:0009890; P:GO:0009892; P:GO:0009987; P:GO:0010467; P:GO:0010468; P:GO:0010556; P:GO:0010558; P:GO:0010605; P:GO:0016070; P:GO:0018130; P:GO:0019219; P:GO:0019222; P:GO:0019438; P:GO:0031323; P:GO:0031324; P:GO:0031326; P:GO:0031327; P:GO:0032774; P:GO:00…	P:nucleobase-containing compound metabolic process; P:DNA-templated transcription; P:regulation of DNA-templated transcription; P:cellular aromatic compound metabolic process; P:nitrogen compound metabolic process; P:signal transduction; P:metabolic process; P:biosynthetic process; P:macromolecule biosynthetic process; P:regulation of biosynthetic process; P:negative regulation of biosynthetic pr…
SCQGFL4076D09.g	---NA---	726									no IPS match	no IPS match	no IPS match
SCBGFL5081C07.g	---NA---	586									no IPS match	no IPS match	no IPS match
SCRUFL1118D02.b	clathrin interactor EPSIN 3-like	644	10	1.68497e-26	76.64	6	P:GO:0006810; F:GO:0005515; F:GO:0008289; C:GO:0005768; C:GO:0005794; C:GO:0005886	P:transport; F:protein binding; F:lipid binding; C:endosome; C:Golgi apparatus; C:plasma membrane			mobidb-lite (MOBIDB_LITE); mobidb-lite (MOBIDB_LITE)	no GO terms	no GO terms
SCJLFL4098A06.g	probable protein phosphatase 2C 68	643	10	3.3761e-10	69.16	5	P:GO:0009987; P:GO:0036211; F:GO:0005488; F:GO:0016787; C:GO:0005634	P:cellular process; P:protein modification process; F:binding; F:hydrolase activity; C:nucleus	EC:3.1.3.16	protein-serine/threonine phosphatase	no IPS match	no IPS match	no IPS match
SCJLFL4100F04.g	hypothetical protein SO141L21_000003	857	10	3.76217e-107	93.24	4	P:GO:0006091; F:GO:0003824; F:GO:0005488; C:GO:0009507	P:generation of precursor metabolites and energy; F:catalytic activity; F:binding; C:chloroplast	EC:1	Oxidoreductases	IPR001041 (PFAM); IPR012675 (G3DSA:3.10.20.GENE3D); IPR010241 (TIGRFAM); PTHR43112 (PANTHER); IPR001041 (PROSITE_PROFILES); IPR001041 (CDD); IPR036010 (SUPERFAMILY)	P:GO:0022900; F:GO:0009055; F:GO:0051536; F:GO:0051537	P:electron transport chain; F:electron transfer activity; F:iron-sulfur cluster binding; F:2 iron, 2 sulfur cluster binding
SCEPFL4176H04.g	---NA---	399									no IPS match	no IPS match	no IPS match
SCCCRT3008C11.g	E3 ubiquitin-protein ligase MARCH1	626	10	1.93071e-51	94.73	4	P:GO:0036211; F:GO:0005488; F:GO:0016740; C:GO:0016020	P:protein modification process; F:binding; F:transferase activity; C:membrane	EC:2; EC:6	Transferases; Ligases	IPR011016 (PFAM); IPR013083 (G3DSA:3.30.40.GENE3D); IPR033275 (PANTHER); IPR011016 (PROSITE_PROFILES); cd16495 (CDD); SSF57850 (SUPERFAMILY)	P:GO:0006807; P:GO:0008152; P:GO:0009987; P:GO:0016567; P:GO:0019538; P:GO:0019538; P:GO:0032446; P:GO:0036211; P:GO:0036211; P:GO:0043170; P:GO:0043412; P:GO:0044237; P:GO:0044238; P:GO:0044260; P:GO:0070647; P:GO:0071704; P:GO:1901564; F:GO:0003824; F:GO:0004842; F:GO:0008270; F:GO:0016740; F:GO:0019787; F:GO:0140096; C:GO:0016020; C:GO:0110165	P:nitrogen compound metabolic process; P:metabolic process; P:cellular process; P:protein ubiquitination; P:protein metabolic process; P:protein metabolic process; P:protein modification by small protein conjugation; P:protein modification process; P:protein modification process; P:macromolecule metabolic process; P:macromolecule modification; P:cellular metabolic process; P:primary metabolic pro…
SCPIRT3024C09.g	Calcium permeable stress-gated cation channel 1	521	10	2.25095e-106	97.34	5	P:GO:0006810; P:GO:0009987; F:GO:0005215; F:GO:0005515; C:GO:0005886	P:transport; P:cellular process; F:transporter activity; F:protein binding; C:plasma membrane			IPR003864 (PFAM); IPR045122 (PANTHER)	F:GO:0005215; F:GO:0005216; F:GO:0005227; F:GO:0005261; F:GO:0008324; F:GO:0015075; F:GO:0015267; F:GO:0015318; F:GO:0022803; F:GO:0022836; F:GO:0022839; F:GO:0022857; F:GO:0022890; C:GO:0005886; C:GO:0016020; C:GO:0071944; C:GO:0110165	F:transporter activity; F:monoatomic ion channel activity; F:calcium activated cation channel activity; F:monoatomic cation channel activity; F:monoatomic cation transmembrane transporter activity; F:monoatomic ion transmembrane transporter activity; F:channel activity; F:inorganic molecular entity transmembrane transporter activity; F:passive transmembrane transporter activity; F:gated channel a…
SCCCLB2005B11.g	---NA---	815									mobidb-lite (MOBIDB_LITE); mobidb-lite (MOBIDB_LITE)	no GO terms	no GO terms
SCPRLB2026C09.g	---NA---	656									no IPS match	no IPS match	no IPS match
SCPRLB2029E11.g	Ethylene-responsive transcription factor RAP2-4	656	7	0.0464158	95.53	3	F:GO:0003677; F:GO:0003700; C:GO:0005634	F:DNA binding; F:DNA-binding transcription factor activity; C:nucleus			mobidb-lite (MOBIDB_LITE)	no GO terms	no GO terms
SCPRLB2030H10.g	---NA---	375									no IPS match	no IPS match	no IPS match
SCSBLB2040G11.g	2-carboxy-1,4-naphthoquinone phytyltransferase, chloroplastic	671	10	1.36201e-14	76.5	4	P:GO:0009058; P:GO:0009987; F:GO:0016740; C:GO:0016020	P:biosynthetic process; P:cellular process; F:transferase activity; C:membrane	EC:2.5.1	Transferring alkyl or aryl groups, other than methyl groups	IPR026046 (PANTHER)	P:GO:0006744; P:GO:0042373; F:GO:0003824; F:GO:0004659; F:GO:0016740; F:GO:0016765	P:ubiquinone biosynthetic process; P:vitamin K metabolic process; F:catalytic activity; F:prenyltransferase activity; F:transferase activity; F:transferase activity, transferring alkyl or aryl (other than methyl) groups
SCQGLB2044A11.g	---NA---	869									mobidb-lite (MOBIDB_LITE)	no GO terms	no GO terms
SCRFRT3057H12.g	uncharacterized protein LOC110434018 isoform X2	422	1	1.02416e-18	74.67						no IPS match	no IPS match	no IPS match
SCRFRT3059H03.g	putative disease resistance protein RGA3 isoform X1	641	10	1.64116e-07	81.47	5	P:GO:0006950; P:GO:0009605; P:GO:0009607; F:GO:0000166; F:GO:0003677	P:response to stress; P:response to external stimulus; P:response to biotic stimulus; F:nucleotide binding; F:DNA binding			no IPS match	no IPS match	no IPS match
SCEZLB2068C01.g	---NA---	747									no IPS match	no IPS match	no IPS match
SCEZLB2069D10.g	probable protein phosphatase 2C 37	707	10	3.57735e-11	60.45	2	F:GO:0005488; F:GO:0016787	F:binding; F:hydrolase activity	EC:3.1.3.16	protein-serine/threonine phosphatase	IPR036457 (G3DSA:3.60.40.GENE3D); mobidb-lite (MOBIDB_LITE); IPR036457 (SUPERFAMILY)	no GO terms	no GO terms
SCQSRT3051C03.g	purple acid phosphatase 3	503	10	9.49094e-29	89.7	6	P:GO:0006139; P:GO:0009058; F:GO:0003677; F:GO:0016787; C:GO:0005576; C:GO:0005634	P:nucleobase-containing compound metabolic process; P:biosynthetic process; F:DNA binding; F:hydrolase activity; C:extracellular region; C:nucleus	EC:3.1.3.2	acid phosphatase	no IPS match	no IPS match	no IPS match
SCVPRT3088H11.g	Two-component response regulator ORR26	804	10	8.11814e-111	84.96	5	P:GO:0007165; P:GO:0009719; P:GO:0042221; F:GO:0003677; C:GO:0005634	P:signal transduction; P:response to endogenous stimulus; P:response to chemical; F:DNA binding; C:nucleus			G3DSA:3.40.50.2300 (GENE3D); mobidb-lite (MOBIDB_LITE); mobidb-lite (MOBIDB_LITE); IPR045279 (PANTHER); IPR001789 (PROSITE_PROFILES); IPR011006 (SUPERFAMILY)	P:GO:0000160; P:GO:0009736	P:phosphorelay signal transduction system; P:cytokinin-activated signaling pathway
SCCCSD1001D05.g	probable glutathione S-transferase GSTU6	962	10	1.61147e-120	90.94	5	P:GO:0008152; P:GO:0009987; P:GO:0042221; F:GO:0016740; C:GO:0005737	P:metabolic process; P:cellular process; P:response to chemical; F:transferase activity; C:cytoplasm	EC:2.5.1.18	glutathione transferase	G3DSA:3.40.30.10 (GENE3D); IPR004045 (PFAM); PF13410 (PFAM); G3DSA:1.20.1050.10 (GENE3D); IPR045073 (SFLD); SFLDG00358 (SFLD); IPR045073 (PANTHER); IPR010987 (PROSITE_PROFILES); IPR004045 (PROSITE_PROFILES); IPR045074 (CDD); cd03058 (CDD); IPR036249 (SUPERFAMILY); IPR036282 (SUPERFAMILY)	P:GO:0006518; P:GO:0006575; P:GO:0006749; P:GO:0006790; P:GO:0006807; P:GO:0008152; P:GO:0009987; P:GO:0034641; P:GO:0043603; P:GO:0044237; P:GO:0071704; P:GO:1901564; F:GO:0003824; F:GO:0004364; F:GO:0016740; F:GO:0016765; C:GO:0005622; C:GO:0005737; C:GO:0110165	P:peptide metabolic process; P:cellular modified amino acid metabolic process; P:glutathione metabolic process; P:sulfur compound metabolic process; P:nitrogen compound metabolic process; P:metabolic process; P:cellular process; P:cellular nitrogen compound metabolic process; P:amide metabolic process; P:cellular metabolic process; P:organic substance metabolic process; P:organonitrogen compound …
SCEPSD1005E12.g	Bowman-Birk type trypsin inhibitor	570	10	5.6544e-47	94.3	4	P:GO:0019538; P:GO:0065009; F:GO:0030234; C:GO:0005576	P:protein metabolic process; P:regulation of molecular function; F:enzyme regulator activity; C:extracellular region			IPR000877 (PFAM); IPR035995 (G3DSA:2.10.69.GENE3D); mobidb-lite (MOBIDB_LITE); PTHR33479 (PANTHER); IPR000877 (CDD); IPR035995 (SUPERFAMILY)	F:GO:0004867; C:GO:0005576	F:serine-type endopeptidase inhibitor activity; C:extracellular region
SCEPSD1008D01.g	carboxyl-terminal-processing peptidase 3, chloroplastic	636	10	2.58566e-113	99.53	2	P:GO:0019538; F:GO:0016787	P:protein metabolic process; F:hydrolase activity	EC:3.4	Acting on peptide bonds (peptidases)	IPR005151 (PFAM); G3DSA:3.90.226.10 (GENE3D); PTHR32060 (PANTHER); IPR004447 (CDD); IPR029045 (SUPERFAMILY)	P:GO:0006508; F:GO:0003824; F:GO:0004175; F:GO:0008233; F:GO:0008236; F:GO:0016787; F:GO:0140096	P:proteolysis; F:catalytic activity; F:endopeptidase activity; F:peptidase activity; F:serine-type peptidase activity; F:hydrolase activity; F:catalytic activity, acting on a protein
SCRLSD1012B03.g	---NA---	343									no IPS match	no IPS match	no IPS match
SCSBSD1030A01.g	lactoylglutathione lyase	553	10	1.50524e-58	91.25	1	F:GO:0003824	F:catalytic activity	EC:4	Lyases	IPR029068 (G3DSA:3.10.180.GENE3D); PTHR46142 (PANTHER); IPR037523 (PROSITE_PROFILES); IPR029068 (SUPERFAMILY)	no GO terms	no GO terms
SCSBSD1033E06.g	---NA---	851									no IPS match	no IPS match	no IPS match
SCRLSD2010F11.g	---NA---	411									no IPS match	no IPS match	no IPS match
SCRLSD2013A09.g	---NA---	570									no IPS match	no IPS match	no IPS match
SCACSD2018H07.g	---NA---	222									no IPS match	no IPS match	no IPS match
SCAGSD1039F12.g	unnamed protein product	696	10	7.63309e-78	76.59						mobidb-lite (MOBIDB_LITE); mobidb-lite (MOBIDB_LITE); IPR040358 (PANTHER)	no GO terms	no GO terms
SCRFSD2019C04.g	NADH-ubiquinone reductase complex 1 MLRQ subunit	444	10	2.98684e-37	96.9	1	C:GO:0016020	C:membrane			PTHR33919 (PANTHER)	no GO terms	no GO terms
SCAGSD2040D05.g	NAC domain-containing protein 48	527	10	1.66564e-14	76.62	3	P:GO:0006139; P:GO:0009058; F:GO:0003677	P:nucleobase-containing compound metabolic process; P:biosynthetic process; F:DNA binding			no IPS match	no IPS match	no IPS match
SCQGSD1044F02.g	Os07g0120600-like protein	669	10	5.23425e-94	98.61						IPR007493 (PFAM); IPR036758 (G3DSA:2.30.240.GENE3D); IPR007493 (PANTHER); IPR036758 (SUPERFAMILY)	no GO terms	no GO terms
SCQGSD1045B02.g	hypothetical protein EJB05_46363, partial	668	10	4.04252e-28	93.37	1	C:GO:0016020	C:membrane			no IPS match	no IPS match	no IPS match
SCBGSD1050A02.g	homeobox-leucine zipper protein HOX22	593	10	2.84351e-52	87.85	3	F:GO:0003677; F:GO:0003700; C:GO:0005634	F:DNA binding; F:DNA-binding transcription factor activity; C:nucleus			IPR000047 (PRINTS); G3DSA:1.10.10.60 (GENE3D); IPR003106 (PFAM); IPR001356 (PFAM); mobidb-lite (MOBIDB_LITE); IPR045224 (PANTHER); IPR001356 (PROSITE_PROFILES); IPR001356 (CDD); IPR009057 (SUPERFAMILY)	P:GO:0006139; P:GO:0006351; P:GO:0006355; P:GO:0006725; P:GO:0006807; P:GO:0008152; P:GO:0009058; P:GO:0009059; P:GO:0009889; P:GO:0009891; P:GO:0009893; P:GO:0009987; P:GO:0010467; P:GO:0010468; P:GO:0010556; P:GO:0010557; P:GO:0010604; P:GO:0016070; P:GO:0018130; P:GO:0019219; P:GO:0019222; P:GO:0019438; P:GO:0031323; P:GO:0031325; P:GO:0031326; P:GO:0031328; P:GO:0032774; P:GO:0034641; P:GO:00…	P:nucleobase-containing compound metabolic process; P:DNA-templated transcription; P:regulation of DNA-templated transcription; P:cellular aromatic compound metabolic process; P:nitrogen compound metabolic process; P:metabolic process; P:biosynthetic process; P:macromolecule biosynthetic process; P:regulation of biosynthetic process; P:positive regulation of biosynthetic process; P:positive regul…
SCSBSD1057H03.g	premnaspirodiene oxygenase	625	10	6.29773e-78	94.2	2	F:GO:0003824; F:GO:0005488	F:catalytic activity; F:binding	EC:1.14	Acting on paired donors, with incorporation or reduction of molecular oxygen. The oxygen incorporated need not be derived from O2	IPR002401 (PRINTS); IPR001128 (PFAM); IPR036396 (G3DSA:1.10.630.GENE3D); PTHR47953 (PANTHER); IPR036396 (SUPERFAMILY)	F:GO:0004497; F:GO:0005506; F:GO:0016705; F:GO:0020037	F:monooxygenase activity; F:iron ion binding; F:oxidoreductase activity, acting on paired donors, with incorporation or reduction of molecular oxygen; F:heme binding
SCEPSD1072A02.g	unnamed protein product	486	9	9.74585e-08	94.18						mobidb-lite (MOBIDB_LITE); mobidb-lite (MOBIDB_LITE); PTHR34538 (PANTHER)	no GO terms	no GO terms
SCEPSD1073D07.g	hypothetical protein Zm00014a_006202	479	10	2.91956e-25	92.63						mobidb-lite (MOBIDB_LITE)	no GO terms	no GO terms
SCEQSD1074A04.g	Camelliol C synthase	592	10	3.3353e-74	93.87	5	P:GO:0006629; P:GO:0009058; P:GO:0009987; F:GO:0003824; C:GO:0005622	P:lipid metabolic process; P:biosynthetic process; P:cellular process; F:catalytic activity; C:intracellular anatomical structure	EC:5.4	Intramolecular transferases	G3DSA:1.50.10.20 (GENE3D); IPR032696 (PFAM); IPR018333 (PANTHER); IPR008930 (SUPERFAMILY)	P:GO:0016104; F:GO:0016866; C:GO:0005811	P:triterpenoid biosynthetic process; F:intramolecular transferase activity; C:lipid droplet
SCEZSD1080F10.g	glutathione transferase GST 23	709	10	2.72708e-80	82.67	5	P:GO:0008152; P:GO:0009987; P:GO:0042221; F:GO:0016740; C:GO:0005737	P:metabolic process; P:cellular process; P:response to chemical; F:transferase activity; C:cytoplasm	EC:2.5.1.18	glutathione transferase	G3DSA:1.20.1050.10 (GENE3D); IPR004046 (PFAM); IPR045073 (PANTHER); IPR010987 (PROSITE_PROFILES); IPR045074 (CDD); IPR036282 (SUPERFAMILY)	P:GO:0006518; P:GO:0006575; P:GO:0006749; P:GO:0006790; P:GO:0006807; P:GO:0008152; P:GO:0009987; P:GO:0034641; P:GO:0043603; P:GO:0044237; P:GO:0071704; P:GO:1901564; F:GO:0003824; F:GO:0004364; F:GO:0016740; F:GO:0016765; C:GO:0005622; C:GO:0005737; C:GO:0110165	P:peptide metabolic process; P:cellular modified amino acid metabolic process; P:glutathione metabolic process; P:sulfur compound metabolic process; P:nitrogen compound metabolic process; P:metabolic process; P:cellular process; P:cellular nitrogen compound metabolic process; P:amide metabolic process; P:cellular metabolic process; P:organic substance metabolic process; P:organonitrogen compound …
SCBGSD2049G02.g	---NA---	245									no IPS match	no IPS match	no IPS match
SCMCSD2060H11.g	unnamed protein product	667	10	2.91328e-18	76.03						no IPS match	no IPS match	no IPS match
SCMCSD2063A09.g	---NA---	387									no IPS match	no IPS match	no IPS match
SCSFSD2065E02.g	uncharacterized protein LOC101783775 isoform X3	506	10	2.98039e-31	90.23	1	C:GO:0016020	C:membrane			IPR045883 (PANTHER)	no GO terms	no GO terms
SCEZSD2082F03.g	---NA---	637									no IPS match	no IPS match	no IPS match
SCUTSD1027H11.g	---NA---	542									no IPS match	no IPS match	no IPS match
SCUTSD2027A05.g	---NA---	577									no IPS match	no IPS match	no IPS match
SCAGFL8043B07.g	---NA---	658									mobidb-lite (MOBIDB_LITE); mobidb-lite (MOBIDB_LITE)	no GO terms	no GO terms
SCSGLV1008G06.b	---NA---	694									no IPS match	no IPS match	no IPS match
SCQGLV1016A04.g	endonuclease 2-like	727	10	2.11103e-86	80.19	4	P:GO:0006259; P:GO:0009056; F:GO:0003676; F:GO:0004518	P:DNA metabolic process; P:catabolic process; F:nucleic acid binding; F:nuclease activity	EC:3.1	Acting on ester bonds	IPR003154 (PFAM); IPR008947 (G3DSA:1.10.575.GENE3D); IPR003154 (PANTHER); IPR003154 (CDD); IPR008947 (SUPERFAMILY)	P:GO:0006308; F:GO:0003676; F:GO:0003824; F:GO:0004518; F:GO:0004519; F:GO:0016787; F:GO:0016788	P:DNA catabolic process; F:nucleic acid binding; F:catalytic activity; F:nuclease activity; F:endonuclease activity; F:hydrolase activity; F:hydrolase activity, acting on ester bonds
SCUTSD1086G04.g	homeobox-leucine zipper protein HOX24	535	10	1.27059e-80	86.63	3	F:GO:0003677; F:GO:0003700; C:GO:0005634	F:DNA binding; F:DNA-binding transcription factor activity; C:nucleus			IPR000047 (PRINTS); IPR001356 (PFAM); IPR003106 (PFAM); G3DSA:1.10.10.60 (GENE3D); mobidb-lite (MOBIDB_LITE); IPR045224 (PANTHER); IPR001356 (PROSITE_PROFILES); IPR001356 (CDD); IPR009057 (SUPERFAMILY)	P:GO:0006139; P:GO:0006351; P:GO:0006355; P:GO:0006725; P:GO:0006807; P:GO:0008152; P:GO:0009058; P:GO:0009059; P:GO:0009889; P:GO:0009891; P:GO:0009893; P:GO:0009987; P:GO:0010467; P:GO:0010468; P:GO:0010556; P:GO:0010557; P:GO:0010604; P:GO:0016070; P:GO:0018130; P:GO:0019219; P:GO:0019222; P:GO:0019438; P:GO:0031323; P:GO:0031325; P:GO:0031326; P:GO:0031328; P:GO:0032774; P:GO:0034641; P:GO:00…	P:nucleobase-containing compound metabolic process; P:DNA-templated transcription; P:regulation of DNA-templated transcription; P:cellular aromatic compound metabolic process; P:nitrogen compound metabolic process; P:metabolic process; P:biosynthetic process; P:macromolecule biosynthetic process; P:regulation of biosynthetic process; P:positive regulation of biosynthetic process; P:positive regul…
SCUTSD2088F07.g	---NA---	310									no IPS match	no IPS match	no IPS match
SCRFFL8037E09.g	ABC transporter G family member 29	649	10	3.05336e-142	98.6	5	P:GO:0006810; P:GO:0009987; F:GO:0000166; F:GO:0005215; C:GO:0016020	P:transport; P:cellular process; F:nucleotide binding; F:transporter activity; C:membrane	EC:7	Translocases	IPR003439 (PFAM); IPR043926 (PFAM); IPR027417 (G3DSA:3.40.50.GENE3D); PTHR48040 (PANTHER); IPR027417 (SUPERFAMILY)	F:GO:0005524; F:GO:0140359	F:ATP binding; F:ABC-type transporter activity
SCSFLV1044E02.g	---NA---	270									no IPS match	no IPS match	no IPS match
SCMCAM2081D02.g	putative allantoinase	1115	10	0.0	96.6	8	P:GO:0006139; P:GO:0006950; P:GO:0007154; P:GO:0009056; P:GO:0009605; F:GO:0005488; F:GO:0016787; C:GO:0005783	P:nucleobase-containing compound metabolic process; P:response to stress; P:cell communication; P:catabolic process; P:response to external stimulus; F:binding; F:hydrolase activity; C:endoplasmic reticulum	EC:3.5.2.5	allantoinase	G3DSA:3.20.20.140 (GENE3D); PTHR43668 (PANTHER); IPR032466 (SUPERFAMILY)	P:GO:0006139; P:GO:0006725; P:GO:0006807; P:GO:0008152; P:GO:0009056; P:GO:0009112; P:GO:0009987; P:GO:0019439; P:GO:0034641; P:GO:0044237; P:GO:0044238; P:GO:0044248; P:GO:0044270; P:GO:0044281; P:GO:0046483; P:GO:0046700; P:GO:0055086; P:GO:0071704; P:GO:0072521; P:GO:0072523; P:GO:1901360; P:GO:1901361; P:GO:1901564; P:GO:1901565; P:GO:1901575; F:GO:0003824; F:GO:0016787; F:GO:0016810; F:GO:00…	P:nucleobase-containing compound metabolic process; P:cellular aromatic compound metabolic process; P:nitrogen compound metabolic process; P:metabolic process; P:catabolic process; P:nucleobase metabolic process; P:cellular process; P:aromatic compound catabolic process; P:cellular nitrogen compound metabolic process; P:cellular metabolic process; P:primary metabolic process; P:cellular catabolic…
SCACAD1036B11.g	---NA---	362									mobidb-lite (MOBIDB_LITE); mobidb-lite (MOBIDB_LITE); mobidb-lite (MOBIDB_LITE)	no GO terms	no GO terms
SCVPAM2063A02.g	glucose-6-phosphate/phosphate translocator 2, chloroplastic	822	10	1.29508e-100	99.26	6	P:GO:0006810; P:GO:0009987; F:GO:0005215; C:GO:0005794; C:GO:0009507; C:GO:0016020	P:transport; P:cellular process; F:transporter activity; C:Golgi apparatus; C:chloroplast; C:membrane			IPR004853 (PFAM); PTHR11132 (PANTHER); SSF103481 (SUPERFAMILY)	F:GO:0005215; F:GO:0008509; F:GO:0008514; F:GO:0015075; F:GO:0015291; F:GO:0015297; F:GO:0022804; F:GO:0022857; F:GO:1901505; C:GO:0005622; C:GO:0005737; C:GO:0005773; C:GO:0005794; C:GO:0005886; C:GO:0012505; C:GO:0016020; C:GO:0043226; C:GO:0043227; C:GO:0043229; C:GO:0043231; C:GO:0071944; C:GO:0110165	F:transporter activity; F:monoatomic anion transmembrane transporter activity; F:organic anion transmembrane transporter activity; F:monoatomic ion transmembrane transporter activity; F:secondary active transmembrane transporter activity; F:antiporter activity; F:active transmembrane transporter activity; F:transmembrane transporter activity; F:carbohydrate derivative transmembrane transporter ac…
SCRLRZ3114A01.g	protein NUCLEAR FUSION DEFECTIVE 4	691	10	2.03748e-125	98.64	1	C:GO:0016020	C:membrane			IPR010658 (PFAM); PTHR21576 (PANTHER)	C:GO:0016020; C:GO:0110165	C:membrane; C:cellular anatomical entity
SCEPAM1108G04.g	photosynthetic NDH subunit of subcomplex B 2, chloroplastic	675	10	2.19252e-59	98.08	4	P:GO:0005975; F:GO:0003824; F:GO:0030246; C:GO:0005737	P:carbohydrate metabolic process; F:catalytic activity; F:carbohydrate binding; C:cytoplasm	EC:5.1.3.15	glucose-6-phosphate 1-epimerase	IPR014718 (G3DSA:2.70.98.GENE3D)	F:GO:0030246	F:carbohydrate binding
SCEZRZ1016C10.g	---NA---	1605									no IPS match	no IPS match	no IPS match
SCEQHR1078A09.g	---NA---	461									mobidb-lite (MOBIDB_LITE); mobidb-lite (MOBIDB_LITE); PS51257 (PROSITE_PROFILES)	no GO terms	no GO terms
SCEPCL6023C05.g	ABC1 family protein	2306	10	0.0	98.6	3	P:GO:0008152; P:GO:0009987; F:GO:0016301	P:metabolic process; P:cellular process; F:kinase activity	EC:2.7	Transferring phosphorus-containing groups	IPR001466 (PFAM); IPR004147 (PFAM); IPR012338 (G3DSA:3.40.710.GENE3D); PTHR43173 (PANTHER); cd05121 (CDD); IPR011009 (SUPERFAMILY); IPR012338 (SUPERFAMILY)	C:GO:0005622; C:GO:0005737; C:GO:0005773; C:GO:0005783; C:GO:0005794; C:GO:0005886; C:GO:0012505; C:GO:0016020; C:GO:0043226; C:GO:0043227; C:GO:0043229; C:GO:0043231; C:GO:0071944; C:GO:0110165	C:intracellular anatomical structure; C:cytoplasm; C:vacuole; C:endoplasmic reticulum; C:Golgi apparatus; C:plasma membrane; C:endomembrane system; C:membrane; C:organelle; C:membrane-bounded organelle; C:intracellular organelle; C:intracellular membrane-bounded organelle; C:cell periphery; C:cellular anatomical entity
SCEQAD1018D12.g	Coleoptile phototropism protein 1	1103	10	5.49213e-130	87.0	1	P:GO:0036211	P:protein modification process			IPR027356 (PFAM); mobidb-lite (MOBIDB_LITE); IPR043454 (PANTHER); IPR027356 (PROSITE_PROFILES)	no GO terms	no GO terms
SCSFAD1124E07.g	transcription factor MYB59	801	10	1.20039e-27	87.07	3	F:GO:0003677; F:GO:0003700; C:GO:0005634	F:DNA binding; F:DNA-binding transcription factor activity; C:nucleus			G3DSA:1.10.10.60 (GENE3D); mobidb-lite (MOBIDB_LITE); mobidb-lite (MOBIDB_LITE); IPR044676 (PANTHER); IPR017930 (PROSITE_PROFILES); IPR001005 (PROSITE_PROFILES); IPR001005 (CDD); IPR009057 (SUPERFAMILY)	P:GO:0006139; P:GO:0006351; P:GO:0006355; P:GO:0006725; P:GO:0006807; P:GO:0008152; P:GO:0009058; P:GO:0009059; P:GO:0009889; P:GO:0009987; P:GO:0010467; P:GO:0010468; P:GO:0010556; P:GO:0016070; P:GO:0018130; P:GO:0019219; P:GO:0019222; P:GO:0019438; P:GO:0031323; P:GO:0031326; P:GO:0032774; P:GO:0034641; P:GO:0034645; P:GO:0034654; P:GO:0043170; P:GO:0044237; P:GO:0044238; P:GO:0044249; P:GO:00…	P:nucleobase-containing compound metabolic process; P:DNA-templated transcription; P:regulation of DNA-templated transcription; P:cellular aromatic compound metabolic process; P:nitrogen compound metabolic process; P:metabolic process; P:biosynthetic process; P:macromolecule biosynthetic process; P:regulation of biosynthetic process; P:cellular process; P:gene expression; P:regulation of gene exp…
SCEPRZ1008A06.g	Sulfite exporter TauE/SafE family protein 3-like	1730	10	0.0	95.4	2	P:GO:0036211; C:GO:0016020	P:protein modification process; C:membrane			IPR002781 (PFAM); PTHR14255 (PANTHER)	P:GO:0006807; P:GO:0008152; P:GO:0009987; P:GO:0016567; P:GO:0019538; P:GO:0019538; P:GO:0032446; P:GO:0036211; P:GO:0036211; P:GO:0043170; P:GO:0043412; P:GO:0044237; P:GO:0044238; P:GO:0044260; P:GO:0070647; P:GO:0071704; P:GO:1901564; C:GO:0000151; C:GO:0016020; C:GO:0031461; C:GO:0032991; C:GO:0080008; C:GO:0140535; C:GO:1902494; C:GO:1990234	P:nitrogen compound metabolic process; P:metabolic process; P:cellular process; P:protein ubiquitination; P:protein metabolic process; P:protein metabolic process; P:protein modification by small protein conjugation; P:protein modification process; P:protein modification process; P:macromolecule metabolic process; P:macromolecule modification; P:cellular metabolic process; P:primary metabolic pro…
SCJLLR1103F02.g	probable protein phosphatase 2C 48	1031	10	9.9752e-81	73.62	3	P:GO:0009987; P:GO:0036211; F:GO:0016787	P:cellular process; P:protein modification process; F:hydrolase activity	EC:3.1.3.16	protein-serine/threonine phosphatase	IPR001932 (PFAM); IPR036457 (G3DSA:3.60.40.GENE3D); IPR015655 (PANTHER); IPR001932 (PROSITE_PROFILES); IPR036457 (SUPERFAMILY)	P:GO:0006470; F:GO:0004722	P:protein dephosphorylation; F:protein serine/threonine phosphatase activity
SCSFAD1070A03.g	7-deoxyloganetin glucosyltransferase	655	10	5.63693e-150	97.19	1	F:GO:0016740	F:transferase activity	EC:2.4.1	Glycosyltransferases	G3DSA:3.40.50.2000 (GENE3D); IPR002213 (PFAM); PTHR11926 (PANTHER); IPR002213 (CDD); SSF53756 (SUPERFAMILY)	F:GO:0008194	F:UDP-glycosyltransferase activity
SCJLRT1020A06.g	T-complex protein 11	1345	10	0.0	95.17	1	P:GO:0007165	P:signal transduction			IPR008862 (PFAM); IPR008862 (PANTHER)	P:GO:0007154; P:GO:0007165; P:GO:0009987; P:GO:0023052; P:GO:0050789; P:GO:0050794; P:GO:0050896; P:GO:0051716; P:GO:0065007	P:cell communication; P:signal transduction; P:cellular process; P:signaling; P:regulation of biological process; P:regulation of cellular process; P:response to stimulus; P:cellular response to stimulus; P:biological regulation
SCEQRT1029H05.g	BRI1-associated receptor kinase 1	2429	10	0.0	94.75	14	P:GO:0000003; P:GO:0006950; P:GO:0007165; P:GO:0009605; P:GO:0009607; P:GO:0009719; P:GO:0009790; P:GO:0009791; P:GO:0036211; P:GO:0040007; P:GO:0042221; F:GO:0000166; F:GO:0016301; C:GO:0016020	P:reproduction; P:response to stress; P:signal transduction; P:response to external stimulus; P:response to biotic stimulus; P:response to endogenous stimulus; P:embryo development; P:post-embryonic development; P:protein modification process; P:growth; P:response to chemical; F:nucleotide binding; F:kinase activity; C:membrane	EC:2.7.1	Transferring phosphorus-containing groups	G3DSA:1.20.5.510 (GENE3D); IPR032675 (G3DSA:3.80.10.GENE3D); IPR013210 (PFAM); IPR001611 (PFAM); G3DSA:3.30.200.20 (GENE3D); G3DSA:1.10.510.10 (GENE3D); IPR000719 (PFAM); mobidb-lite (MOBIDB_LITE); mobidb-lite (MOBIDB_LITE); PTHR47988 (PANTHER); IPR000719 (PROSITE_PROFILES); SSF52058 (SUPERFAMILY); IPR011009 (SUPERFAMILY)	P:GO:0006468; F:GO:0004672; F:GO:0005515; F:GO:0005524	P:protein phosphorylation; F:protein kinase activity; F:protein binding; F:ATP binding
SCSBAD1053D12.g	alanine--glyoxylate aminotransferase 2 homolog 3, mitochondrial	335	10	0.00700846	100.0	2	F:GO:0005488; F:GO:0016740	F:binding; F:transferase activity	EC:2.6.1	Transferring nitrogenous groups	no IPS match	no IPS match	no IPS match
SCEQRZ3020C02.g	putative LRR receptor-like serine/threonine-protein kinase	1445	10	1.13229e-126	92.15	5	P:GO:0009987; P:GO:0036211; F:GO:0000166; F:GO:0016301; C:GO:0016020	P:cellular process; P:protein modification process; F:nucleotide binding; F:kinase activity; C:membrane	EC:2.7.1	Transferring phosphorus-containing groups	IPR013210 (PFAM); IPR032675 (G3DSA:3.80.10.GENE3D); IPR001611 (PFAM); PTHR48056 (PANTHER); IPR001611 (PROSITE_PROFILES); SSF52058 (SUPERFAMILY)	F:GO:0005102; F:GO:0005488; F:GO:0005515; F:GO:0033612	F:signaling receptor binding; F:binding; F:protein binding; F:receptor serine/threonine kinase binding
SCCCLR1072E02.g	acylamino-acid-releasing enzyme 2	2858	10	0.0	92.18	3	P:GO:0019538; F:GO:0016787; C:GO:0005737	P:protein metabolic process; F:hydrolase activity; C:cytoplasm	EC:3.4.21	Acting on peptide bonds (peptidases)	IPR029058 (G3DSA:3.40.50.GENE3D); IPR001375 (PFAM); IPR011042 (G3DSA:2.120.10.GENE3D); IPR045550 (PFAM); PTHR42776 (PANTHER); IPR029058 (SUPERFAMILY); SSF82171 (SUPERFAMILY)	P:GO:0006508; F:GO:0003824; F:GO:0004175; F:GO:0004252; F:GO:0008233; F:GO:0008236; F:GO:0016787; F:GO:0017171; F:GO:0140096	P:proteolysis; F:catalytic activity; F:endopeptidase activity; F:serine-type endopeptidase activity; F:peptidase activity; F:serine-type peptidase activity; F:hydrolase activity; F:serine hydrolase activity; F:catalytic activity, acting on a protein
SCVPRT2080A07.g	low affinity sulfate transporter 3	995	10	3.68707e-146	94.0	4	P:GO:0006810; P:GO:0009987; F:GO:0005215; C:GO:0016020	P:transport; P:cellular process; F:transporter activity; C:membrane			IPR011547 (PFAM); IPR036513 (G3DSA:3.30.750.GENE3D); IPR002645 (PFAM); IPR001902 (PANTHER); IPR002645 (PROSITE_PROFILES); cd07042 (CDD); IPR036513 (SUPERFAMILY)	P:GO:0055085; F:GO:0005215; F:GO:0008509; F:GO:0015075; F:GO:0015291; F:GO:0015297; F:GO:0022804; F:GO:0022853; F:GO:0022857; C:GO:0005886; C:GO:0005886; C:GO:0016020; C:GO:0016020; C:GO:0031224; C:GO:0031226; C:GO:0071944; C:GO:0110165	P:transmembrane transport; F:transporter activity; F:monoatomic anion transmembrane transporter activity; F:monoatomic ion transmembrane transporter activity; F:secondary active transmembrane transporter activity; F:antiporter activity; F:active transmembrane transporter activity; F:active monoatomic ion transmembrane transporter activity; F:transmembrane transporter activity; C:plasma membrane; …
SCSGHR1069D05.g	glucose-6-phosphate/phosphate translocator 2, chloroplastic-like	569	10	1.25308e-34	74.03	5	P:GO:0006810; P:GO:0009987; F:GO:0005215; C:GO:0005794; C:GO:0016020	P:transport; P:cellular process; F:transporter activity; C:Golgi apparatus; C:membrane			IPR004853 (PFAM)	no GO terms	no GO terms
SCSGAD1009D03.g	cysteine-rich receptor-like protein kinase 10 isoform X1	847	10	7.03367e-126	93.28	5	P:GO:0009987; P:GO:0036211; F:GO:0000166; F:GO:0016301; C:GO:0005886	P:cellular process; P:protein modification process; F:nucleotide binding; F:kinase activity; C:plasma membrane	EC:2.7.1	Transferring phosphorus-containing groups	IPR000719 (PFAM); G3DSA:1.10.510.10 (GENE3D); PTHR27006 (PANTHER); IPR000719 (PROSITE_PROFILES); IPR011009 (SUPERFAMILY)	P:GO:0006468; F:GO:0004672; F:GO:0005524	P:protein phosphorylation; F:protein kinase activity; F:ATP binding
SCAGLR1064B05.g	noroxomaritidine synthase	1196	10	0.0	91.1	3	F:GO:0003824; F:GO:0005488; C:GO:0016020	F:catalytic activity; F:binding; C:membrane	EC:1.14	Acting on paired donors, with incorporation or reduction of molecular oxygen. The oxygen incorporated need not be derived from O2	IPR002401 (PRINTS); IPR001128 (PRINTS); IPR036396 (G3DSA:1.10.630.GENE3D); IPR001128 (PFAM); PTHR24296 (PANTHER); IPR036396 (SUPERFAMILY)	F:GO:0004497; F:GO:0005506; F:GO:0016705; F:GO:0020037	F:monooxygenase activity; F:iron ion binding; F:oxidoreductase activity, acting on paired donors, with incorporation or reduction of molecular oxygen; F:heme binding
SCMCLR1053G09.g	36.4 kDa proline-rich protein	975	10	2.43925e-42	97.56						IPR027923 (PFAM); IPR036312 (G3DSA:1.10.110.GENE3D); mobidb-lite (MOBIDB_LITE); PTHR31731 (PANTHER); IPR027923 (CDD); IPR036312 (SUPERFAMILY)	no GO terms	no GO terms
SCUTAD1034F10.b	---NA---	452									no IPS match	no IPS match	no IPS match
SCMCLR1053F10.g	serine/arginine repetitive matrix protein 1 isoform X2	696	10	7.17824e-35	83.84	1	C:GO:0016020	C:membrane			IPR008480 (PFAM); mobidb-lite (MOBIDB_LITE); mobidb-lite (MOBIDB_LITE); mobidb-lite (MOBIDB_LITE); PTHR33098 (PANTHER)	no GO terms	no GO terms
SCCCAM1C01F03.g	trans-resveratrol di-O-methyltransferase-like	755	10	4.64153e-57	91.92	4	P:GO:0009058; P:GO:0009987; F:GO:0005515; F:GO:0016740	P:biosynthetic process; P:cellular process; F:protein binding; F:transferase activity	EC:2.1.1	Transferring one-carbon groups	IPR029063 (G3DSA:3.40.50.GENE3D); IPR001077 (PFAM); IPR016461 (PANTHER); IPR016461 (PROSITE_PROFILES); IPR029063 (SUPERFAMILY)	P:GO:0006725; P:GO:0008152; P:GO:0009058; P:GO:0009987; P:GO:0019438; P:GO:0032259; P:GO:0044237; P:GO:0044249; F:GO:0003824; F:GO:0008168; F:GO:0008171; F:GO:0008757; F:GO:0016740; F:GO:0016741	P:cellular aromatic compound metabolic process; P:metabolic process; P:biosynthetic process; P:cellular process; P:aromatic compound biosynthetic process; P:methylation; P:cellular metabolic process; P:cellular biosynthetic process; F:catalytic activity; F:methyltransferase activity; F:O-methyltransferase activity; F:S-adenosylmethionine-dependent methyltransferase activity; F:transferase activit…
SCEPAM1018F04.g	chloroplast post-illumination chlorophyll fluorescence increase protein	649	10	4.04695e-84	92.88	4	P:GO:0006091; P:GO:0006950; P:GO:0009416; C:GO:0009507	P:generation of precursor metabolites and energy; P:response to stress; P:response to light stimulus; C:chloroplast			IPR044960 (PANTHER)	P:GO:0006091; P:GO:0008152; P:GO:0009987; P:GO:0015980; P:GO:0022900; P:GO:0022904; P:GO:0044237; P:GO:0045333; C:GO:0005622; C:GO:0005737; C:GO:0009507; C:GO:0009536; C:GO:0009570; C:GO:0009579; C:GO:0016020; C:GO:0043226; C:GO:0043227; C:GO:0043229; C:GO:0043231; C:GO:0110165	P:generation of precursor metabolites and energy; P:metabolic process; P:cellular process; P:energy derivation by oxidation of organic compounds; P:electron transport chain; P:respiratory electron transport chain; P:cellular metabolic process; P:cellular respiration; C:intracellular anatomical structure; C:cytoplasm; C:chloroplast; C:plastid; C:chloroplast stroma; C:thylakoid; C:membrane; C:organ…
SCEZLB1013D09.g	Tetratricopeptide repeat (TPR)-like superfamily protein	1258	10	2.36716e-147	89.64						PF13432 (PFAM); IPR011990 (G3DSA:1.25.40.GENE3D); mobidb-lite (MOBIDB_LITE); PTHR26312 (PANTHER); IPR011990 (SUPERFAMILY)	F:GO:0005515	F:protein binding
SCVPRZ2039E01.g	cytochrome P450 93A3	565	10	4.03156e-26	96.0	3	F:GO:0003824; F:GO:0005488; C:GO:0016020	F:catalytic activity; F:binding; C:membrane	EC:1.14.13	Acting on paired donors, with incorporation or reduction of molecular oxygen. The oxygen incorporated need not be derived from O2	IPR036396 (SUPERFAMILY)	F:GO:0004497; F:GO:0005506; F:GO:0016705; F:GO:0020037	F:monooxygenase activity; F:iron ion binding; F:oxidoreductase activity, acting on paired donors, with incorporation or reduction of molecular oxygen; F:heme binding
SCQGRT1040A02.g	Putative MATE efflux family protein	842	10	3.31463e-134	92.26	5	P:GO:0006810; P:GO:0009987; P:GO:0042221; F:GO:0005215; C:GO:0016020	P:transport; P:cellular process; P:response to chemical; F:transporter activity; C:membrane			IPR002528 (PFAM); PTHR11206 (PANTHER)	P:GO:0055085; F:GO:0005215; F:GO:0015297; F:GO:0022857; F:GO:0042910; C:GO:0016020; C:GO:0110165	P:transmembrane transport; F:transporter activity; F:antiporter activity; F:transmembrane transporter activity; F:xenobiotic transmembrane transporter activity; C:membrane; C:cellular anatomical entity
SCJFRZ2011C05.g	putative lipoxygenase 5	2423	10	0.0	97.48	5	P:GO:0006629; P:GO:0009058; P:GO:0009987; F:GO:0003824; F:GO:0005488	P:lipid metabolic process; P:biosynthetic process; P:cellular process; F:catalytic activity; F:binding	EC:1.13.11	Acting on single donors with incorporation of molecular oxygen (oxygenases). The oxygen incorporated need not be derived from O2	IPR001246 (PRINTS); IPR013819 (PRINTS); G3DSA:1.20.245.10 (GENE3D); IPR001024 (PFAM); IPR013819 (PFAM); G3DSA:3.10.450.60 (GENE3D); IPR027433 (G3DSA:4.10.372.GENE3D); G3DSA:2.60.60.20 (GENE3D); G3DSA:4.10.375.10 (GENE3D); IPR000907 (PANTHER); IPR001024 (PROSITE_PROFILES); IPR013819 (PROSITE_PROFILES); IPR036392 (SUPERFAMILY); IPR036226 (SUPERFAMILY)	P:GO:0006629; P:GO:0008152; P:GO:0009987; P:GO:0030258; P:GO:0034440; P:GO:0044237; P:GO:0044238; P:GO:0044255; P:GO:0071704; F:GO:0003824; F:GO:0005515; F:GO:0016491; F:GO:0016702; F:GO:0046872	P:lipid metabolic process; P:metabolic process; P:cellular process; P:lipid modification; P:lipid oxidation; P:cellular metabolic process; P:primary metabolic process; P:cellular lipid metabolic process; P:organic substance metabolic process; F:catalytic activity; F:protein binding; F:oxidoreductase activity; F:oxidoreductase activity, acting on single donors with incorporation of molecular oxyge…
SCJLRT1021D12.g	chalcone synthase 7	692	10	8.87471e-111	98.77	3	P:GO:0009058; P:GO:0019748; F:GO:0016740	P:biosynthetic process; P:secondary metabolic process; F:transferase activity	EC:2.3.1.74	chalcone synthase	IPR016039 (G3DSA:3.40.47.GENE3D); IPR001099 (PFAM); IPR011141 (PANTHER); IPR016039 (SUPERFAMILY)	P:GO:0008152; P:GO:0009058; P:GO:0019748; P:GO:0044550; P:GO:0071704; P:GO:1901576; F:GO:0003824; F:GO:0016740; F:GO:0016746; F:GO:0016747	P:metabolic process; P:biosynthetic process; P:secondary metabolic process; P:secondary metabolite biosynthetic process; P:organic substance metabolic process; P:organic substance biosynthetic process; F:catalytic activity; F:transferase activity; F:acyltransferase activity; F:acyltransferase activity, transferring groups other than amino-acyl groups
SCEZAM1080D01.g	methionine S-methyltransferase isoform X1	2256	10	0.0	96.33	4	P:GO:0009058; P:GO:0009987; F:GO:0005488; F:GO:0016740	P:biosynthetic process; P:cellular process; F:binding; F:transferase activity	EC:2.1.1.12	methionine S-methyltransferase	IPR004839 (PFAM); IPR015421 (G3DSA:3.40.640.GENE3D); IPR015422 (G3DSA:3.90.1150.GENE3D); PTHR47087 (PANTHER); IPR015424 (SUPERFAMILY)	P:GO:0009058; F:GO:0003824; F:GO:0030170	P:biosynthetic process; F:catalytic activity; F:pyridoxal phosphate binding
SCEQRT2093C12.g	---NA---	622									IPR028144 (PFAM); IPR044850 (PANTHER)	C:GO:0005886; C:GO:0016020; C:GO:0071944; C:GO:0110165	C:plasma membrane; C:membrane; C:cell periphery; C:cellular anatomical entity
SCUTLR2023H05.g	ricin B-like lectin R40G2	1412	10	0.0	96.11	1	F:GO:0030246	F:carbohydrate binding			G3DSA:2.80.10.50 (GENE3D); G3DSA:2.80.10.50 (GENE3D); IPR040249 (PANTHER); IPR035992 (SUPERFAMILY); IPR035992 (SUPERFAMILY)	no GO terms	no GO terms
SCRLAM1008F10.g	oligopeptide transporter 7	971	10	0.0	98.51	4	P:GO:0006810; P:GO:0009987; F:GO:0005215; C:GO:0016020	P:transport; P:cellular process; F:transporter activity; C:membrane			IPR004813 (TIGRFAM); IPR004813 (PFAM); IPR004648 (PANTHER)	P:GO:0055085; F:GO:0005215; F:GO:0022857; F:GO:0035673; C:GO:0005886; C:GO:0005886; C:GO:0016020; C:GO:0016020; C:GO:0031224; C:GO:0031226; C:GO:0071944; C:GO:0110165	P:transmembrane transport; F:transporter activity; F:transmembrane transporter activity; F:oligopeptide transmembrane transporter activity; C:plasma membrane; C:plasma membrane; C:membrane; C:membrane; C:obsolete intrinsic component of membrane; C:obsolete intrinsic component of plasma membrane; C:cell periphery; C:cellular anatomical entity
SCSFAM1076F04.g	potassium transporter 27	630	10	4.61929e-144	98.13	4	P:GO:0006810; P:GO:0009987; F:GO:0005215; C:GO:0016020	P:transport; P:cellular process; F:transporter activity; C:membrane			IPR003855 (PFAM); IPR003855 (PANTHER)	P:GO:0006810; P:GO:0006811; P:GO:0006812; P:GO:0006813; P:GO:0030001; P:GO:0051179; P:GO:0051234; P:GO:0071805; F:GO:0005215; F:GO:0008324; F:GO:0015075; F:GO:0015079; F:GO:0015318; F:GO:0022857; F:GO:0022890; F:GO:0046873; C:GO:0016020; C:GO:0110165	P:transport; P:monoatomic ion transport; P:monoatomic cation transport; P:potassium ion transport; P:metal ion transport; P:localization; P:establishment of localization; P:potassium ion transmembrane transport; F:transporter activity; F:monoatomic cation transmembrane transporter activity; F:monoatomic ion transmembrane transporter activity; F:potassium ion transmembrane transporter activity; F:…
SCSGAM1094F07.g	Extra-large G-protein-like	1759	10	0.0	92.41	3	P:GO:0006950; P:GO:0009605; P:GO:0009607	P:response to stress; P:response to external stimulus; P:response to biotic stimulus			mobidb-lite (MOBIDB_LITE); mobidb-lite (MOBIDB_LITE); mobidb-lite (MOBIDB_LITE); mobidb-lite (MOBIDB_LITE); mobidb-lite (MOBIDB_LITE); IPR040244 (PANTHER)	P:GO:1900150	P:regulation of defense response to fungus
SCMCLR1032E12.g	uncharacterized protein LOC8057672	1407	10	0.0	93.14	3	P:GO:0006139; P:GO:0009058; F:GO:0003677	P:nucleobase-containing compound metabolic process; P:biosynthetic process; F:DNA binding			IPR010341 (PFAM); mobidb-lite (MOBIDB_LITE); mobidb-lite (MOBIDB_LITE); mobidb-lite (MOBIDB_LITE); mobidb-lite (MOBIDB_LITE); mobidb-lite (MOBIDB_LITE); mobidb-lite (MOBIDB_LITE); mobidb-lite (MOBIDB_LITE); mobidb-lite (MOBIDB_LITE); IPR010341 (PANTHER)	no GO terms	no GO terms
SCAGAM2018H09.g	rhodanese-like domain-containing protein 14, chloroplastic	977	10	3.10154e-145	96.84	2	P:GO:0015979; F:GO:0003824	P:photosynthesis; F:catalytic activity			IPR036873 (G3DSA:3.40.250.GENE3D); IPR001763 (PFAM); IPR043186 (PANTHER); IPR001763 (PROSITE_PROFILES); cd00158 (CDD); IPR036873 (SUPERFAMILY)	C:GO:0005622; C:GO:0005737; C:GO:0009507; C:GO:0009536; C:GO:0016020; C:GO:0043226; C:GO:0043227; C:GO:0043229; C:GO:0043231; C:GO:0110165	C:intracellular anatomical structure; C:cytoplasm; C:chloroplast; C:plastid; C:membrane; C:organelle; C:membrane-bounded organelle; C:intracellular organelle; C:intracellular membrane-bounded organelle; C:cellular anatomical entity
SCRFAM2071F05.g	myb-like DNA-binding domain, SHAQKYF class family protein	671	10	7.68042e-66	96.74	3	F:GO:0003677; F:GO:0003700; C:GO:0005634	F:DNA binding; F:DNA-binding transcription factor activity; C:nucleus			G3DSA:1.10.10.60 (GENE3D); IPR006447 (TIGRFAM); IPR044787 (PANTHER); IPR017930 (PROSITE_PROFILES); IPR009057 (SUPERFAMILY)	P:GO:0006355; F:GO:0003677; F:GO:0003700	P:regulation of DNA-templated transcription; F:DNA binding; F:DNA-binding transcription factor activity
SCEPRZ1010F09.g	Putative 1-phosphatidylinositol-3-phosphate 5-kinase FAB1C	1290	10	1.44669e-175	97.43	7	P:GO:0006629; P:GO:0009058; P:GO:0009987; F:GO:0000166; F:GO:0016301; C:GO:0005768; C:GO:0016020	P:lipid metabolic process; P:biosynthetic process; P:cellular process; F:nucleotide binding; F:kinase activity; C:endosome; C:membrane	EC:2.7.1.150	1-phosphatidylinositol-3-phosphate 5-kinase	IPR027484 (G3DSA:3.30.800.GENE3D); G3DSA:3.30.810.10 (GENE3D); IPR002498 (PFAM); PTHR45748 (PANTHER); IPR002498 (PROSITE_PROFILES); IPR044769 (CDD); SSF56104 (SUPERFAMILY)	P:GO:0006629; P:GO:0006644; P:GO:0006650; P:GO:0006661; P:GO:0006793; P:GO:0006796; P:GO:0008152; P:GO:0008610; P:GO:0008654; P:GO:0009058; P:GO:0009987; P:GO:0019637; P:GO:0044237; P:GO:0044238; P:GO:0044249; P:GO:0044255; P:GO:0045017; P:GO:0046474; P:GO:0046486; P:GO:0046488; P:GO:0046854; P:GO:0071704; P:GO:0090407; P:GO:1901576; F:GO:0000285; F:GO:0003824; F:GO:0016301; F:GO:0016307; F:GO:00…	P:lipid metabolic process; P:phospholipid metabolic process; P:glycerophospholipid metabolic process; P:phosphatidylinositol biosynthetic process; P:phosphorus metabolic process; P:phosphate-containing compound metabolic process; P:metabolic process; P:lipid biosynthetic process; P:phospholipid biosynthetic process; P:biosynthetic process; P:cellular process; P:organophosphate metabolic process; …
SCBFAM2120G08.g	unnamed protein product	700	10	2.08943e-16	77.11						PTHR33983 (PANTHER)	no GO terms	no GO terms
SCEPAM2014A10.g	telomere repeat-binding protein 5	1305	10	0.0	95.87	1	F:GO:0003677	F:DNA binding			mobidb-lite (MOBIDB_LITE); mobidb-lite (MOBIDB_LITE); mobidb-lite (MOBIDB_LITE); mobidb-lite (MOBIDB_LITE); mobidb-lite (MOBIDB_LITE); IPR031105 (PANTHER)	no GO terms	no GO terms
SCEPAM2015F01.g	Auxin response factor 6	2177	10	0.0	97.02	7	P:GO:0006139; P:GO:0007165; P:GO:0009058; P:GO:0009719; P:GO:0042221; F:GO:0003677; C:GO:0005634	P:nucleobase-containing compound metabolic process; P:signal transduction; P:biosynthetic process; P:response to endogenous stimulus; P:response to chemical; F:DNA binding; C:nucleus			IPR015300 (G3DSA:2.40.330.GENE3D); G3DSA:2.30.30.1040 (GENE3D); IPR010525 (PFAM); IPR003340 (PFAM); G3DSA:3.10.20.90 (GENE3D); IPR033389 (PFAM); mobidb-lite (MOBIDB_LITE); mobidb-lite (MOBIDB_LITE); IPR044835 (PANTHER); IPR003340 (PROSITE_PROFILES); IPR000270 (PROSITE_PROFILES); IPR003340 (CDD); IPR015300 (SUPERFAMILY); SSF54277 (SUPERFAMILY)	P:GO:0006355; P:GO:0009725; F:GO:0003677; F:GO:0005515; C:GO:0005634	P:regulation of DNA-templated transcription; P:response to hormone; F:DNA binding; F:protein binding; C:nucleus
SCEQLR1050D04.g	gibberellic-acid insensitive	1725	10	0.0	99.6	6	P:GO:0007165; P:GO:0009719; P:GO:0042221; F:GO:0003677; F:GO:0003700; C:GO:0005634	P:signal transduction; P:response to endogenous stimulus; P:response to chemical; F:DNA binding; F:DNA-binding transcription factor activity; C:nucleus			IPR005202 (PFAM); IPR005202 (PANTHER); IPR005202 (PROSITE_PROFILES)	P:GO:0006139; P:GO:0006351; P:GO:0006355; P:GO:0006725; P:GO:0006807; P:GO:0008152; P:GO:0009058; P:GO:0009059; P:GO:0009889; P:GO:0009987; P:GO:0010467; P:GO:0010468; P:GO:0010556; P:GO:0016070; P:GO:0018130; P:GO:0019219; P:GO:0019222; P:GO:0019438; P:GO:0031323; P:GO:0031326; P:GO:0032774; P:GO:0034641; P:GO:0034645; P:GO:0034654; P:GO:0043170; P:GO:0044237; P:GO:0044238; P:GO:0044249; P:GO:00…	P:nucleobase-containing compound metabolic process; P:DNA-templated transcription; P:regulation of DNA-templated transcription; P:cellular aromatic compound metabolic process; P:nitrogen compound metabolic process; P:metabolic process; P:biosynthetic process; P:macromolecule biosynthetic process; P:regulation of biosynthetic process; P:cellular process; P:gene expression; P:regulation of gene exp…
SCEPAM2053H08.g	starch branching enzyme	1043	10	0.0	99.77	7	P:GO:0005975; P:GO:0006091; P:GO:0009056; P:GO:0009058; F:GO:0005488; F:GO:0016740; F:GO:0016787	P:carbohydrate metabolic process; P:generation of precursor metabolites and energy; P:catabolic process; P:biosynthetic process; F:binding; F:transferase activity; F:hydrolase activity	EC:2.4.1.18; EC:3.2.1	1,4-alpha-glucan branching enzyme; Glycosylases	IPR004193 (PFAM); G3DSA:3.20.20.80 (GENE3D); IPR006047 (PFAM); IPR013783 (G3DSA:2.60.40.GENE3D); PTHR43651 (PANTHER); IPR017853 (SUPERFAMILY)	P:GO:0005975; P:GO:0005976; P:GO:0006073; P:GO:0008152; P:GO:0009987; P:GO:0043170; P:GO:0044042; P:GO:0044237; P:GO:0044238; P:GO:0044260; P:GO:0044262; P:GO:0044264; P:GO:0071704; F:GO:0003824; F:GO:0004553; F:GO:0016740; F:GO:0016757; F:GO:0016758; C:GO:0005622; C:GO:0005737; C:GO:0110165	P:carbohydrate metabolic process; P:polysaccharide metabolic process; P:cellular glucan metabolic process; P:metabolic process; P:cellular process; P:macromolecule metabolic process; P:glucan metabolic process; P:cellular metabolic process; P:primary metabolic process; P:cellular macromolecule metabolic process; P:cellular carbohydrate metabolic process; P:cellular polysaccharide metabolic proces…
SCEZAM2031C06.g	mitogen-activated protein kinase 7 isoform X2	687	10	2.48821e-96	89.44	6	P:GO:0007165; P:GO:0036211; F:GO:0000166; F:GO:0016301; C:GO:0005634; C:GO:0005737	P:signal transduction; P:protein modification process; F:nucleotide binding; F:kinase activity; C:nucleus; C:cytoplasm	EC:2.7.11.24	mitogen-activated protein kinase	mobidb-lite (MOBIDB_LITE)	no GO terms	no GO terms
SCEPRZ1011A01.g	stem-specific protein TSJT1-like	729	10	3.88696e-135	97.55						IPR024286 (PFAM); IPR029055 (G3DSA:3.60.20.GENE3D); IPR044828 (PANTHER); IPR029055 (SUPERFAMILY)	no GO terms	no GO terms
SCEPAM1015F07.g	starch phosphorylase1	766	10	1.12032e-124	93.14	6	P:GO:0005975; P:GO:0006091; P:GO:0009056; F:GO:0005488; F:GO:0016740; C:GO:0009536	P:carbohydrate metabolic process; P:generation of precursor metabolites and energy; P:catabolic process; F:binding; F:transferase activity; C:plastid	EC:2.4.1.1	glycogen phosphorylase	G3DSA:3.40.50.2000 (GENE3D); IPR000811 (PFAM); G3DSA:3.40.50.2000 (GENE3D); IPR000811 (PANTHER); SSF53756 (SUPERFAMILY)	P:GO:0005975; P:GO:0005976; P:GO:0005977; P:GO:0006073; P:GO:0006091; P:GO:0006112; P:GO:0008152; P:GO:0009056; P:GO:0009057; P:GO:0009987; P:GO:0015980; P:GO:0016052; P:GO:0043170; P:GO:0044042; P:GO:0044237; P:GO:0044238; P:GO:0044248; P:GO:0044260; P:GO:0044262; P:GO:0044264; P:GO:0044275; P:GO:0071704; P:GO:1901575; F:GO:0003824; F:GO:0005488; F:GO:0008184; F:GO:0016740; F:GO:0016757; F:GO:00…	P:carbohydrate metabolic process; P:polysaccharide metabolic process; P:glycogen metabolic process; P:cellular glucan metabolic process; P:generation of precursor metabolites and energy; P:energy reserve metabolic process; P:metabolic process; P:catabolic process; P:macromolecule catabolic process; P:cellular process; P:energy derivation by oxidation of organic compounds; P:carbohydrate catabolic…
SCCCRZ1002C02.g	SLT1 protein	2434	10	0.0	97.07						mobidb-lite (MOBIDB_LITE); mobidb-lite (MOBIDB_LITE); mobidb-lite (MOBIDB_LITE); mobidb-lite (MOBIDB_LITE); mobidb-lite (MOBIDB_LITE); mobidb-lite (MOBIDB_LITE); mobidb-lite (MOBIDB_LITE); PTHR33981 (PANTHER); cd06464 (CDD)	no GO terms	no GO terms
SCMCRT2085A12.g	E3 ubiquitin-protein ligase WAV3	1593	10	0.0	98.65	6	P:GO:0009056; P:GO:0009987; P:GO:0036211; F:GO:0005515; F:GO:0016740; C:GO:0005634	P:catabolic process; P:cellular process; P:protein modification process; F:protein binding; F:transferase activity; C:nucleus	EC:2	Transferases	IPR036465 (G3DSA:3.40.50.GENE3D); IPR032838 (PFAM); IPR002035 (PFAM); mobidb-lite (MOBIDB_LITE); mobidb-lite (MOBIDB_LITE); PTHR10579 (PANTHER); IPR002035 (PROSITE_PROFILES); IPR036465 (SUPERFAMILY)	no GO terms	no GO terms
SCCCLR1076F07.g	flowering BHLH 1	1419	10	0.0	89.5	5	P:GO:0006810; P:GO:0009416; P:GO:0009987; F:GO:0003677; F:GO:0005515	P:transport; P:response to light stimulus; P:cellular process; F:DNA binding; F:protein binding			IPR011598 (PFAM); IPR036638 (G3DSA:4.10.280.GENE3D); mobidb-lite (MOBIDB_LITE); mobidb-lite (MOBIDB_LITE); PTHR16223 (PANTHER); IPR011598 (PROSITE_PROFILES); IPR045239 (CDD); IPR036638 (SUPERFAMILY)	P:GO:0006139; P:GO:0006351; P:GO:0006355; P:GO:0006357; P:GO:0006366; P:GO:0006725; P:GO:0006807; P:GO:0008152; P:GO:0009058; P:GO:0009059; P:GO:0009889; P:GO:0009987; P:GO:0010467; P:GO:0010468; P:GO:0010556; P:GO:0016070; P:GO:0018130; P:GO:0019219; P:GO:0019222; P:GO:0019438; P:GO:0031323; P:GO:0031326; P:GO:0032774; P:GO:0034641; P:GO:0034645; P:GO:0034654; P:GO:0043170; P:GO:0044237; P:GO:00…	P:nucleobase-containing compound metabolic process; P:DNA-templated transcription; P:regulation of DNA-templated transcription; P:regulation of transcription by RNA polymerase II; P:transcription by RNA polymerase II; P:cellular aromatic compound metabolic process; P:nitrogen compound metabolic process; P:metabolic process; P:biosynthetic process; P:macromolecule biosynthetic process; P:regulatio…
SCQSAM2100G07.g	Sorghum bicolor protein targeted either to mitochondria or chloroplast proteins T50848	725	10	1.1494e-67	93.27	1	C:GO:0016020	C:membrane			PTHR35127 (PANTHER)	no GO terms	no GO terms
SCBFLR1039F09.g	actin-depolymerizing factor 7	754	10	6.87834e-94	99.42	4	P:GO:0016043; F:GO:0005515; C:GO:0005737; C:GO:0005856	P:cellular component organization; F:protein binding; C:cytoplasm; C:cytoskeleton			IPR029006 (G3DSA:3.40.20.GENE3D); IPR002108 (PFAM); IPR017904 (PANTHER); IPR002108 (PROSITE_PROFILES); IPR017904 (CDD); SSF55753 (SUPERFAMILY)	P:GO:0006996; P:GO:0007010; P:GO:0007015; P:GO:0008154; P:GO:0009987; P:GO:0016043; P:GO:0022411; P:GO:0030029; P:GO:0030036; P:GO:0030042; P:GO:0032984; P:GO:0032984; P:GO:0043933; P:GO:0051261; P:GO:0071840; P:GO:0097435; F:GO:0003779; F:GO:0005488; F:GO:0005515; F:GO:0008092; F:GO:0044877; F:GO:0051015; C:GO:0005622; C:GO:0005737; C:GO:0005856; C:GO:0015629; C:GO:0043226; C:GO:0043228; C:GO:00…	P:organelle organization; P:cytoskeleton organization; P:actin filament organization; P:actin polymerization or depolymerization; P:cellular process; P:cellular component organization; P:cellular component disassembly; P:actin filament-based process; P:actin cytoskeleton organization; P:actin filament depolymerization; P:protein-containing complex disassembly; P:protein-containing complex disasse…
SCSGLR1084B06.g	mitogen-activated protein kinase 7 isoform X2	2338	10	0.0	96.03	6	P:GO:0007165; P:GO:0036211; F:GO:0000166; F:GO:0016301; C:GO:0005634; C:GO:0005737	P:signal transduction; P:protein modification process; F:nucleotide binding; F:kinase activity; C:nucleus; C:cytoplasm	EC:2.7.11.24	mitogen-activated protein kinase	G3DSA:1.10.510.10 (GENE3D); IPR000719 (PFAM); G3DSA:3.30.200.20 (GENE3D); mobidb-lite (MOBIDB_LITE); mobidb-lite (MOBIDB_LITE); PTHR24055 (PANTHER); IPR000719 (PROSITE_PROFILES); cd07859 (CDD); IPR011009 (SUPERFAMILY)	P:GO:0006468; P:GO:0007154; P:GO:0007165; P:GO:0009987; P:GO:0023052; P:GO:0035556; P:GO:0050789; P:GO:0050794; P:GO:0050896; P:GO:0051716; P:GO:0065007; F:GO:0003824; F:GO:0004672; F:GO:0004674; F:GO:0005524; F:GO:0016301; F:GO:0016740; F:GO:0016772; F:GO:0016773; F:GO:0140096; C:GO:0005622; C:GO:0005634; C:GO:0005737; C:GO:0016020; C:GO:0043226; C:GO:0043227; C:GO:0043229; C:GO:0043231; C:GO:01…	P:protein phosphorylation; P:cell communication; P:signal transduction; P:cellular process; P:signaling; P:intracellular signal transduction; P:regulation of biological process; P:regulation of cellular process; P:response to stimulus; P:cellular response to stimulus; P:biological regulation; F:catalytic activity; F:protein kinase activity; F:protein serine/threonine kinase activity; F:ATP bindin…
SCCCLR2C01G07.g	CBL-interacting protein kinase 7	1660	10	0.0	97.27	6	P:GO:0006810; P:GO:0007165; P:GO:0036211; F:GO:0000166; F:GO:0016301; C:GO:0016020	P:transport; P:signal transduction; P:protein modification process; F:nucleotide binding; F:kinase activity; C:membrane	EC:2.7.1	Transferring phosphorus-containing groups	G3DSA:3.30.310.80 (GENE3D); IPR000719 (PFAM); G3DSA:1.10.510.10 (GENE3D); IPR004041 (PFAM); PTHR43895 (PANTHER); IPR018451 (PROSITE_PROFILES); IPR000719 (PROSITE_PROFILES); cd12195 (CDD); IPR011009 (SUPERFAMILY)	P:GO:0006468; P:GO:0007165; F:GO:0004672; F:GO:0005524	P:protein phosphorylation; P:signal transduction; F:protein kinase activity; F:ATP binding
SCEPRT2047E02.g	protein LURP-one-related 15-like	953	10	7.56964e-131	97.47						IPR038595 (G3DSA:2.40.160.GENE3D); IPR007612 (PFAM); IPR007612 (PANTHER); IPR025659 (SUPERFAMILY)	no GO terms	no GO terms
SCEQRT1028G10.g	chalcone synthase 6	1811	10	0.0	99.9	3	P:GO:0009058; P:GO:0019748; F:GO:0016740	P:biosynthetic process; P:secondary metabolic process; F:transferase activity	EC:2.3.1.74	chalcone synthase	IPR012328 (PFAM); IPR016039 (G3DSA:3.40.47.GENE3D); IPR001099 (PFAM); IPR016039 (G3DSA:3.40.47.GENE3D); IPR011141 (PANTHER); cd00831 (CDD); IPR016039 (SUPERFAMILY); IPR016039 (SUPERFAMILY)	P:GO:0008152; P:GO:0009058; P:GO:0019748; P:GO:0044550; P:GO:0071704; P:GO:1901576; F:GO:0003824; F:GO:0016740; F:GO:0016746; F:GO:0016747	P:metabolic process; P:biosynthetic process; P:secondary metabolic process; P:secondary metabolite biosynthetic process; P:organic substance metabolic process; P:organic substance biosynthetic process; F:catalytic activity; F:transferase activity; F:acyltransferase activity; F:acyltransferase activity, transferring groups other than amino-acyl groups
SCUTAM2009H10.g	protein GOS9-like	690	10	2.60681e-97	85.57	1	F:GO:0030246	F:carbohydrate binding			IPR036404 (G3DSA:2.100.10.GENE3D); IPR001229 (PFAM); PTHR46506 (PANTHER); IPR001229 (PROSITE_PROFILES); IPR033734 (CDD); IPR036404 (SUPERFAMILY)	F:GO:0030246	F:carbohydrate binding
SCBFRZ2018G09.g	transcription factor MYBS2	1261	10	0.0	88.37	1	F:GO:0003677	F:DNA binding			IPR001005 (PFAM); IPR006447 (TIGRFAM); G3DSA:1.10.10.60 (GENE3D); mobidb-lite (MOBIDB_LITE); PTHR44191 (PANTHER); IPR001005 (PROSITE_PROFILES); IPR017930 (PROSITE_PROFILES); IPR001005 (CDD); IPR009057 (SUPERFAMILY)	P:GO:0009719; P:GO:0009725; P:GO:0009739; P:GO:0010033; P:GO:0033993; P:GO:0042221; P:GO:0050896; P:GO:1901700; F:GO:0003677	P:response to endogenous stimulus; P:response to hormone; P:response to gibberellin; P:response to organic substance; P:response to lipid; P:response to chemical; P:response to stimulus; P:response to oxygen-containing compound; F:DNA binding
SCEQRT2025G08.g	Protein NLP2	746	10	3.39609e-129	97.61	1	F:GO:0003700	F:DNA-binding transcription factor activity			IPR045012 (PANTHER)	F:GO:0003700	F:DNA-binding transcription factor activity
SCCCCL4010G12.g	Metal ion binding protein	648	10	4.00768e-28	97.27	1	F:GO:0005488	F:binding			G3DSA:3.30.70.100 (GENE3D); G3DSA:3.30.70.100 (GENE3D); IPR006121 (PFAM); mobidb-lite (MOBIDB_LITE); mobidb-lite (MOBIDB_LITE); IPR044594 (PANTHER); IPR006121 (PROSITE_PROFILES); IPR006121 (PROSITE_PROFILES); IPR006121 (CDD); IPR006121 (CDD); IPR036163 (SUPERFAMILY); IPR036163 (SUPERFAMILY)	F:GO:0046872	F:metal ion binding
SCCCLR1072A12.g	malate dehydrogenase, chloroplastic-like	1755	10	0.0	96.71	3	P:GO:0006091; F:GO:0003824; C:GO:0005737	P:generation of precursor metabolites and energy; F:catalytic activity; C:cytoplasm	EC:1.1.1.37	malate dehydrogenase	IPR022383 (PFAM); IPR001236 (PFAM); IPR015955 (G3DSA:3.90.110.GENE3D); IPR010097 (TIGRFAM); G3DSA:3.40.50.720 (GENE3D); mobidb-lite (MOBIDB_LITE); mobidb-lite (MOBIDB_LITE); PTHR11540 (PANTHER); IPR010097 (CDD); IPR015955 (SUPERFAMILY); IPR036291 (SUPERFAMILY)	P:GO:0006099; F:GO:0003824; F:GO:0016491; F:GO:0016616; F:GO:0030060; C:GO:0005622; C:GO:0005737; C:GO:0005739; C:GO:0016020; C:GO:0043226; C:GO:0043227; C:GO:0043229; C:GO:0043231; C:GO:0110165	P:tricarboxylic acid cycle; F:catalytic activity; F:oxidoreductase activity; F:oxidoreductase activity, acting on the CH-OH group of donors, NAD or NADP as acceptor; F:L-malate dehydrogenase activity; C:intracellular anatomical structure; C:cytoplasm; C:mitochondrion; C:membrane; C:organelle; C:membrane-bounded organelle; C:intracellular organelle; C:intracellular membrane-bounded organelle; C:ce…
SCCCCL6002B06.g	putative peptide/nitrate transporter	452	10	2.56407e-07	97.92	4	P:GO:0006810; P:GO:0009987; F:GO:0005215; C:GO:0016020	P:transport; P:cellular process; F:transporter activity; C:membrane			no IPS match	no IPS match	no IPS match
SCJFLR1035C02.g	asparagine synthetase [glutamine-hydrolyzing] 2	2225	10	0.0	97.76	7	P:GO:0006091; P:GO:0006139; P:GO:0009056; P:GO:0009058; F:GO:0000166; F:GO:0003824; C:GO:0005829	P:generation of precursor metabolites and energy; P:nucleobase-containing compound metabolic process; P:catabolic process; P:biosynthetic process; F:nucleotide binding; F:catalytic activity; C:cytosol	EC:6.3.5.4	asparagine synthase (glutamine-hydrolyzing)	IPR006426 (TIGRFAM); IPR017932 (PFAM); IPR001962 (PFAM); IPR014729 (G3DSA:3.40.50.GENE3D); IPR029055 (G3DSA:3.60.20.GENE3D); mobidb-lite (MOBIDB_LITE); PTHR11772 (PANTHER); IPR017932 (PROSITE_PROFILES); IPR001962 (CDD); IPR033738 (CDD); IPR029055 (SUPERFAMILY); SSF52402 (SUPERFAMILY)	P:GO:0006082; P:GO:0006520; P:GO:0006529; P:GO:0006807; P:GO:0008152; P:GO:0008652; P:GO:0009058; P:GO:0009066; P:GO:0009067; P:GO:0009987; P:GO:0016053; P:GO:0019752; P:GO:0043436; P:GO:0044237; P:GO:0044238; P:GO:0044249; P:GO:0044281; P:GO:0044283; P:GO:0046394; P:GO:0071704; P:GO:1901564; P:GO:1901566; P:GO:1901576; P:GO:1901605; P:GO:1901607; F:GO:0003824; F:GO:0004066; F:GO:0016874; C:GO:00…	P:organic acid metabolic process; P:amino acid metabolic process; P:asparagine biosynthetic process; P:nitrogen compound metabolic process; P:metabolic process; P:amino acid biosynthetic process; P:biosynthetic process; P:aspartate family amino acid metabolic process; P:aspartate family amino acid biosynthetic process; P:cellular process; P:organic acid biosynthetic process; P:carboxylic acid met…
SCEPCL6020C02.g	Mitogen-activated protein kinase kinase kinase 2	455	10	4.23919e-51	91.32	4	P:GO:0007165; P:GO:0036211; F:GO:0000166; F:GO:0016301	P:signal transduction; P:protein modification process; F:nucleotide binding; F:kinase activity	EC:2.7.1	Transferring phosphorus-containing groups	IPR000719 (PFAM); G3DSA:1.10.510.10 (GENE3D); PTHR48011 (PANTHER); IPR000719 (PROSITE_PROFILES); IPR011009 (SUPERFAMILY)	P:GO:0006468; F:GO:0004672; F:GO:0005524	P:protein phosphorylation; F:protein kinase activity; F:ATP binding
SCEZRT2019F10.g	peroxidase 1-like	1113	10	0.0	93.98	7	P:GO:0006950; P:GO:0009056; P:GO:0009987; P:GO:0042221; F:GO:0003824; F:GO:0005488; C:GO:0005576	P:response to stress; P:catabolic process; P:cellular process; P:response to chemical; F:catalytic activity; F:binding; C:extracellular region	EC:1.11.1.7	peroxidase	IPR000823 (PRINTS); IPR002016 (PRINTS); G3DSA:1.10.420.10 (GENE3D); G3DSA:1.10.520.10 (GENE3D); IPR002016 (PFAM); IPR000823 (PANTHER); IPR002016 (PROSITE_PROFILES); IPR033905 (CDD); IPR010255 (SUPERFAMILY)	P:GO:0006950; P:GO:0006979; P:GO:0042744; P:GO:0050896; F:GO:0003824; F:GO:0004601; F:GO:0016491; F:GO:0020037; C:GO:0005618; C:GO:0005911; C:GO:0030054; C:GO:0030312; C:GO:0070161; C:GO:0071944; C:GO:0110165	P:response to stress; P:response to oxidative stress; P:hydrogen peroxide catabolic process; P:response to stimulus; F:catalytic activity; F:peroxidase activity; F:oxidoreductase activity; F:heme binding; C:cell wall; C:cell-cell junction; C:cell junction; C:external encapsulating structure; C:anchoring junction; C:cell periphery; C:cellular anatomical entity
SCRLCL6031A08.g	probable isoaspartyl peptidase/L-asparaginase 2	1300	10	0.0	96.63	3	P:GO:0019538; F:GO:0016787; C:GO:0005737	P:protein metabolic process; F:hydrolase activity; C:cytoplasm	EC:3.5.1.1; EC:3.4.19.5	asparaginase; beta-aspartyl-peptidase	IPR000246 (PFAM); G3DSA:3.60.20.30 (GENE3D); IPR000246 (PANTHER); cd04701 (CDD); IPR029055 (SUPERFAMILY)	F:GO:0016787	F:hydrolase activity
SCRLCL6031E04.g	unnamed protein product	941	10	4.22962e-72	90.62	1	F:GO:0003824	F:catalytic activity	EC:1.8	Acting on a sulfur group of donors	IPR014025 (PRINTS); IPR011905 (TIGRFAM); G3DSA:3.40.30.10 (GENE3D); IPR002109 (PFAM); mobidb-lite (MOBIDB_LITE); IPR011905 (PANTHER); PS51354 (PROSITE_PROFILES); IPR036249 (SUPERFAMILY)	no GO terms	no GO terms
SCMCAM2084B09.g	flavonoid 3'-monooxygenase	1324	10	1.64644e-139	98.29	2	F:GO:0003676; F:GO:0003824	F:nucleic acid binding; F:catalytic activity	EC:1.14	Acting on paired donors, with incorporation or reduction of molecular oxygen. The oxygen incorporated need not be derived from O2	IPR002401 (PRINTS); IPR001128 (PRINTS); IPR036396 (G3DSA:1.10.630.GENE3D); IPR001128 (PFAM); PTHR47944 (PANTHER); IPR036396 (SUPERFAMILY)	F:GO:0004497; F:GO:0005506; F:GO:0016705; F:GO:0020037	F:monooxygenase activity; F:iron ion binding; F:oxidoreductase activity, acting on paired donors, with incorporation or reduction of molecular oxygen; F:heme binding
SCUTLR2008B12.g	predicted protein	923	10	1.87777e-15	74.57						PTHR33983 (PANTHER)	no GO terms	no GO terms
SCRFHR1009A01.g	JRL	686	10	7.96256e-32	60.48	1	F:GO:0030246	F:carbohydrate binding			IPR036404 (G3DSA:2.100.10.GENE3D); IPR001229 (PFAM); PTHR46506 (PANTHER); IPR001229 (PROSITE_PROFILES); IPR033734 (CDD); IPR036404 (SUPERFAMILY)	F:GO:0030246	F:carbohydrate binding
SCEZLR1052D12.g	universal stress protein PHOS32-like	616	10	7.12842e-108	98.29						IPR006015 (PRINTS); IPR006016 (PFAM); IPR014729 (G3DSA:3.40.50.GENE3D); PTHR46100 (PANTHER); cd00293 (CDD); SSF52402 (SUPERFAMILY)	no GO terms	no GO terms
SCAGLR1021F10.g	zinc finger protein AEBP2	796	10	1.72537e-73	94.27						IPR011990 (G3DSA:1.25.40.GENE3D); mobidb-lite (MOBIDB_LITE); PTHR26312 (PANTHER); IPR011990 (SUPERFAMILY)	F:GO:0005515	F:protein binding
SCBGLR1119G10.g	Heavy metal-associated isoprenylated plant protein 6	779	10	2.59437e-34	80.88	1	F:GO:0005488	F:binding			no IPS match	no IPS match	no IPS match
SCQSLR1089D04.g	FCS-Like Zinc finger 6-like	1120	10	1.25841e-52	85.8						IPR007650 (PFAM); PTHR33059 (PANTHER); IPR007650 (PROSITE_PROFILES)	no GO terms	no GO terms
SCMCST1050B05.g	Sialyltransferase-like protein 1	576	10	1.28139e-56	96.94	6	P:GO:0009058; P:GO:0009987; P:GO:0036211; F:GO:0016740; C:GO:0005794; C:GO:0016020	P:biosynthetic process; P:cellular process; P:protein modification process; F:transferase activity; C:Golgi apparatus; C:membrane	EC:2.4	Glycosyltransferases	IPR038578 (G3DSA:3.90.1480.GENE3D); IPR001675 (PFAM); PTHR46779 (PANTHER)	P:GO:0006486; F:GO:0008373	P:protein glycosylation; F:sialyltransferase activity
SCACLR2029C12.g	unnamed protein product	570	10	2.94566e-13	77.23	1	C:GO:0016020	C:membrane			mobidb-lite (MOBIDB_LITE); mobidb-lite (MOBIDB_LITE); mobidb-lite (MOBIDB_LITE); mobidb-lite (MOBIDB_LITE); PTHR33564 (PANTHER)	no GO terms	no GO terms
SCCCHR1003D07.g	unnamed protein product	573	2	4.06305e-09	76.64	4	P:GO:0008152; P:GO:0009987; F:GO:0000166; F:GO:0016301	P:metabolic process; P:cellular process; F:nucleotide binding; F:kinase activity	EC:2.7.1	Transferring phosphorus-containing groups	no IPS match	no IPS match	no IPS match
SCEZHR1048G03.g	putative GATA transcription factor 22	769	10	1.36034e-15	83.9	3	P:GO:0006139; P:GO:0009058; F:GO:0003677	P:nucleobase-containing compound metabolic process; P:biosynthetic process; F:DNA binding			no IPS match	no IPS match	no IPS match
SCVPRZ2039C03.g	unnamed protein product	540	10	2.72941e-15	77.63						mobidb-lite (MOBIDB_LITE)	no GO terms	no GO terms
SCJFHR1034B10.g	GATA transcription factor 20	556	10	4.67823e-26	86.69	3	P:GO:0006139; P:GO:0009058; F:GO:0003677	P:nucleobase-containing compound metabolic process; P:biosynthetic process; F:DNA binding			no IPS match	no IPS match	no IPS match
SCEQRT2030F11.g	protein DETOXIFICATION 27-like	2054	10	0.0	95.84	5	P:GO:0006810; P:GO:0009987; P:GO:0042221; F:GO:0005215; C:GO:0016020	P:transport; P:cellular process; P:response to chemical; F:transporter activity; C:membrane			IPR002528 (PFAM); PTHR11206 (PANTHER)	P:GO:0055085; F:GO:0005215; F:GO:0015297; F:GO:0022857; F:GO:0042910; C:GO:0016020; C:GO:0110165	P:transmembrane transport; F:transporter activity; F:antiporter activity; F:transmembrane transporter activity; F:xenobiotic transmembrane transporter activity; C:membrane; C:cellular anatomical entity
SCCCLR2C03G11.g	Homeobox-leucine zipper protein HOX16	762	10	1.32025e-20	89.9	3	F:GO:0003677; F:GO:0003700; C:GO:0005634	F:DNA binding; F:DNA-binding transcription factor activity; C:nucleus			mobidb-lite (MOBIDB_LITE)	no GO terms	no GO terms
SCEPCL6019C02.g	putative leucine-rich repeat-containing protein DDB_G0290503	3648	10	0.0	92.33	1	C:GO:0016020	C:membrane			G3DSA:1.20.5.1160 (GENE3D); mobidb-lite (MOBIDB_LITE); mobidb-lite (MOBIDB_LITE); mobidb-lite (MOBIDB_LITE); PTHR43049 (PANTHER); SSF57997 (SUPERFAMILY)	no GO terms	no GO terms
SCEQRT1032C01.g	hypothetical protein BDA96_06G057700	754	10	1.63445e-32	98.83	1	C:GO:0016020	C:membrane			IPR021775 (PFAM); IPR021775 (PANTHER)	no GO terms	no GO terms
SCEZHR1048C09.g	senescence-specific cysteine protease SAG39	950	10	3.37232e-72	95.28	5	P:GO:0009056; P:GO:0019538; F:GO:0016787; C:GO:0005576; C:GO:0005764	P:catabolic process; P:protein metabolic process; F:hydrolase activity; C:extracellular region; C:lysosome	EC:3.4.22	Acting on peptide bonds (peptidases)	IPR000668 (PFAM); G3DSA:3.90.70.10 (GENE3D); IPR013128 (PANTHER); IPR039417 (CDD); IPR038765 (SUPERFAMILY)	P:GO:0006508; P:GO:0006807; P:GO:0008152; P:GO:0009056; P:GO:0009057; P:GO:0009987; P:GO:0019538; P:GO:0019538; P:GO:0030163; P:GO:0030163; P:GO:0043170; P:GO:0044237; P:GO:0044238; P:GO:0044248; P:GO:0044260; P:GO:0044265; P:GO:0051603; P:GO:0071704; P:GO:1901564; P:GO:1901565; P:GO:1901575; F:GO:0003824; F:GO:0004175; F:GO:0004197; F:GO:0008233; F:GO:0008234; F:GO:0016787; F:GO:0140096; C:GO:00…	P:proteolysis; P:nitrogen compound metabolic process; P:metabolic process; P:catabolic process; P:macromolecule catabolic process; P:cellular process; P:protein metabolic process; P:protein metabolic process; P:protein catabolic process; P:protein catabolic process; P:macromolecule metabolic process; P:cellular metabolic process; P:primary metabolic process; P:cellular catabolic process; P:cellul…
SCJFHR1C01A10.g	putative 1-phosphatidylinositol-3-phosphate 5-kinase FAB1C	569	10	4.15117e-74	100.0	7	P:GO:0006629; P:GO:0009058; P:GO:0009987; F:GO:0000166; F:GO:0016301; C:GO:0005768; C:GO:0016020	P:lipid metabolic process; P:biosynthetic process; P:cellular process; F:nucleotide binding; F:kinase activity; C:endosome; C:membrane	EC:2.7.1.150	1-phosphatidylinositol-3-phosphate 5-kinase	G3DSA:3.30.810.10 (GENE3D); PTHR45748 (PANTHER); IPR002498 (PROSITE_PROFILES); SSF56104 (SUPERFAMILY)	P:GO:0006629; P:GO:0006644; P:GO:0006650; P:GO:0006661; P:GO:0006793; P:GO:0006796; P:GO:0008152; P:GO:0008610; P:GO:0008654; P:GO:0009058; P:GO:0009987; P:GO:0019637; P:GO:0044237; P:GO:0044238; P:GO:0044249; P:GO:0044255; P:GO:0045017; P:GO:0046474; P:GO:0046486; P:GO:0046488; P:GO:0046854; P:GO:0071704; P:GO:0090407; P:GO:1901576; F:GO:0003824; F:GO:0016301; F:GO:0016307; F:GO:0016740; F:GO:00…	P:lipid metabolic process; P:phospholipid metabolic process; P:glycerophospholipid metabolic process; P:phosphatidylinositol biosynthetic process; P:phosphorus metabolic process; P:phosphate-containing compound metabolic process; P:metabolic process; P:lipid biosynthetic process; P:phospholipid biosynthetic process; P:biosynthetic process; P:cellular process; P:organophosphate metabolic process; …
SCSGHR1068D08.g	PIN-like protein	914	10	9.49084e-22	94.98	5	P:GO:0006810; P:GO:0007165; P:GO:0009719; P:GO:0042221; C:GO:0016020	P:transport; P:signal transduction; P:response to endogenous stimulus; P:response to chemical; C:membrane			IPR004776 (PFAM); PTHR31752 (PANTHER)	P:GO:0006810; P:GO:0007154; P:GO:0007165; P:GO:0009719; P:GO:0009725; P:GO:0009755; P:GO:0009914; P:GO:0009966; P:GO:0009987; P:GO:0010033; P:GO:0010646; P:GO:0010817; P:GO:0023051; P:GO:0023052; P:GO:0032870; P:GO:0042221; P:GO:0042592; P:GO:0048583; P:GO:0048878; P:GO:0050789; P:GO:0050794; P:GO:0050896; P:GO:0051179; P:GO:0051234; P:GO:0051716; P:GO:0055085; P:GO:0065007; P:GO:0065008; P:GO:00…	P:transport; P:cell communication; P:signal transduction; P:response to endogenous stimulus; P:response to hormone; P:hormone-mediated signaling pathway; P:hormone transport; P:regulation of signal transduction; P:cellular process; P:response to organic substance; P:regulation of cell communication; P:regulation of hormone levels; P:regulation of signaling; P:signaling; P:cellular response to hor…
SCEQRT2026D03.g	tropinone reductase 1-like isoform X2	550	10	1.99669e-107	90.65	1	F:GO:0003824	F:catalytic activity	EC:1	Oxidoreductases	IPR002347 (PRINTS); IPR002347 (PRINTS); IPR002347 (PFAM); G3DSA:3.40.50.720 (GENE3D); IPR045000 (PANTHER); IPR036291 (SUPERFAMILY)	F:GO:0016491	F:oxidoreductase activity
SCQGHR1013F03.g	Senescence-specific cysteine protease SAG39	547	10	7.50952e-45	77.22	5	P:GO:0009056; P:GO:0019538; F:GO:0016787; C:GO:0005576; C:GO:0005764	P:catabolic process; P:protein metabolic process; F:hydrolase activity; C:extracellular region; C:lysosome	EC:3.4.22	Acting on peptide bonds (peptidases)	G3DSA:1.10.287.2250 (GENE3D); IPR013201 (PFAM); PS51257 (PROSITE_PROFILES); IPR038765 (SUPERFAMILY)	no GO terms	no GO terms
SCQSHR1021H11.g	protein DWARF 53	1679	10	0.0	92.43						IPR027417 (G3DSA:3.40.50.GENE3D); mobidb-lite (MOBIDB_LITE); mobidb-lite (MOBIDB_LITE); mobidb-lite (MOBIDB_LITE); PTHR43572 (PANTHER); cd19499 (CDD); IPR027417 (SUPERFAMILY)	no GO terms	no GO terms
SCRULB1059G06.g	probable inactive nicotinamidase At3g16190	417	10	1.24467e-34	100.0						IPR000868 (PFAM); IPR036380 (G3DSA:3.40.50.GENE3D); PTHR47044 (PANTHER); IPR036380 (SUPERFAMILY)	no GO terms	no GO terms
SCMCRT2085F06.g	FCS-Like Zinc finger 1-like	751	10	7.62742e-40	82.96	3	P:GO:0006139; P:GO:0009058; F:GO:0005488	P:nucleobase-containing compound metabolic process; P:biosynthetic process; F:binding			IPR007650 (PFAM); mobidb-lite (MOBIDB_LITE); IPR044533 (PANTHER); IPR007650 (PROSITE_PROFILES)	no GO terms	no GO terms
SCAGLR2011C09.g	unnamed protein product	2610	10	5.74582e-130	88.09						PTHR35097 (PANTHER)	no GO terms	no GO terms
SCCCLB1002E09.g	bisdemethoxycurcumin synthase	795	10	9.90656e-164	89.45	3	P:GO:0009058; P:GO:0019748; F:GO:0016740	P:biosynthetic process; P:secondary metabolic process; F:transferase activity	EC:2.3.1	Acyltransferases	IPR016039 (G3DSA:3.40.47.GENE3D); IPR001099 (PFAM); IPR011141 (PANTHER); IPR016039 (SUPERFAMILY)	P:GO:0008152; P:GO:0009058; P:GO:0019748; P:GO:0044550; P:GO:0071704; P:GO:1901576; F:GO:0003824; F:GO:0016740; F:GO:0016746; F:GO:0016747	P:metabolic process; P:biosynthetic process; P:secondary metabolic process; P:secondary metabolite biosynthetic process; P:organic substance metabolic process; P:organic substance biosynthetic process; F:catalytic activity; F:transferase activity; F:acyltransferase activity; F:acyltransferase activity, transferring groups other than amino-acyl groups
SCCCLR2002A02.g	65-kDa microtubule-associated protein 6-like	3075	10	0.0	96.83	4	P:GO:0016043; F:GO:0005515; C:GO:0005737; C:GO:0005856	P:cellular component organization; F:protein binding; C:cytoplasm; C:cytoskeleton			PF03999 (PFAM); G3DSA:1.20.58.1520 (GENE3D); mobidb-lite (MOBIDB_LITE); mobidb-lite (MOBIDB_LITE); IPR007145 (PANTHER)	P:GO:0000226; P:GO:0006996; P:GO:0007010; P:GO:0007017; P:GO:0009987; P:GO:0016043; P:GO:0071840; F:GO:0005488; F:GO:0005515; F:GO:0008017; F:GO:0008092; F:GO:0015631; C:GO:0005622; C:GO:0005737; C:GO:0005819; C:GO:0005856; C:GO:0015630; C:GO:0043226; C:GO:0043228; C:GO:0043229; C:GO:0043232; C:GO:0110165	P:microtubule cytoskeleton organization; P:organelle organization; P:cytoskeleton organization; P:microtubule-based process; P:cellular process; P:cellular component organization; P:cellular component organization or biogenesis; F:binding; F:protein binding; F:microtubule binding; F:cytoskeletal protein binding; F:tubulin binding; C:intracellular anatomical structure; C:cytoplasm; C:spindle; C:cy…
SCVPRZ2041F03.g	unnamed protein product	1083	10	1.53841e-23	65.2						mobidb-lite (MOBIDB_LITE); PTHR34956 (PANTHER)	no GO terms	no GO terms
SCSBRZ3122H10.g	jacalin-related lectin 3	1230	10	0.0	96.45	1	F:GO:0030246	F:carbohydrate binding			IPR036404 (G3DSA:2.100.10.GENE3D); IPR036404 (G3DSA:2.100.10.GENE3D); IPR001229 (PFAM); PTHR47293 (PANTHER); IPR001229 (PROSITE_PROFILES); IPR001229 (PROSITE_PROFILES); IPR001229 (PROSITE_PROFILES); IPR033734 (CDD); IPR036404 (SUPERFAMILY); IPR036404 (SUPERFAMILY); IPR036404 (SUPERFAMILY)	F:GO:0030246	F:carbohydrate binding
SCAGLB1069D08.g	3-ketoacyl-CoA synthase 5-like	712	10	1.21126e-24	89.23	5	P:GO:0006629; P:GO:0009058; P:GO:0009987; F:GO:0016740; C:GO:0016020	P:lipid metabolic process; P:biosynthetic process; P:cellular process; F:transferase activity; C:membrane	EC:2.3.1	Acyltransferases	no IPS match	no IPS match	no IPS match
SCCCLB1C06G11.g	acetylserotonin O-methyltransferase 1-like	623	10	5.25967e-114	89.63	4	P:GO:0009058; P:GO:0009987; F:GO:0005515; F:GO:0016740	P:biosynthetic process; P:cellular process; F:protein binding; F:transferase activity	EC:2.1.1	Transferring one-carbon groups	IPR036388 (G3DSA:1.10.10.GENE3D); IPR012967 (PFAM); IPR029063 (G3DSA:3.40.50.GENE3D); IPR016461 (PANTHER); IPR016461 (PROSITE_PROFILES); IPR036390 (SUPERFAMILY)	P:GO:0006725; P:GO:0008152; P:GO:0009058; P:GO:0009987; P:GO:0019438; P:GO:0032259; P:GO:0044237; P:GO:0044249; F:GO:0003824; F:GO:0008168; F:GO:0008171; F:GO:0008757; F:GO:0016740; F:GO:0016741; F:GO:0046983	P:cellular aromatic compound metabolic process; P:metabolic process; P:biosynthetic process; P:cellular process; P:aromatic compound biosynthetic process; P:methylation; P:cellular metabolic process; P:cellular biosynthetic process; F:catalytic activity; F:methyltransferase activity; F:O-methyltransferase activity; F:S-adenosylmethionine-dependent methyltransferase activity; F:transferase activit…
SCCCRT1001A12.g	protein binding protein	1207	10	4.75087e-132	88.47	4	P:GO:0036211; P:GO:0040007; F:GO:0005515; F:GO:0016740	P:protein modification process; P:growth; F:protein binding; F:transferase activity	EC:2; EC:6	Transferases; Ligases	IPR013083 (G3DSA:3.30.40.GENE3D); IPR001841 (PFAM); mobidb-lite (MOBIDB_LITE); mobidb-lite (MOBIDB_LITE); mobidb-lite (MOBIDB_LITE); mobidb-lite (MOBIDB_LITE); mobidb-lite (MOBIDB_LITE); IPR033276 (PANTHER); IPR001841 (PROSITE_PROFILES); SSF57850 (SUPERFAMILY)	P:GO:0016567; P:GO:0046621; F:GO:0003824; F:GO:0004842; F:GO:0005488; F:GO:0005515; F:GO:0016740; F:GO:0019787; F:GO:0019899; F:GO:0044390; F:GO:0140096	P:protein ubiquitination; P:negative regulation of organ growth; F:catalytic activity; F:ubiquitin-protein transferase activity; F:binding; F:protein binding; F:transferase activity; F:ubiquitin-like protein transferase activity; F:enzyme binding; F:ubiquitin-like protein conjugating enzyme binding; F:catalytic activity, acting on a protein
SCEPRZ1010G06.g	probable 6-phosphogluconolactonase 4, chloroplastic	1162	10	0.0	93.92	5	P:GO:0005975; P:GO:0006091; P:GO:0006139; F:GO:0016787; C:GO:0005737	P:carbohydrate metabolic process; P:generation of precursor metabolites and energy; P:nucleobase-containing compound metabolic process; F:hydrolase activity; C:cytoplasm	EC:3.1.1.31	6-phosphogluconolactonase	IPR005900 (TIGRFAM); IPR006148 (PFAM); G3DSA:3.40.50.1360 (GENE3D); IPR039104 (PANTHER); IPR005900 (CDD); IPR037171 (SUPERFAMILY)	P:GO:0005975; P:GO:0006098; F:GO:0017057	P:carbohydrate metabolic process; P:pentose-phosphate shunt; F:6-phosphogluconolactonase activity
SCEQLB1067C05.g	phosphatidylcholine:diacylglycerol cholinephosphotransferase 1-like	331	10	1.62005e-20	98.51	5	P:GO:0006629; P:GO:0009058; P:GO:0009987; F:GO:0016740; C:GO:0016020	P:lipid metabolic process; P:biosynthetic process; P:cellular process; F:transferase activity; C:membrane	EC:2.7.8.2	diacylglycerol cholinephosphotransferase	no IPS match	no IPS match	no IPS match
SCEQLB1067H07.g	scarecrow-like protein 23	385	10	5.85897e-81	96.61	5	P:GO:0009790; P:GO:0030154; F:GO:0003677; F:GO:0003700; C:GO:0005634	P:embryo development; P:cell differentiation; F:DNA binding; F:DNA-binding transcription factor activity; C:nucleus			IPR005202 (PFAM); IPR005202 (PANTHER); IPR005202 (PROSITE_PROFILES)	P:GO:0001708; P:GO:0006139; P:GO:0006351; P:GO:0006355; P:GO:0006725; P:GO:0006807; P:GO:0007275; P:GO:0008152; P:GO:0009058; P:GO:0009059; P:GO:0009889; P:GO:0009987; P:GO:0010467; P:GO:0010468; P:GO:0010556; P:GO:0016070; P:GO:0018130; P:GO:0019219; P:GO:0019222; P:GO:0019438; P:GO:0030154; P:GO:0031323; P:GO:0031326; P:GO:0032501; P:GO:0032502; P:GO:0032774; P:GO:0034641; P:GO:0034645; P:GO:00…	P:cell fate specification; P:nucleobase-containing compound metabolic process; P:DNA-templated transcription; P:regulation of DNA-templated transcription; P:cellular aromatic compound metabolic process; P:nitrogen compound metabolic process; P:multicellular organism development; P:metabolic process; P:biosynthetic process; P:macromolecule biosynthetic process; P:regulation of biosynthetic process…
SCEZLB1013H04.g	adenine phosphoribosyltransferase 2	1019	10	1.84847e-134	87.41	4	P:GO:0006139; P:GO:0009058; F:GO:0016740; C:GO:0005829	P:nucleobase-containing compound metabolic process; P:biosynthetic process; F:transferase activity; C:cytosol	EC:2.4.2.7	adenine phosphoribosyltransferase	IPR000836 (PFAM); IPR029057 (G3DSA:3.40.50.GENE3D); IPR005764 (TIGRFAM); mobidb-lite (MOBIDB_LITE); mobidb-lite (MOBIDB_LITE); PTHR11776 (PANTHER); IPR005764 (HAMAP); IPR000836 (CDD); IPR029057 (SUPERFAMILY)	P:GO:0006168; F:GO:0003824; F:GO:0003999; F:GO:0016740; F:GO:0016757; F:GO:0016763; C:GO:0005622; C:GO:0005737; C:GO:0005829; C:GO:0110165	P:adenine salvage; F:catalytic activity; F:adenine phosphoribosyltransferase activity; F:transferase activity; F:glycosyltransferase activity; F:pentosyltransferase activity; C:intracellular anatomical structure; C:cytoplasm; C:cytosol; C:cellular anatomical entity
SCQSLB1052A10.g	hypothetical protein BDA96_10G249200	612	10	1.79112e-105	89.65	2	P:GO:0005975; F:GO:0016787	P:carbohydrate metabolic process; F:hydrolase activity	EC:3.2.1.55	non-reducing end alpha-L-arabinofuranosidase	G3DSA:2.80.10.50 (GENE3D); PTHR31151 (PANTHER); IPR036195 (SUPERFAMILY); IPR036195 (SUPERFAMILY)	P:GO:0046373; F:GO:0046556	P:L-arabinose metabolic process; F:alpha-L-arabinofuranosidase activity
SCCCLR2001G06.g	Peptidyl-prolyl cis-trans isomerase	954	10	9.32692e-107	99.24	5	P:GO:0009987; P:GO:0036211; F:GO:0003824; F:GO:0005488; C:GO:0005737	P:cellular process; P:protein modification process; F:catalytic activity; F:binding; C:cytoplasm	EC:5.2.1.8	peptidylprolyl isomerase	IPR002130 (PRINTS); IPR002130 (PFAM); IPR029000 (G3DSA:2.40.100.GENE3D); PTHR11071 (PANTHER); IPR002130 (PROSITE_PROFILES); cd01926 (CDD); IPR029000 (SUPERFAMILY)	P:GO:0000413; F:GO:0003755	P:protein peptidyl-prolyl isomerization; F:peptidyl-prolyl cis-trans isomerase activity
SCACLR1126B12.g	unnamed protein product	412	3	9.3866e-06	97.93						no IPS match	no IPS match	no IPS match
SCQSRT2036F03.g	Glycosyltransferase family 61 protein	712	10	3.89507e-69	79.17	6	P:GO:0005975; P:GO:0006139; P:GO:0009058; F:GO:0016740; C:GO:0005794; C:GO:0016020	P:carbohydrate metabolic process; P:nucleobase-containing compound metabolic process; P:biosynthetic process; F:transferase activity; C:Golgi apparatus; C:membrane	EC:2.4.2	Glycosyltransferases	mobidb-lite (MOBIDB_LITE); mobidb-lite (MOBIDB_LITE); mobidb-lite (MOBIDB_LITE); mobidb-lite (MOBIDB_LITE); mobidb-lite (MOBIDB_LITE)	no GO terms	no GO terms
SCMCLR1122H05.g	Ethylene-responsive transcription factor 4	1066	10	1.08028e-55	76.25	3	F:GO:0003677; F:GO:0003700; C:GO:0005634	F:DNA binding; F:DNA-binding transcription factor activity; C:nucleus			IPR001471 (PRINTS); IPR036955 (G3DSA:3.30.730.GENE3D); IPR001471 (PFAM); PTHR31677 (PANTHER); IPR001471 (PROSITE_PROFILES); IPR001471 (CDD); IPR016177 (SUPERFAMILY)	P:GO:0006355; F:GO:0003677; F:GO:0003700	P:regulation of DNA-templated transcription; F:DNA binding; F:DNA-binding transcription factor activity
SCCCLR1C06A07.g	putative 1-phosphatidylinositol-3-phosphate 5-kinase FAB1C	585	10	2.60614e-104	91.91	7	P:GO:0006629; P:GO:0009058; P:GO:0009987; F:GO:0000166; F:GO:0016301; C:GO:0005768; C:GO:0016020	P:lipid metabolic process; P:biosynthetic process; P:cellular process; F:nucleotide binding; F:kinase activity; C:endosome; C:membrane	EC:2.7.1.150	1-phosphatidylinositol-3-phosphate 5-kinase	no IPS match	no IPS match	no IPS match
SCCCLR1076E05.g	putative 1-phosphatidylinositol-3-phosphate 5-kinase FAB1C	1753	10	0.0	92.51	7	P:GO:0006629; P:GO:0009058; P:GO:0009987; F:GO:0000166; F:GO:0016301; C:GO:0005768; C:GO:0016020	P:lipid metabolic process; P:biosynthetic process; P:cellular process; F:nucleotide binding; F:kinase activity; C:endosome; C:membrane	EC:2.7.1.150	1-phosphatidylinositol-3-phosphate 5-kinase	IPR027484 (G3DSA:3.30.800.GENE3D); PTHR45748 (PANTHER); SSF56104 (SUPERFAMILY)	P:GO:0006629; P:GO:0006644; P:GO:0006650; P:GO:0006661; P:GO:0006793; P:GO:0006796; P:GO:0008152; P:GO:0008610; P:GO:0008654; P:GO:0009058; P:GO:0009987; P:GO:0019637; P:GO:0044237; P:GO:0044238; P:GO:0044249; P:GO:0044255; P:GO:0045017; P:GO:0046474; P:GO:0046486; P:GO:0046488; P:GO:0046854; P:GO:0071704; P:GO:0090407; P:GO:1901576; F:GO:0003824; F:GO:0016301; F:GO:0016740; F:GO:0016772; F:GO:00…	P:lipid metabolic process; P:phospholipid metabolic process; P:glycerophospholipid metabolic process; P:phosphatidylinositol biosynthetic process; P:phosphorus metabolic process; P:phosphate-containing compound metabolic process; P:metabolic process; P:lipid biosynthetic process; P:phospholipid biosynthetic process; P:biosynthetic process; P:cellular process; P:organophosphate metabolic process; …
SCCCLR1079D09.g	heat shock cognate 70 kDa protein 2	643	10	5.31033e-119	98.72	7	P:GO:0006950; P:GO:0009987; P:GO:0042221; F:GO:0000166; F:GO:0005515; F:GO:0016787; C:GO:0005737	P:response to stress; P:cellular process; P:response to chemical; F:nucleotide binding; F:protein binding; F:hydrolase activity; C:cytoplasm	EC:3.6.1.15	nucleoside-triphosphate phosphatase	PR00301 (PRINTS); IPR013126 (PFAM); G3DSA:3.30.420.40 (GENE3D); IPR013126 (PANTHER); IPR043129 (SUPERFAMILY)	P:GO:0006457; P:GO:0006458; P:GO:0006950; P:GO:0006986; P:GO:0009987; P:GO:0010033; P:GO:0033554; P:GO:0034620; P:GO:0035966; P:GO:0035967; P:GO:0042221; P:GO:0050896; P:GO:0051085; P:GO:0051716; P:GO:0061077; P:GO:0070887; P:GO:0071310; F:GO:0000166; F:GO:0003824; F:GO:0005488; F:GO:0005515; F:GO:0005524; F:GO:0016462; F:GO:0016787; F:GO:0016817; F:GO:0016818; F:GO:0016887; F:GO:0017076; F:GO:00…	P:protein folding; P:'de novo' protein folding; P:response to stress; P:response to unfolded protein; P:cellular process; P:response to organic substance; P:cellular response to stress; P:cellular response to unfolded protein; P:response to topologically incorrect protein; P:cellular response to topologically incorrect protein; P:response to chemical; P:response to stimulus; P:chaperone cofactor-…
SCEPLR1051G07.g	hypothetical protein PVAP13_3NG141372	832	1	4.85364e-05	74.07						no IPS match	no IPS match	no IPS match
SCEZLR1031G11.g	CCR4-NOT transcription complex subunit 3	691	10	2.58456e-54	74.36	1	F:GO:0003700	F:DNA-binding transcription factor activity			mobidb-lite (MOBIDB_LITE); IPR045320 (PANTHER); IPR013087 (PROSITE_PROFILES); IPR036236 (SUPERFAMILY)	F:GO:0003700	F:DNA-binding transcription factor activity
SCJLLR1011C06.g	FAD-dependent urate hydroxylase	1609	10	0.0	91.35	2	F:GO:0000166; F:GO:0003824	F:nucleotide binding; F:catalytic activity	EC:1	Oxidoreductases	PR00420 (PRINTS); IPR002938 (PFAM); IPR036188 (G3DSA:3.50.50.GENE3D); IPR044560 (PANTHER); IPR036188 (SUPERFAMILY)	F:GO:0071949	F:FAD binding
SCVPRZ2038H05.g	Heavy metal-associated isoprenylated plant protein 32	1009	10	1.57637e-43	80.57	1	F:GO:0005488	F:binding			mobidb-lite (MOBIDB_LITE); mobidb-lite (MOBIDB_LITE); mobidb-lite (MOBIDB_LITE)	no GO terms	no GO terms
SCCCLR1C08F03.g	unnamed protein product	572	10	1.74903e-54	91.22						PTHR33513 (PANTHER)	no GO terms	no GO terms
SCCCLR1C04A09.g	Heavy metal transport/detoxification superfamily protein	499	10	3.02004e-36	96.64	1	F:GO:0005488	F:binding			G3DSA:3.30.70.100 (GENE3D); IPR006121 (PFAM); mobidb-lite (MOBIDB_LITE); PTHR45868 (PANTHER); IPR006121 (PROSITE_PROFILES); IPR006121 (CDD); IPR036163 (SUPERFAMILY)	F:GO:0046872	F:metal ion binding
SCCCLR2004E02.g	heavy metal-associated isoprenylated plant protein 47	570	10	2.05036e-29	92.3						IPR006121 (PFAM); G3DSA:3.30.70.100 (GENE3D); IPR042885 (PANTHER)	F:GO:0046872	F:metal ion binding
SCAGLR2018F12.g	peptide methionine sulfoxide reductase A2-1-like	598	10	7.28917e-121	91.39	5	P:GO:0006950; P:GO:0009987; P:GO:0042221; F:GO:0003824; C:GO:0005737	P:response to stress; P:cellular process; P:response to chemical; F:catalytic activity; C:cytoplasm	EC:1.8.4.13; EC:1.8.4.11	L-methionine (S)-S-oxide reductase; peptide-methionine (S)-S-oxide reductase	IPR036509 (G3DSA:3.30.1060.GENE3D); IPR002569 (TIGRFAM); IPR002569 (PFAM); PTHR43774 (PANTHER); IPR002569 (HAMAP); IPR036509 (SUPERFAMILY)	F:GO:0008113	F:peptide-methionine (S)-S-oxide reductase activity
SCJFLR2036G11.g	root phototropism protein 2	644	10	4.47899e-97	88.52	1	P:GO:0036211	P:protein modification process			IPR027356 (PFAM); IPR043454 (PANTHER); IPR027356 (PROSITE_PROFILES)	no GO terms	no GO terms
SCEQLR1007F11.g	homeobox-leucine zipper protein HOX4	1508	10	2.09346e-118	87.89	3	F:GO:0003677; F:GO:0003700; C:GO:0005634	F:DNA binding; F:DNA-binding transcription factor activity; C:nucleus			G3DSA:1.10.10.60 (GENE3D); IPR003106 (PFAM); IPR001356 (PFAM); mobidb-lite (MOBIDB_LITE); mobidb-lite (MOBIDB_LITE); IPR045224 (PANTHER); IPR001356 (PROSITE_PROFILES); IPR001356 (CDD); IPR009057 (SUPERFAMILY)	P:GO:0006139; P:GO:0006351; P:GO:0006355; P:GO:0006725; P:GO:0006807; P:GO:0008152; P:GO:0009058; P:GO:0009059; P:GO:0009889; P:GO:0009891; P:GO:0009893; P:GO:0009987; P:GO:0010467; P:GO:0010468; P:GO:0010556; P:GO:0010557; P:GO:0010604; P:GO:0016070; P:GO:0018130; P:GO:0019219; P:GO:0019222; P:GO:0019438; P:GO:0031323; P:GO:0031325; P:GO:0031326; P:GO:0031328; P:GO:0032774; P:GO:0034641; P:GO:00…	P:nucleobase-containing compound metabolic process; P:DNA-templated transcription; P:regulation of DNA-templated transcription; P:cellular aromatic compound metabolic process; P:nitrogen compound metabolic process; P:metabolic process; P:biosynthetic process; P:macromolecule biosynthetic process; P:regulation of biosynthetic process; P:positive regulation of biosynthetic process; P:positive regul…
SCCCLR1022D05.g	14-3-3-like protein GF14-6	1215	10	0.0	99.58	8	P:GO:0007165; P:GO:0008152; P:GO:0065009; F:GO:0003677; F:GO:0005515; F:GO:0030234; C:GO:0005634; C:GO:0005737	P:signal transduction; P:metabolic process; P:regulation of molecular function; F:DNA binding; F:protein binding; F:enzyme regulator activity; C:nucleus; C:cytoplasm			IPR000308 (PRINTS); IPR023410 (PFAM); IPR036815 (G3DSA:1.20.190.GENE3D); IPR000308 (PANTHER); IPR036815 (SUPERFAMILY)	P:GO:0007154; P:GO:0007165; P:GO:0008104; P:GO:0008104; P:GO:0009987; P:GO:0023052; P:GO:0033036; P:GO:0050789; P:GO:0050794; P:GO:0050896; P:GO:0051179; P:GO:0051641; P:GO:0051716; P:GO:0065007; P:GO:0070727; C:GO:0005622; C:GO:0005737; C:GO:0110165	P:cell communication; P:signal transduction; P:protein localization; P:protein localization; P:cellular process; P:signaling; P:macromolecule localization; P:regulation of biological process; P:regulation of cellular process; P:response to stimulus; P:localization; P:cellular localization; P:cellular response to stimulus; P:biological regulation; P:cellular macromolecule localization; C:intracell…
SCEZRZ1015E08.g	transcription factor ILR3	745	10	1.05741e-119	92.44	3	F:GO:0003700; F:GO:0005515; C:GO:0016020	F:DNA-binding transcription factor activity; F:protein binding; C:membrane			IPR036638 (G3DSA:4.10.280.GENE3D); IPR011598 (PFAM); mobidb-lite (MOBIDB_LITE); mobidb-lite (MOBIDB_LITE); mobidb-lite (MOBIDB_LITE); mobidb-lite (MOBIDB_LITE); mobidb-lite (MOBIDB_LITE); mobidb-lite (MOBIDB_LITE); IPR044818 (PANTHER); IPR011598 (PROSITE_PROFILES); cd11446 (CDD); IPR036638 (SUPERFAMILY)	P:GO:0006355; P:GO:0055072; F:GO:0003700; F:GO:0046983	P:regulation of DNA-templated transcription; P:iron ion homeostasis; F:DNA-binding transcription factor activity; F:protein dimerization activity
SCJFRT1012A12.g	ureide permease 1-like isoform X1	1368	10	0.0	95.25	4	P:GO:0006810; P:GO:0009987; F:GO:0005215; C:GO:0016020	P:transport; P:cellular process; F:transporter activity; C:membrane			IPR009834 (PFAM); IPR030189 (PANTHER)	P:GO:0071705; F:GO:0005215; F:GO:0008324; F:GO:0015075; F:GO:0015078; F:GO:0015205; F:GO:0015291; F:GO:0015293; F:GO:0015294; F:GO:0015295; F:GO:0015318; F:GO:0022804; F:GO:0022853; F:GO:0022857; F:GO:0022890; C:GO:0016020; C:GO:0110165	P:nitrogen compound transport; F:transporter activity; F:monoatomic cation transmembrane transporter activity; F:monoatomic ion transmembrane transporter activity; F:proton transmembrane transporter activity; F:nucleobase transmembrane transporter activity; F:secondary active transmembrane transporter activity; F:symporter activity; F:solute:monoatomic cation symporter activity; F:solute:proton s…
SCEQRT1024D06.g	ATPase 3	938	10	0.0	93.82	3	P:GO:0006950; F:GO:0000166; F:GO:0016787	P:response to stress; F:nucleotide binding; F:hydrolase activity	EC:3.6.1.15	nucleoside-triphosphate phosphatase	IPR025753 (PFAM); IPR027417 (G3DSA:3.40.50.GENE3D); PTHR23070 (PANTHER); IPR027417 (SUPERFAMILY)	no GO terms	no GO terms
SCEZLB1006E12.g	Alliin lyase	712	10	1.93446e-55	93.24	4	P:GO:0008152; P:GO:0009987; F:GO:0016740; C:GO:0016020	P:metabolic process; P:cellular process; F:transferase activity; C:membrane	EC:2.6.1; EC:4.4	Transferring nitrogenous groups; Carbon-sulfur lyases	IPR006948 (PFAM); IPR015422 (G3DSA:3.90.1150.GENE3D); IPR015424 (SUPERFAMILY)	F:GO:0003824; F:GO:0016846	F:catalytic activity; F:carbon-sulfur lyase activity
SCCCLR1C04D11.g	crocetin glucosyltransferase, chloroplastic	660	10	1.48997e-61	92.71	1	F:GO:0016740	F:transferase activity	EC:2.4.1	Glycosyltransferases	G3DSA:3.40.50.2000 (GENE3D); SSF53756 (SUPERFAMILY)	no GO terms	no GO terms
SCJFRT1005G08.g	putrescine hydroxycinnamoyltransferase 1	1026	10	0.0	91.45	1	F:GO:0016740	F:transferase activity	EC:2.3.1	Acyltransferases	IPR023213 (G3DSA:3.30.559.GENE3D); PF02458 (PFAM); IPR023213 (G3DSA:3.30.559.GENE3D); PTHR31642 (PANTHER); SSF52777 (SUPERFAMILY)	F:GO:0003824; F:GO:0016740; F:GO:0016746; F:GO:0016747	F:catalytic activity; F:transferase activity; F:acyltransferase activity; F:acyltransferase activity, transferring groups other than amino-acyl groups
SCCCRZ2C01G01.g	stem-specific protein TSJT1-like	1237	10	1.33218e-151	97.72						IPR024286 (PFAM); IPR029055 (G3DSA:3.60.20.GENE3D); IPR044828 (PANTHER); IPR029055 (SUPERFAMILY)	no GO terms	no GO terms
SCJFRT1062H02.g	Probable allantoinase-like	551	10	8.18775e-52	91.1	8	P:GO:0006139; P:GO:0006950; P:GO:0007154; P:GO:0009056; P:GO:0009605; F:GO:0005488; F:GO:0016787; C:GO:0005783	P:nucleobase-containing compound metabolic process; P:response to stress; P:cell communication; P:catabolic process; P:response to external stimulus; F:binding; F:hydrolase activity; C:endoplasmic reticulum	EC:3.5.2.5	allantoinase	IPR011059 (G3DSA:2.30.40.GENE3D); PTHR43668 (PANTHER); IPR011059 (SUPERFAMILY)	P:GO:0006139; P:GO:0006725; P:GO:0006807; P:GO:0008152; P:GO:0009056; P:GO:0009112; P:GO:0009987; P:GO:0019439; P:GO:0034641; P:GO:0044237; P:GO:0044238; P:GO:0044248; P:GO:0044270; P:GO:0044281; P:GO:0046483; P:GO:0046700; P:GO:0055086; P:GO:0071704; P:GO:0072521; P:GO:0072523; P:GO:1901360; P:GO:1901361; P:GO:1901564; P:GO:1901565; P:GO:1901575; F:GO:0003824; F:GO:0016787; F:GO:0016810; F:GO:00…	P:nucleobase-containing compound metabolic process; P:cellular aromatic compound metabolic process; P:nitrogen compound metabolic process; P:metabolic process; P:catabolic process; P:nucleobase metabolic process; P:cellular process; P:aromatic compound catabolic process; P:cellular nitrogen compound metabolic process; P:cellular metabolic process; P:primary metabolic process; P:cellular catabolic…
SCCCLR1076C10.g	nudix hydrolase 18, mitochondrial	1074	10	1.43442e-101	95.09	3	F:GO:0016787; C:GO:0005634; C:GO:0005737	F:hydrolase activity; C:nucleus; C:cytoplasm	EC:3	Hydrolases	G3DSA:3.90.79.10 (GENE3D); IPR000086 (PFAM); PTHR12629 (PANTHER); IPR000086 (PROSITE_PROFILES); IPR047198 (CDD); IPR015797 (SUPERFAMILY)	F:GO:0016462; C:GO:0005622; C:GO:0005634; C:GO:0005737; C:GO:0016020; C:GO:0043226; C:GO:0043227; C:GO:0043229; C:GO:0043231; C:GO:0110165	F:pyrophosphatase activity; C:intracellular anatomical structure; C:nucleus; C:cytoplasm; C:membrane; C:organelle; C:membrane-bounded organelle; C:intracellular organelle; C:intracellular membrane-bounded organelle; C:cellular anatomical entity
SCJLRT1014G05.g	putative tyrosine-protein phosphatase	866	10	1.46095e-140	96.8	4	P:GO:0009987; P:GO:0036211; F:GO:0016787; C:GO:0005737	P:cellular process; P:protein modification process; F:hydrolase activity; C:cytoplasm	EC:3.1.3	Acting on ester bonds	IPR020428 (PRINTS); IPR029021 (G3DSA:3.90.190.GENE3D); IPR004861 (PFAM); PTHR31126 (PANTHER); IPR020422 (PROSITE_PROFILES); cd14528 (CDD); IPR029021 (SUPERFAMILY)	P:GO:0006470; F:GO:0003824; F:GO:0008138; F:GO:0016787; F:GO:0016788; F:GO:0016791; F:GO:0042578; C:GO:0005622; C:GO:0005737; C:GO:0110165	P:protein dephosphorylation; F:catalytic activity; F:protein tyrosine/serine/threonine phosphatase activity; F:hydrolase activity; F:hydrolase activity, acting on ester bonds; F:phosphatase activity; F:phosphoric ester hydrolase activity; C:intracellular anatomical structure; C:cytoplasm; C:cellular anatomical entity
SCJLRT1017F06.g	heavy metal-associated isoprenylated plant protein 4	591	10	9.14451e-36	86.28						G3DSA:3.30.70.100 (GENE3D); IPR042885 (PANTHER)	no GO terms	no GO terms
SCUTLR1037A05.g	Ethylene-responsive transcription factor RAP2-4	654	10	2.46741e-06	94.71	3	F:GO:0003677; F:GO:0003700; C:GO:0005634	F:DNA binding; F:DNA-binding transcription factor activity; C:nucleus			no IPS match	no IPS match	no IPS match
SCQGRT1044C02.g	unknown, partial	339	2	5.69263e-10	85.26	1	C:GO:0016020	C:membrane			no IPS match	no IPS match	no IPS match
SCQSRT1034F10.g	ethylene-responsive transcription factor RAP2-4-like	999	10	7.33579e-81	92.52	3	F:GO:0003677; F:GO:0003700; C:GO:0005634	F:DNA binding; F:DNA-binding transcription factor activity; C:nucleus			IPR001471 (PRINTS); IPR036955 (G3DSA:3.30.730.GENE3D); IPR001471 (PFAM); PTHR31657 (PANTHER); IPR001471 (PROSITE_PROFILES); IPR001471 (CDD); IPR016177 (SUPERFAMILY)	P:GO:0006355; F:GO:0003677; F:GO:0003700	P:regulation of DNA-templated transcription; F:DNA binding; F:DNA-binding transcription factor activity
SCJFRZ1007H04.g	receptor kinase-like protein Xa21	680	10	8.54078e-130	83.68	7	P:GO:0007165; P:GO:0009719; P:GO:0036211; P:GO:0042221; F:GO:0000166; F:GO:0016301; C:GO:0005886	P:signal transduction; P:response to endogenous stimulus; P:protein modification process; P:response to chemical; F:nucleotide binding; F:kinase activity; C:plasma membrane	EC:2.7.1	Transferring phosphorus-containing groups	G3DSA:1.10.510.10 (GENE3D); IPR000719 (PFAM); G3DSA:3.30.200.20 (GENE3D); PTHR27008 (PANTHER); IPR000719 (PROSITE_PROFILES); IPR011009 (SUPERFAMILY)	P:GO:0006468; F:GO:0004672; F:GO:0005524	P:protein phosphorylation; F:protein kinase activity; F:ATP binding
SCCCCL3080C06.g	probable serine acetyltransferase 1	1133	10	1.65909e-135	96.38	4	P:GO:0009058; P:GO:0009987; F:GO:0016740; C:GO:0005829	P:biosynthetic process; P:cellular process; F:transferase activity; C:cytosol	EC:2.3.1.30	serine O-acetyltransferase	IPR042122 (G3DSA:1.10.3130.GENE3D); G3DSA:2.160.10.10 (GENE3D); IPR005881 (TIGRFAM); IPR010493 (PFAM); IPR001451 (PFAM); mobidb-lite (MOBIDB_LITE); mobidb-lite (MOBIDB_LITE); PTHR42811 (PANTHER); IPR045304 (CDD); IPR011004 (SUPERFAMILY)	P:GO:0006535; F:GO:0003824; F:GO:0008374; F:GO:0009001; F:GO:0016407; F:GO:0016740; F:GO:0016746; F:GO:0016747; C:GO:0005622; C:GO:0005737; C:GO:0005829; C:GO:0110165	P:cysteine biosynthetic process from serine; F:catalytic activity; F:O-acyltransferase activity; F:serine O-acetyltransferase activity; F:acetyltransferase activity; F:transferase activity; F:acyltransferase activity; F:acyltransferase activity, transferring groups other than amino-acyl groups; C:intracellular anatomical structure; C:cytoplasm; C:cytosol; C:cellular anatomical entity
SCVPRT2078H03.g	chalcone synthase 2	485	10	8.06642e-72	100.0	3	P:GO:0009058; P:GO:0019748; F:GO:0016740	P:biosynthetic process; P:secondary metabolic process; F:transferase activity	EC:2.3.1.74	chalcone synthase	IPR016039 (G3DSA:3.40.47.GENE3D); IPR001099 (PFAM); IPR011141 (PANTHER); IPR016039 (SUPERFAMILY)	P:GO:0008152; P:GO:0009058; P:GO:0019748; P:GO:0044550; P:GO:0071704; P:GO:1901576; F:GO:0003824; F:GO:0016740; F:GO:0016746; F:GO:0016747	P:metabolic process; P:biosynthetic process; P:secondary metabolic process; P:secondary metabolite biosynthetic process; P:organic substance metabolic process; P:organic substance biosynthetic process; F:catalytic activity; F:transferase activity; F:acyltransferase activity; F:acyltransferase activity, transferring groups other than amino-acyl groups
SCEPRT2047F02.g	phytoene synthase 2, chloroplastic	1086	10	0.0	97.87	6	P:GO:0006629; P:GO:0009058; P:GO:0009987; F:GO:0016740; F:GO:0016787; C:GO:0016020	P:lipid metabolic process; P:biosynthetic process; P:cellular process; F:transferase activity; F:hydrolase activity; C:membrane	EC:3.6.1; EC:2.5.1.29; EC:2.5.1.32; EC:2.5.1.10	Acting on acid anhydrides; geranylgeranyl diphosphate synthase; 15-cis-phytoene synthase; (2E,6E)-farnesyl diphosphate synthase	IPR002060 (PFAM); IPR008949 (G3DSA:1.10.600.GENE3D); IPR044843 (SFLD); SFLDS00005 (SFLD); PTHR31480 (PANTHER); IPR033904 (CDD); IPR008949 (SUPERFAMILY)	P:GO:0006629; P:GO:0008152; P:GO:0008610; P:GO:0009058; P:GO:0009987; P:GO:0016117; P:GO:0042440; P:GO:0044237; P:GO:0044238; P:GO:0044249; P:GO:0044255; P:GO:0046148; P:GO:0071704; P:GO:1901576; F:GO:0003824; F:GO:0004311; F:GO:0004659; F:GO:0016462; F:GO:0016740; F:GO:0016765; F:GO:0016787; F:GO:0016817; F:GO:0016818	P:lipid metabolic process; P:metabolic process; P:lipid biosynthetic process; P:biosynthetic process; P:cellular process; P:carotenoid biosynthetic process; P:pigment metabolic process; P:cellular metabolic process; P:primary metabolic process; P:cellular biosynthetic process; P:cellular lipid metabolic process; P:pigment biosynthetic process; P:organic substance metabolic process; P:organic subs…
SCEQRT2030E03.g	UDP-glycosyltransferase 88B1	1038	10	0.0	87.07	1	F:GO:0016740	F:transferase activity	EC:2.4.1	Glycosyltransferases	G3DSA:3.40.50.2000 (GENE3D); G3DSA:3.40.50.2000 (GENE3D); PTHR48048 (PANTHER); IPR002213 (CDD); SSF53756 (SUPERFAMILY)	F:GO:0008194	F:UDP-glycosyltransferase activity
SCEQRT2096D09.g	two-component response regulator ORR9-like	835	10	5.2168e-108	91.45	3	P:GO:0007165; P:GO:0009719; P:GO:0042221	P:signal transduction; P:response to endogenous stimulus; P:response to chemical			IPR001789 (PFAM); G3DSA:3.40.50.2300 (GENE3D); mobidb-lite (MOBIDB_LITE); mobidb-lite (MOBIDB_LITE); mobidb-lite (MOBIDB_LITE); IPR045279 (PANTHER); IPR001789 (PROSITE_PROFILES); cd17581 (CDD); IPR011006 (SUPERFAMILY)	P:GO:0000160; P:GO:0009736	P:phosphorelay signal transduction system; P:cytokinin-activated signaling pathway
SCJFRZ2005G11.g	protein EARLY RESPONSIVE TO DEHYDRATION 15	962	10	3.26656e-48	73.53						mobidb-lite (MOBIDB_LITE); IPR040414 (PANTHER)	no GO terms	no GO terms
SCJLRT1014C12.g	probable serine/threonine-protein kinase WNK8 isoform X1	2236	10	0.0	93.51	5	P:GO:0007165; P:GO:0036211; F:GO:0000166; F:GO:0016301; C:GO:0005737	P:signal transduction; P:protein modification process; F:nucleotide binding; F:kinase activity; C:cytoplasm	EC:2.7.1	Transferring phosphorus-containing groups	IPR000719 (PFAM); G3DSA:1.10.510.10 (GENE3D); G3DSA:3.30.200.20 (GENE3D); PTHR13902 (PANTHER); IPR000719 (PROSITE_PROFILES); cd13983 (CDD); IPR011009 (SUPERFAMILY)	P:GO:0006468; P:GO:0006793; P:GO:0006796; P:GO:0006807; P:GO:0007154; P:GO:0007165; P:GO:0008152; P:GO:0009987; P:GO:0016310; P:GO:0019538; P:GO:0019538; P:GO:0023052; P:GO:0035556; P:GO:0036211; P:GO:0036211; P:GO:0043170; P:GO:0043412; P:GO:0044237; P:GO:0044238; P:GO:0044260; P:GO:0050789; P:GO:0050794; P:GO:0050896; P:GO:0051716; P:GO:0065007; P:GO:0071704; P:GO:1901564; F:GO:0003824; F:GO:00…	P:protein phosphorylation; P:phosphorus metabolic process; P:phosphate-containing compound metabolic process; P:nitrogen compound metabolic process; P:cell communication; P:signal transduction; P:metabolic process; P:cellular process; P:phosphorylation; P:protein metabolic process; P:protein metabolic process; P:signaling; P:intracellular signal transduction; P:protein modification process; P:pro…
SCCCFL4002H02.g	Heavy metal-associated isoprenylated plant protein 32	707	10	5.18486e-29	78.51	1	F:GO:0005488	F:binding			mobidb-lite (MOBIDB_LITE); mobidb-lite (MOBIDB_LITE)	no GO terms	no GO terms
SCJFRT2054H05.g	thaumatin-like protein 1b	917	10	2.73625e-143	97.1	1	P:GO:0006950	P:response to stress			IPR001938 (PRINTS); IPR037176 (G3DSA:2.60.110.GENE3D); IPR001938 (PFAM); IPR001938 (PANTHER); IPR001938 (PROSITE_PROFILES); cd09218 (CDD); IPR037176 (SUPERFAMILY)	P:GO:0006950; P:GO:0006952; P:GO:0050896; C:GO:0005576; C:GO:0110165	P:response to stress; P:defense response; P:response to stimulus; C:extracellular region; C:cellular anatomical entity
SCCCLR1076B07.g	ammonium transporter 3 member 2	1109	10	0.0	97.52	4	P:GO:0006810; P:GO:0009987; F:GO:0005215; C:GO:0005886	P:transport; P:cellular process; F:transporter activity; C:plasma membrane			IPR002229 (PRINTS); IPR024041 (PFAM); IPR029020 (G3DSA:1.10.3430.GENE3D); IPR001905 (PANTHER); SSF111352 (SUPERFAMILY)	P:GO:0006810; P:GO:0006811; P:GO:0006812; P:GO:0009987; P:GO:0034220; P:GO:0051179; P:GO:0051234; P:GO:0055085; P:GO:0071705; P:GO:0072488; P:GO:0098655; P:GO:0098660; P:GO:0098662; F:GO:0005215; F:GO:0008324; F:GO:0008519; F:GO:0015075; F:GO:0015318; F:GO:0022857; F:GO:0022890; C:GO:0005886; C:GO:0016020; C:GO:0071944; C:GO:0110165	P:transport; P:monoatomic ion transport; P:monoatomic cation transport; P:cellular process; P:monoatomic ion transmembrane transport; P:localization; P:establishment of localization; P:transmembrane transport; P:nitrogen compound transport; P:ammonium transmembrane transport; P:monoatomic cation transmembrane transport; P:inorganic ion transmembrane transport; P:inorganic cation transmembrane tra…
SCJFRT2059E08.b	ammonium transporter 3 member 2	513	10	5.49945e-43	93.89	4	P:GO:0006810; P:GO:0009987; F:GO:0005215; C:GO:0005886	P:transport; P:cellular process; F:transporter activity; C:plasma membrane			IPR029020 (G3DSA:1.10.3430.GENE3D); IPR001905 (PANTHER)	P:GO:0006810; P:GO:0006811; P:GO:0006812; P:GO:0009987; P:GO:0034220; P:GO:0051179; P:GO:0051234; P:GO:0055085; P:GO:0071705; P:GO:0072488; P:GO:0098655; P:GO:0098660; P:GO:0098662; F:GO:0005215; F:GO:0008324; F:GO:0008519; F:GO:0015075; F:GO:0015318; F:GO:0022857; F:GO:0022890; C:GO:0005886; C:GO:0016020; C:GO:0071944; C:GO:0110165	P:transport; P:monoatomic ion transport; P:monoatomic cation transport; P:cellular process; P:monoatomic ion transmembrane transport; P:localization; P:establishment of localization; P:transmembrane transport; P:nitrogen compound transport; P:ammonium transmembrane transport; P:monoatomic cation transmembrane transport; P:inorganic ion transmembrane transport; P:inorganic cation transmembrane tra…
SCMCRT2105D10.g	cytochrome P450 709B2	911	10	8.13963e-169	95.88	3	F:GO:0003824; F:GO:0005488; C:GO:0016020	F:catalytic activity; F:binding; C:membrane	EC:1.14	Acting on paired donors, with incorporation or reduction of molecular oxygen. The oxygen incorporated need not be derived from O2	IPR002401 (PRINTS); IPR001128 (PRINTS); IPR036396 (G3DSA:1.10.630.GENE3D); IPR001128 (PFAM); PTHR24282 (PANTHER); IPR036396 (SUPERFAMILY)	F:GO:0003824; F:GO:0004497; F:GO:0005506; F:GO:0016491; F:GO:0016705; F:GO:0020037	F:catalytic activity; F:monooxygenase activity; F:iron ion binding; F:oxidoreductase activity; F:oxidoreductase activity, acting on paired donors, with incorporation or reduction of molecular oxygen; F:heme binding
[truncated: 812 more rows]
